# Supplementary material for: Enhanced Synechococcus Growth Under Extended High-Light and High-Temperature Stress by the F1-α-C252Y Mutation in ATP Synthase: ATP Generation and Metabolic Network Remodeling
Source: Mar Drugs. 2026 Apr 25;24(5):152. doi: 10.3390/md24050152 (PMC13208690; doi:10.3390/md24050152)
Supplement: Supplementary file 1 [file marinedrugs-24-00152-s001.zip]

Archive with 3 entries (3 files):
- Dataset S1.xlsx
- Dataset S2.xlsx
- marinedrugs-4223210-supplementary.pdf
