# Supplementary material for: Enhanced Synechococcus Growth Under Extended High-Light and High-Temperature Stress by the F1-α-C252Y Mutation in ATP Synthase: ATP Generation and Metabolic Network Remodeling
Source: Mar Drugs. 2026 Apr 25;24(5):152. doi: 10.3390/md24050152 (PMC13208690; doi:10.3390/md24050152)
Supplement: Supplementary file 1 [file marinedrugs-24-00152-s001.zip › Dataset S1.xlsx]

## Sheet: C252Y_NTNLvsWT_NTNL
Gene_id	readcount_C252Y_NTL	readcount_WT_NTL	log2FoldChange	pval	padj	significant	chromosome	start	end	length	gene_name	product
gene-SYNPCC7942_RS00005	328.429	122.811	1.4168	1.2087e-07	8.645e-07	TRUE	NC_007604.1	110	1237	1128	dnaN	DNA polymerase III subunit beta
gene-SYNPCC7942_RS00010	100.505	132.023	-0.39623	0.20237	0.30008	FALSE	NC_007604.1	1268	2134	867	SYNPCC7942_RS00010	RNA metabolism
gene-SYNPCC7942_RS00015	709.144	516.467	0.45758	0.0020695	0.0058255	TRUE	NC_007604.1	2178	4511	2334	purL	phosphoribosylformylglycinamidine synthase subunit PurL
gene-SYNPCC7942_RS00020	1672.69	2625.58	-0.65072	0.00016893	0.00063158	TRUE	NC_007604.1	4596	6077	1482	purF	amidophosphoribosyltransferase
gene-SYNPCC7942_RS00025	92.6421	47.0168	0.97663	4.2274e-05	0.00018092	TRUE	NC_007604.1	6111	7706	1596	SYNPCC7942_RS00025	permease
gene-SYNPCC7942_RS00030	5.75539	2.2238	1.3398	0.13814	0.22089	FALSE	NC_007604.1	7779	8192	414	SYNPCC7942_RS00030	hypothetical protein
gene-SYNPCC7942_RS00035	8.58249	3.95309	1.1486	0.077347	0.13633	FALSE	NC_007604.1	8189	8539	351	SYNPCC7942_RS00035	YtxH domain-containing protein
gene-SYNPCC7942_RS00040	26.2099	18.0566	0.54981	0.12619	0.20553	FALSE	NC_007604.1	8536	8946	411	SYNPCC7942_RS00040	hypothetical protein
gene-SYNPCC7942_RS00045	282.507	295.159	-0.061876	0.68814	0.76712	FALSE	NC_007604.1	8964	10166	1203	SYNPCC7942_RS00045	argininosuccinate synthase
gene-SYNPCC7942_RS00050	103.67	111.203	-0.10397	0.66006	0.74242	FALSE	NC_007604.1	10252	10872	621	SYNPCC7942_RS00050	DedA family protein
gene-SYNPCC7942_RS00055	52.7961	14.3234	1.8703	3.1285e-06	1.7154e-05	TRUE	NC_007604.1	10998	11489	492	SYNPCC7942_RS00055	hypothetical protein
gene-SYNPCC7942_RS00060	176.375	367.851	-1.0612	2.2106e-05	9.9456e-05	TRUE	NC_007604.1	11641	11964	324	rpsF	30S ribosomal protein S6
gene-SYNPCC7942_RS00065	2414.14	711.809	1.762	2.8585e-07	1.9047e-06	TRUE	NC_007604.1	12321	13028	708	SYNPCC7942_RS00065	hypothetical protein
gene-SYNPCC7942_RS00070	9.21763	9.30199	0.0051362	0.99172	0.99442	FALSE	NC_007604.1	13067	13411	345	SYNPCC7942_RS00070	hypothetical protein
gene-SYNPCC7942_RS00075	15.1752	21.4461	-0.50862	0.22083	0.32024	FALSE	NC_007604.1	13577	14248	672	SYNPCC7942_RS00075	Fe2+-dependent dioxygenase
gene-SYNPCC7942_RS00080	3.01941	1.5625	0.97631	0.41316	0.52947	FALSE	NC_007604.1	14425	14628	204	SYNPCC7942_RS00080	hypothetical protein
gene-SYNPCC7942_RS00085	36.3224	26.2196	0.47687	0.099958	0.16889	FALSE	NC_007604.1	15020	15604	585	SYNPCC7942_RS00085	hypothetical protein
gene-SYNPCC7942_RS00090	4.38219	4.09996	0.086922	0.9159	0.93726	FALSE	NC_007604.1	15630	16193	564	SYNPCC7942_RS00090	bifunctional 4-hydroxy-2-oxoglutarate aldolase/2-dehydro-3-deoxy-phosphogluconate aldolase
gene-SYNPCC7942_RS00095	274.862	204.308	0.42895	0.010548	0.024439	TRUE	NC_007604.1	16206	18392	2187	glyS	glycine--tRNA ligase subunit beta
gene-SYNPCC7942_RS00100	274.634	296.158	-0.10825	0.50056	0.60451	FALSE	NC_007604.1	18615	20489	1875	sir	sulfite reductase%2C ferredoxin dependent
gene-SYNPCC7942_RS00105	9.76424	1.49151	2.6696	0.0013871	0.0040975	TRUE	NC_007604.1	20490	21092	603	SYNPCC7942_RS00105	hypothetical protein
gene-SYNPCC7942_RS00110	6.64617	4.55548	0.53934	0.44157	0.55502	FALSE	NC_007604.1	21134	21874	741	SYNPCC7942_RS00110	cobalt-precorrin-6A reductase
gene-SYNPCC7942_RS00115	131.413	55.3712	1.2551	2.0341e-06	1.1464e-05	TRUE	NC_007604.1	21880	23049	1170	SYNPCC7942_RS00115	pentapeptide repeat-containing protein
gene-SYNPCC7942_RS00120	146.439	32.6258	2.1611	5.7547e-09	5.3333e-08	TRUE	NC_007604.1	23057	24121	1065	cax	calcium/proton exchanger
gene-SYNPCC7942_RS00125	56.7223	119.899	-1.0823	1.076e-05	5.1869e-05	TRUE	NC_007604.1	24181	25371	1191	SYNPCC7942_RS00125	DUF4336 domain-containing protein
gene-SYNPCC7942_RS00130	220.585	351.419	-0.67186	3.419e-05	0.0001485	TRUE	NC_007604.1	25479	27122	1644	SYNPCC7942_RS00130	alpha/beta hydrolase
gene-SYNPCC7942_RS00135	81.3758	56.2078	0.53271	0.08223	0.14324	FALSE	NC_007604.1	27082	28059	978	SYNPCC7942_RS00135	aldo/keto reductase
gene-SYNPCC7942_RS00140	26.7234	37.2863	-0.49022	0.3467	0.46156	FALSE	NC_007604.1	28220	29350	1131	SYNPCC7942_RS00140	8-amino-7-oxononanoate synthase
gene-SYNPCC7942_RS00145	11.9657	8.74141	0.44684	0.42552	0.53975	FALSE	NC_007604.1	29347	30015	669	SYNPCC7942_RS00145	alpha/beta hydrolase
gene-SYNPCC7942_RS00150	9.25324	9.16317	0.0014399	0.99786	0.99824	FALSE	NC_007604.1	30012	30833	822	SYNPCC7942_RS00150	methyltransferase domain-containing protein
gene-SYNPCC7942_RS00155	50.7368	60.3847	-0.25439	0.29397	0.40617	FALSE	NC_007604.1	30839	31471	633	bioD	dethiobiotin synthase
gene-SYNPCC7942_RS00160	64.2374	85.2135	-0.40587	0.065087	0.11855	FALSE	NC_007604.1	31464	32738	1275	bioA	adenosylmethionine--8-amino-7-oxononanoate transaminase
gene-SYNPCC7942_RS00165	51.0023	340.191	-2.7396	1.5806e-09	1.6062e-08	TRUE	NC_007604.1	32849	33202	354	SYNPCC7942_RS00165	DUF86 domain-containing protein
gene-SYNPCC7942_RS00170	52.3104	23.2776	1.1637	0.00052439	0.0017274	TRUE	NC_007604.1	33960	34289	330	SYNPCC7942_RS00170	hypothetical protein
gene-SYNPCC7942_RS00175	38.0916	77.3046	-1.0255	4.7892e-05	0.00020201	TRUE	NC_007604.1	34357	35115	759	SYNPCC7942_RS00175	hypothetical protein
gene-SYNPCC7942_RS00180	37.5531	14.1913	1.4006	1.4414e-05	6.7832e-05	TRUE	NC_007604.1	35341	36126	786	SYNPCC7942_RS00180	hypothetical protein
gene-SYNPCC7942_RS00185	2.78177	1.66534	0.7931	0.49161	0.59711	FALSE	NC_007604.1	36123	36326	204	SYNPCC7942_RS00185	hypothetical protein
gene-SYNPCC7942_RS00190	21.8735	18.9209	0.19756	0.55869	0.65646	FALSE	NC_007604.1	36479	36955	477	SYNPCC7942_RS00190	NUDIX hydrolase
gene-SYNPCC7942_RS00195	1392.75	522.528	1.4148	3.6172e-09	3.5131e-08	TRUE	NC_007604.1	37130	38545	1416	gndA	NADP-dependent phosphogluconate dehydrogenase
gene-SYNPCC7942_RS00200	19.1569	3.7474	2.3322	7.4595e-05	0.00030298	TRUE	NC_007604.1	38630	39007	378	folB	dihydroneopterin aldolase
gene-SYNPCC7942_RS00205	151.64	17.2993	3.1205	1.1074e-11	1.7045e-10	TRUE	NC_007604.1	39441	40745	1305	SYNPCC7942_RS00205	SLC13 family permease
gene-SYNPCC7942_RS00210	77.3966	59.2158	0.38712	0.16403	0.25351	FALSE	NC_007604.1	40855	41091	237	rpmB	50S ribosomal protein L28
gene-SYNPCC7942_RS00215	5.11329	5.52565	-0.09896	0.87061	0.90629	FALSE	NC_007604.1	41131	41496	366	SYNPCC7942_RS00215	hypothetical protein
gene-SYNPCC7942_RS00220	131.204	70.3134	0.89543	0.00045587	0.0015324	TRUE	NC_007604.1	41495	43477	1983	SYNPCC7942_RS00220	FAD-dependent oxidoreductase
gene-SYNPCC7942_RS00225	36.1861	45.1504	-0.31452	0.26613	0.37619	FALSE	NC_007604.1	43530	44927	1398	SYNPCC7942_RS00225	tetratricopeptide repeat protein
gene-SYNPCC7942_RS00230	661.833	552.114	0.2622	0.19994	0.29714	FALSE	NC_007604.1	45164	46507	1344	SYNPCC7942_RS00230	class I SAM-dependent methyltransferase
gene-SYNPCC7942_RS00235	633.558	515.151	0.29796	0.02052	0.044055	TRUE	NC_007604.1	46515	48881	2367	SYNPCC7942_RS00235	exostosin family protein
gene-SYNPCC7942_RS00240	19892.3	29401.6	-0.56368	0.00023699	0.00086272	TRUE	NC_007604.1	48927	49361	435	SYNPCC7942_RS00240	prepilin-type N-terminal cleavage/methylation domain-containing protein
gene-SYNPCC7942_RS00245	148581	137438	0.11247	0.40916	0.52583	FALSE	NC_007604.1	49550	49984	435	SYNPCC7942_RS00245	prepilin-type N-terminal cleavage/methylation domain-containing protein
gene-SYNPCC7942_RS00250	1649.27	3208.66	-0.95995	5.5669e-07	3.4764e-06	TRUE	NC_007604.1	50070	52616	2547	SYNPCC7942_RS00250	glycosyltransferase
gene-SYNPCC7942_RS00255	885.655	1710.98	-0.94975	5.4959e-06	2.8363e-05	TRUE	NC_007604.1	52606	54507	1902	SYNPCC7942_RS00255	hypothetical protein
gene-SYNPCC7942_RS00260	476.447	845.489	-0.8272	0.0011169	0.0033868	TRUE	NC_007604.1	54512	55030	519	SYNPCC7942_RS00260	methyltransferase domain-containing protein
gene-SYNPCC7942_RS00265	607.325	1159.23	-0.93232	9.9148e-05	0.00039065	TRUE	NC_007604.1	55204	56352	1149	SYNPCC7942_RS00265	glycosyltransferase family 2 protein
gene-SYNPCC7942_RS00270	267.575	1064.45	-1.9928	3.5563e-12	5.9619e-11	TRUE	NC_007604.1	56423	57190	768	SYNPCC7942_RS00270	cephalosporin hydroxylase family protein
gene-SYNPCC7942_RS00275	855.76	3010.93	-1.8151	2.4861e-10	2.9212e-09	TRUE	NC_007604.1	57223	57723	501	SYNPCC7942_RS00275	hypothetical protein
gene-SYNPCC7942_RS00280	270.319	1082.89	-2.0026	3.6087e-42	4.999e-40	TRUE	NC_007604.1	57941	59068	1128	SYNPCC7942_RS00280	DegT/DnrJ/EryC1/StrS aminotransferase family protein
gene-SYNPCC7942_RS00285	269.823	782.447	-1.5364	5.9829e-16	1.6234e-14	TRUE	NC_007604.1	59072	60304	1233	SYNPCC7942_RS00285	class I SAM-dependent methyltransferase
gene-SYNPCC7942_RS00290	32.3861	93.8121	-1.5345	2.3157e-08	1.9106e-07	TRUE	NC_007604.1	60301	60846	546	rfbC	dTDP-4-dehydrorhamnose 3%2C5-epimerase
gene-SYNPCC7942_RS00295	0.979144	4.43084	-2.2313	0.032099	0.064789	FALSE	NC_007604.1	60867	61112	246	SYNPCC7942_RS00295	hypothetical protein
gene-SYNPCC7942_RS00305	54.0054	207.868	-1.9465	1.5811e-17	4.9541e-16	TRUE	NC_007604.1	61366	62472	1107	rfbG	CDP-glucose 4%2C6-dehydratase
gene-SYNPCC7942_RS00310	298.543	690.812	-1.2099	1.0431e-05	5.0467e-05	TRUE	NC_007604.1	62469	63242	774	rfbF	glucose-1-phosphate cytidylyltransferase
gene-SYNPCC7942_RS00315	2.81859	1.9182	0.55278	0.57873	0.6739	FALSE	NC_007604.1	64266	64706	441	SYNPCC7942_RS00315	dual specificity protein phosphatase
gene-SYNPCC7942_RS00320	1188.51	3597.69	-1.598	5.5589e-09	5.2067e-08	TRUE	NC_007604.1	64987	65541	555	infC	translation initiation factor IF-3
gene-SYNPCC7942_RS00325	171.551	139.37	0.29849	0.36059	0.47693	FALSE	NC_007604.1	65658	67172	1515	SYNPCC7942_RS00325	Gldg family protein
gene-SYNPCC7942_RS00330	57.3797	59.1881	-0.050544	0.86096	0.90065	FALSE	NC_007604.1	67177	67986	810	SYNPCC7942_RS00330	ABC transporter permease subunit
gene-SYNPCC7942_RS00335	30.9637	25.926	0.24641	0.41658	0.53122	FALSE	NC_007604.1	67991	68944	954	SYNPCC7942_RS00335	ABC transporter ATP-binding protein
gene-SYNPCC7942_RS00340	35.0603	177.209	-2.3424	5.065e-08	3.9209e-07	TRUE	NC_007604.1	69079	69375	297	SYNPCC7942_RS00340	hypothetical protein
gene-SYNPCC7942_RS00345	4.34285	6.05214	-0.43926	0.53967	0.64011	FALSE	NC_007604.1	69378	69938	561	SYNPCC7942_RS00345	pyridoxamine 5'-phosphate oxidase family protein
gene-SYNPCC7942_RS00350	77.442	57.9614	0.4251	0.17139	0.26242	FALSE	NC_007604.1	69940	71139	1200	SYNPCC7942_RS00350	DegT/DnrJ/EryC1/StrS family aminotransferase
gene-SYNPCC7942_RS00355	39.9209	20.3783	0.96705	0.0086713	0.020563	TRUE	NC_007604.1	71307	71960	654	SYNPCC7942_RS00355	DUF1997 domain-containing protein
gene-SYNPCC7942_RS00360	750.305	1227.43	-0.71038	0.014962	0.03312	TRUE	NC_007604.1	72000	73196	1197	SYNPCC7942_RS00360	4-hydroxy-3-methylbut-2-enyl diphosphate reductase
gene-SYNPCC7942_RS00365	1.59306	0.352673	1.7604	0.21113	0.30971	FALSE	NC_007604.1	73306	73659	354	SYNPCC7942_RS00365	hypothetical protein
gene-SYNPCC7942_RS00370	501.472	411.878	0.28366	0.046042	0.088389	FALSE	NC_007604.1	73775	75088	1314	SYNPCC7942_RS00370	aminopeptidase P N-terminal domain-containing protein
gene-SYNPCC7942_RS00375	31.1515	29.2728	0.091637	0.80938	0.86142	FALSE	NC_007604.1	75091	75852	762	SYNPCC7942_RS00375	transporter substrate-binding domain-containing protein
gene-SYNPCC7942_RS00380	84.9665	134.003	-0.66026	0.00039873	0.0013754	TRUE	NC_007604.1	75928	76617	690	SYNPCC7942_RS00380	helix-turn-helix transcriptional regulator
gene-SYNPCC7942_RS00385	27.7444	37.4084	-0.43733	0.213	0.31163	FALSE	NC_007604.1	76614	77063	450	SYNPCC7942_RS00385	secondary thiamine-phosphate synthase enzyme YjbQ
gene-SYNPCC7942_RS00390	368.531	549.128	-0.57526	0.045765	0.087987	FALSE	NC_007604.1	77138	77584	447	SYNPCC7942_RS00390	single-stranded DNA-binding protein
gene-SYNPCC7942_RS00395	219.895	514.747	-1.2276	8.1805e-05	0.00032872	TRUE	NC_007604.1	77648	78871	1224	SYNPCC7942_RS00395	ABC transporter permease
gene-SYNPCC7942_RS00400	49.123	56.8886	-0.21743	0.48096	0.58769	FALSE	NC_007604.1	78987	79196	210	SYNPCC7942_RS00400	RNA-binding S4 domain-containing protein
gene-SYNPCC7942_RS00405	501.548	309.018	0.69863	0.00027349	0.00097981	TRUE	NC_007604.1	79265	81013	1749	SYNPCC7942_RS00405	ABC transporter ATP-binding protein
gene-SYNPCC7942_RS00410	9.4475	4.31079	1.1517	0.096014	0.16367	FALSE	NC_007604.1	81023	81220	198	SYNPCC7942_RS00410	hypothetical protein
gene-SYNPCC7942_RS00415	47.1393	21.3716	1.1385	0.010737	0.024812	TRUE	NC_007604.1	81217	81918	702	SYNPCC7942_RS00415	hypothetical protein
gene-SYNPCC7942_RS00420	51.1244	86.1328	-0.75621	0.14027	0.22376	FALSE	NC_007604.1	82179	82865	687	SYNPCC7942_RS00420	HAD family phosphatase
gene-SYNPCC7942_RS00425	1329.14	3172.95	-1.2554	0.0021505	0.0060339	TRUE	NC_007604.1	82871	84955	2085	glgX	glycogen debranching protein GlgX
gene-SYNPCC7942_RS00430	380.335	780.858	-1.0384	5.4589e-08	4.1767e-07	TRUE	NC_007604.1	84964	86475	1512	SYNPCC7942_RS00430	site-2 protease family protein
gene-SYNPCC7942_RS00435	117.917	140.028	-0.2485	0.24458	0.3491	FALSE	NC_007604.1	86583	87269	687	SYNPCC7942_RS00435	MBL fold metallo-hydrolase
gene-SYNPCC7942_RS00440	299.275	1164.71	-1.9611	1.4152e-17	4.4877e-16	TRUE	NC_007604.1	87494	87688	195	SYNPCC7942_RS00440	hypothetical protein
gene-SYNPCC7942_RS00445	0	0	NA	NA	NA	NA	NC_007604.1	87725	87796	72	SYNPCC7942_RS00445	tRNA-Asn
gene-SYNPCC7942_RS00450	219.308	197.419	0.1524	0.39955	0.51651	FALSE	NC_007604.1	87881	88615	735	SYNPCC7942_RS00450	dienelactone hydrolase family protein
gene-SYNPCC7942_RS00455	145.57	115.462	0.33705	0.054085	0.10096	FALSE	NC_007604.1	88735	89718	984	SYNPCC7942_RS00455	GntR family transcriptional regulator
gene-SYNPCC7942_RS00460	30.7756	46.1404	-0.59128	0.075543	0.13406	FALSE	NC_007604.1	89715	90326	612	SYNPCC7942_RS00460	chorismate lyase
gene-SYNPCC7942_RS00465	19.9625	21.5344	-0.12152	0.74567	0.81437	FALSE	NC_007604.1	90583	90930	348	SYNPCC7942_RS00465	hypothetical protein
gene-SYNPCC7942_RS00470	37.1039	74.631	-1.0051	0.00066812	0.0021497	TRUE	NC_007604.1	91029	91676	648	tmk	dTMP kinase
gene-SYNPCC7942_RS00475	16.4901	13.3813	0.29679	0.51727	0.62167	FALSE	NC_007604.1	91676	92611	936	SYNPCC7942_RS00475	DNA polymerase III subunit delta'
gene-SYNPCC7942_RS00480	802.991	739.442	0.11872	0.39236	0.50922	FALSE	NC_007604.1	92590	93339	750	SYNPCC7942_RS00480	response regulator transcription factor
gene-SYNPCC7942_RS00490	789.729	3685.66	-2.2226	5.142e-23	2.4167e-21	TRUE	NC_007604.1	93764	94285	522	SYNPCC7942_RS00490	DUF1269 domain-containing protein
gene-SYNPCC7942_RS00495	231.615	219.005	0.082646	0.71956	0.79341	FALSE	NC_007604.1	94375	98166	3792	cobN	cobaltochelatase subunit CobN
gene-SYNPCC7942_RS00500	1031.79	2051.8	-0.99195	0.00017364	0.00064643	TRUE	NC_007604.1	98302	100086	1785	pyk	pyruvate kinase
gene-SYNPCC7942_RS00505	12.0231	12.6019	-0.070571	0.87493	0.90738	FALSE	NC_007604.1	100202	100531	330	SYNPCC7942_RS00505	nucleoside triphosphate pyrophosphohydrolase family protein
gene-SYNPCC7942_RS00510	413.561	2760.88	-2.7393	9.5288e-08	6.9473e-07	TRUE	NC_007604.1	100528	101082	555	SYNPCC7942_RS00510	hypothetical protein
gene-SYNPCC7942_RS00515	705.473	1542.07	-1.1286	1.3566e-05	6.4219e-05	TRUE	NC_007604.1	101259	102593	1335	SYNPCC7942_RS00515	NAD(P)/FAD-dependent oxidoreductase
gene-SYNPCC7942_RS00520	224.411	383.225	-0.77157	1.4144e-06	8.2176e-06	TRUE	NC_007604.1	102674	103237	564	SYNPCC7942_RS00520	Uma2 family endonuclease
gene-SYNPCC7942_RS00525	2.49374	3.90916	-0.63326	0.452	0.56462	FALSE	NC_007604.1	103268	103627	360	SYNPCC7942_RS00525	ankyrin repeat domain-containing protein
gene-SYNPCC7942_RS00530	69.0976	34.7283	0.9949	0.00034771	0.0012089	TRUE	NC_007604.1	103632	104456	825	SYNPCC7942_RS00530	hypothetical protein
gene-SYNPCC7942_RS00535	123.755	154.018	-0.31744	0.16636	0.2559	FALSE	NC_007604.1	104653	106377	1725	SYNPCC7942_RS00535	NAD+ synthase
gene-SYNPCC7942_RS00540	29.3501	39.7376	-0.44065	0.37469	0.49285	FALSE	NC_007604.1	106374	106952	579	SYNPCC7942_RS00540	nicotinate-nucleotide adenylyltransferase
gene-SYNPCC7942_RS00545	139.407	275.653	-0.9842	4.6155e-09	4.4015e-08	TRUE	NC_007604.1	106965	108380	1416	SYNPCC7942_RS00545	GTP-binding protein
gene-SYNPCC7942_RS00550	1.2964	1.53355	-0.26471	0.82915	0.87538	FALSE	NC_007604.1	108556	108816	261	SYNPCC7942_RS00550	sulfiredoxin
gene-SYNPCC7942_RS00555	181.898	147.039	0.30788	0.12678	0.20611	FALSE	NC_007604.1	108877	109383	507	SYNPCC7942_RS00555	Dps family protein
gene-SYNPCC7942_RS00560	38.7874	30.584	0.33914	0.3193	0.43522	FALSE	NC_007604.1	109390	109947	558	SYNPCC7942_RS00560	helix-turn-helix transcriptional regulator
gene-SYNPCC7942_RS00565	84.4795	130.977	-0.63439	0.00015288	0.0005773	TRUE	NC_007604.1	110012	111607	1596	SYNPCC7942_RS00565	Hsp70 family protein
gene-SYNPCC7942_RS00570	23.8536	19.0844	0.32865	0.46838	0.57602	FALSE	NC_007604.1	111686	113140	1455	SYNPCC7942_RS00570	deoxyribodipyrimidine photo-lyase%2C 8-HDF type
gene-SYNPCC7942_RS00575	0	0	NA	NA	NA	NA	NC_007604.1	113196	113288	93	petL	cytochrome b6-f complex subunit PetL
gene-SYNPCC7942_RS00580	145.558	280.05	-0.94462	0.003301	0.0088331	TRUE	NC_007604.1	113327	113698	372	SYNPCC7942_RS00580	hypothetical protein
gene-SYNPCC7942_RS00585	120.807	208.627	-0.78966	0.0003102	0.0011003	TRUE	NC_007604.1	114299	115273	975	SYNPCC7942_RS00585	carbohydrate kinase
gene-SYNPCC7942_RS00590	2007.24	2759.48	-0.45927	0.020244	0.04353	TRUE	NC_007604.1	116943	118427	1485	gatB	Asp-tRNA(Asn)/Glu-tRNA(Gln) amidotransferase subunit GatB
gene-SYNPCC7942_RS00595	59.3895	84.9042	-0.52	0.12321	0.20142	FALSE	NC_007604.1	118437	118793	357	nrtS	nitrate/nitrite transporter NrtS
gene-SYNPCC7942_RS00600	7.92739	1.55054	2.3598	0.0063553	0.015795	TRUE	NC_007604.1	118735	119292	558	SYNPCC7942_RS00600	hypothetical protein
gene-SYNPCC7942_RS00605	8.90676	12.9243	-0.54197	0.41037	0.52687	FALSE	NC_007604.1	119508	119993	486	SYNPCC7942_RS00605	nucleoside deaminase
gene-SYNPCC7942_RS00610	26.8529	30.6965	-0.20053	0.5255	0.62869	FALSE	NC_007604.1	120013	121239	1227	SYNPCC7942_RS00610	lipid-A-disaccharide synthase-related protein
gene-SYNPCC7942_RS00615	0	0	NA	NA	NA	NA	NC_007604.1	121282	121352	71	SYNPCC7942_RS00615	tRNA-Cys
gene-SYNPCC7942_RS00620	204.187	3187.05	-3.9647	1.9369e-133	5.0979e-130	TRUE	NC_007604.1	121831	123408	1578	SYNPCC7942_RS00620	EAL domain-containing protein
gene-SYNPCC7942_RS00625	0	0	NA	NA	NA	NA	NC_007604.1	123940	124010	71	SYNPCC7942_RS00625	tRNA-Cys
gene-SYNPCC7942_RS00630	19.2736	41.5924	-1.1073	0.0023281	0.0064772	TRUE	NC_007604.1	124070	124669	600	SYNPCC7942_RS00630	methyltransferase domain-containing protein
gene-SYNPCC7942_RS00635	709.223	1613.9	-1.1865	1.1669e-10	1.4446e-09	TRUE	NC_007604.1	124738	125367	630	hisB	imidazoleglycerol-phosphate dehydratase HisB
gene-SYNPCC7942_RS00640	131.074	52.5394	1.3167	1.2205e-10	1.4941e-09	TRUE	NC_007604.1	125382	126161	780	fabI	enoyl-ACP reductase FabI
gene-SYNPCC7942_RS00645	70.3179	22.6192	1.6474	1.5661e-06	8.9412e-06	TRUE	NC_007604.1	126390	127058	669	ntcA	global nitrogen regulator NtcA
gene-SYNPCC7942_RS00650	221.732	247.812	-0.16207	0.33676	0.45245	FALSE	NC_007604.1	127151	128449	1299	SYNPCC7942_RS00650	DUF3084 domain-containing protein
gene-SYNPCC7942_RS00655	8.93369	15.359	-0.79093	0.085816	0.14889	FALSE	NC_007604.1	128446	128877	432	SYNPCC7942_RS00655	pre-16S rRNA-processing nuclease YqgF
gene-SYNPCC7942_RS00660	227.588	247.992	-0.1224	0.46839	0.57602	FALSE	NC_007604.1	128822	129409	588	SYNPCC7942_RS00660	hypothetical protein
gene-SYNPCC7942_RS00665	699.44	462.015	0.59872	0.014829	0.032853	TRUE	NC_007604.1	129670	132495	2826	SYNPCC7942_RS00665	cyclic nucleotide-binding domain-containing protein
gene-SYNPCC7942_RS00670	51.9405	29.5067	0.80635	0.00915	0.021541	TRUE	NC_007604.1	132721	133770	1050	SYNPCC7942_RS00670	FAD-dependent oxidoreductase
gene-SYNPCC7942_RS00675	110.121	86.3998	0.35147	0.069508	0.12505	FALSE	NC_007604.1	133930	134754	825	SYNPCC7942_RS00675	hypothetical protein
gene-SYNPCC7942_RS00680	154.726	114.862	0.43336	0.04379	0.084498	FALSE	NC_007604.1	134745	136052	1308	SYNPCC7942_RS00680	O-antigen ligase family protein
gene-SYNPCC7942_RS00685	11.1238	3.50764	1.6746	0.0077321	0.018705	TRUE	NC_007604.1	136016	136651	636	SYNPCC7942_RS00685	methyltransferase domain-containing protein
gene-SYNPCC7942_RS00690	47.3669	22.6211	1.0794	0.0012764	0.0037918	TRUE	NC_007604.1	136706	138013	1308	SYNPCC7942_RS00690	site-specific integrase
gene-SYNPCC7942_RS00695	660.727	703.478	-0.090895	0.4112	0.52768	FALSE	NC_007604.1	138115	139278	1164	hemH	ferrochelatase
gene-SYNPCC7942_RS00700	83.0624	39.31	1.0811	0.00062394	0.0020299	TRUE	NC_007604.1	139416	140018	603	SYNPCC7942_RS00700	M23 family metallopeptidase
gene-SYNPCC7942_RS00705	5248.5	11016.1	-1.0696	1.5321e-13	3.0549e-12	TRUE	NC_007604.1	140268	142106	1839	ilvB	biosynthetic-type acetolactate synthase large subunit
gene-SYNPCC7942_RS00715	595.595	176.097	1.7578	1.5893e-07	1.1096e-06	TRUE	NC_007604.1	142618	143562	945	secF	protein translocase subunit SecF
gene-SYNPCC7942_RS00720	601.749	323.736	0.89391	0.00011099	0.00043214	TRUE	NC_007604.1	143572	144966	1395	secD	protein translocase subunit SecD
gene-SYNPCC7942_RS00725	418.172	532.138	-0.34746	0.17922	0.27203	FALSE	NC_007604.1	145003	145983	981	SYNPCC7942_RS00725	alpha-ketoacid dehydrogenase subunit beta
gene-SYNPCC7942_RS00730	84.9093	71.8821	0.23987	0.28844	0.40062	FALSE	NC_007604.1	146268	146720	453	SYNPCC7942_RS00730	ABA4-like family protein
gene-SYNPCC7942_RS00735	9.7674	21.0449	-1.1232	0.027685	0.057375	FALSE	NC_007604.1	146717	147040	324	SYNPCC7942_RS00735	DUF3082 domain-containing protein
gene-SYNPCC7942_RS00740	79.5211	78.1605	0.020199	0.93217	0.95059	FALSE	NC_007604.1	147160	147855	696	SYNPCC7942_RS00740	hypothetical protein
gene-SYNPCC7942_RS00745	551.299	1594.55	-1.5324	1.2629e-13	2.5373e-12	TRUE	NC_007604.1	148159	148491	333	SYNPCC7942_RS00745	hypothetical protein
gene-SYNPCC7942_RS00750	269.947	262.131	0.041611	0.78154	0.84062	FALSE	NC_007604.1	148646	150190	1545	SYNPCC7942_RS00750	bifunctional aminoglycoside phosphotransferase/ATP-binding protein
gene-SYNPCC7942_RS00755	9.71172	4.17598	1.1914	0.052985	0.099258	FALSE	NC_007604.1	150187	150744	558	SYNPCC7942_RS00755	methylated-DNA--[protein]-cysteine S-methyltransferase
gene-SYNPCC7942_RS00760	66.7645	33.3785	1.0007	0.023555	0.049716	TRUE	NC_007604.1	150752	151858	1107	SYNPCC7942_RS00760	glycosyltransferase
gene-SYNPCC7942_RS00765	462.143	770.441	-0.73702	5.3271e-10	6.0448e-09	TRUE	NC_007604.1	152527	154917	2391	SYNPCC7942_RS00765	response regulator
gene-SYNPCC7942_RS00770	360.369	541.766	-0.58853	NA	NA	NA	NC_007604.1	154914	156020	1107	mraY	phospho-N-acetylmuramoyl-pentapeptide-transferase
gene-SYNPCC7942_RS00775	63.9629	125.275	-0.97229	0.047743	0.090992	FALSE	NC_007604.1	156026	156265	240	SYNPCC7942_RS00775	DUF3134 domain-containing protein
gene-SYNPCC7942_RS00780	47.0532	45.0356	0.073046	0.7803	0.83992	FALSE	NC_007604.1	156340	156957	618	SYNPCC7942_RS00780	PAP/fibrillin family protein
gene-SYNPCC7942_RS00785	0.65096	1.15394	-0.84876	0.60718	0.69664	FALSE	NC_007604.1	156954	157184	231	SYNPCC7942_RS00785	hypothetical protein
gene-SYNPCC7942_RS00790	1204.15	337.598	1.8347	2.4949e-07	1.6881e-06	TRUE	NC_007604.1	157210	158841	1632	SYNPCC7942_RS00790	alpha-D-glucose phosphate-specific phosphoglucomutase
gene-SYNPCC7942_RS00795	1670.45	728.86	1.1966	2.0403e-07	1.4021e-06	TRUE	NC_007604.1	159042	159560	519	SYNPCC7942_RS00795	hypothetical protein
gene-SYNPCC7942_RS00800	1179.15	928.832	0.34467	0.028713	0.059088	FALSE	NC_007604.1	159996	161171	1176	moeB	molybdopterin-synthase adenylyltransferase MoeB
gene-SYNPCC7942_RS00805	8.49125	5.9711	0.52842	0.40227	0.51916	FALSE	NC_007604.1	161198	161632	435	SYNPCC7942_RS00805	M67 family metallopeptidase
gene-SYNPCC7942_RS00810	166.932	204.002	-0.29065	0.34055	0.45568	FALSE	NC_007604.1	161726	162661	936	era	GTPase Era
gene-SYNPCC7942_RS00815	95.3726	74.9176	0.34558	0.15207	0.23824	FALSE	NC_007604.1	162800	163306	507	SYNPCC7942_RS00815	phycobiliprotein lyase
gene-SYNPCC7942_RS00820	21.5595	32.7139	-0.59825	0.34699	0.46169	FALSE	NC_007604.1	163405	163755	351	SYNPCC7942_RS00820	hypothetical protein
gene-SYNPCC7942_RS00825	381.837	700.789	-0.87586	0.0023273	0.0064772	TRUE	NC_007604.1	163761	164510	750	SYNPCC7942_RS00825	class I SAM-dependent methyltransferase
gene-SYNPCC7942_RS00830	248.757	459.431	-0.88625	0.0010018	0.0030816	TRUE	NC_007604.1	164548	164967	420	rsfS	ribosome silencing factor
gene-SYNPCC7942_RS00835	54.1211	74.2806	-0.45945	0.28916	0.40141	FALSE	NC_007604.1	164986	165486	501	SYNPCC7942_RS00835	CGLD27 family protein
gene-SYNPCC7942_RS00840	184.333	277.323	-0.58953	0.0074317	0.01807	TRUE	NC_007604.1	165483	166436	954	SYNPCC7942_RS00840	asparaginase
gene-SYNPCC7942_RS00845	0	0	NA	NA	NA	NA	NC_007604.1	166532	166608	77	SYNPCC7942_RS00845	tRNA-Met
gene-SYNPCC7942_RS00850	32.6948	25.2748	0.37677	0.477	0.58475	FALSE	NC_007604.1	166695	166925	231	SYNPCC7942_RS00850	hypothetical protein
gene-SYNPCC7942_RS00855	482.679	220.248	1.1318	0.00048207	0.0016102	TRUE	NC_007604.1	167065	167748	684	SYNPCC7942_RS00855	hypothetical protein
gene-SYNPCC7942_RS00860	1615.35	1686.49	-0.062297	0.75265	0.81993	FALSE	NC_007604.1	168176	170347	2172	SYNPCC7942_RS00860	glutamine synthetase III
gene-SYNPCC7942_RS00865	50.7852	118.551	-1.2207	1.2734e-08	1.1098e-07	TRUE	NC_007604.1	170435	170752	318	SYNPCC7942_RS00865	hypothetical protein
gene-SYNPCC7942_RS00870	94.9151	76.2772	0.30977	0.24772	0.35281	FALSE	NC_007604.1	170929	171915	987	SYNPCC7942_RS00870	cysteine synthase A
gene-SYNPCC7942_RS00875	3.17726	5.45164	-0.74463	0.44879	0.56195	FALSE	NC_007604.1	171912	172205	294	SYNPCC7942_RS00875	hypothetical protein
gene-SYNPCC7942_RS00880	14.7119	12.2462	0.26197	0.50069	0.60451	FALSE	NC_007604.1	172202	173071	870	SYNPCC7942_RS00880	3'(2')%2C5'-bisphosphate nucleotidase CysQ
gene-SYNPCC7942_RS00885	37.6824	32.4798	0.21446	0.49637	0.6015	FALSE	NC_007604.1	173111	173989	879	rsmI	16S rRNA (cytidine(1402)-2'-O)-methyltransferase
gene-SYNPCC7942_RS00890	0.137141	0.428575	-1.2902	0.63355	0.72076	FALSE	NC_007604.1	173986	174198	213	SYNPCC7942_RS00890	lipopolysaccharide assembly protein LapA domain-containing protein
gene-SYNPCC7942_RS00900	233.139	431.75	-0.88974	0.025584	0.053698	FALSE	NC_007604.1	174709	175497	789	SYNPCC7942_RS00900	ABC-2 family transporter protein
gene-SYNPCC7942_RS00905	318.992	785.531	-1.3008	1.3864e-05	6.5393e-05	TRUE	NC_007604.1	175494	176477	984	SYNPCC7942_RS00905	ATP-binding cassette domain-containing protein
gene-SYNPCC7942_RS00910	1.09391	1.12197	-0.062381	0.96042	0.97038	FALSE	NC_007604.1	176748	177095	348	SYNPCC7942_RS00910	tRNA-binding protein
gene-SYNPCC7942_RS00915	504.91	4727.51	-3.2273	2.8302e-16	8.0099e-15	TRUE	NC_007604.1	177550	178422	873	SYNPCC7942_RS00915	DUF4435 domain-containing protein
gene-SYNPCC7942_RS00920	1893.59	22153.5	-3.5485	5.6684e-63	1.4919e-60	TRUE	NC_007604.1	178419	179792	1374	SYNPCC7942_RS00920	AAA family ATPase
gene-SYNPCC7942_RS00925	8.73401	65.4919	-2.9121	6.1702e-12	9.9631e-11	TRUE	NC_007604.1	180156	180881	726	SYNPCC7942_RS00925	class I SAM-dependent methyltransferase
gene-SYNPCC7942_RS00930	26.2023	27.5937	-0.08962	0.79138	0.84671	FALSE	NC_007604.1	181078	181467	390	SYNPCC7942_RS00930	hypothetical protein
gene-SYNPCC7942_RS00935	47.6584	52.5299	-0.13681	0.6094	0.69839	FALSE	NC_007604.1	181464	182555	1092	SYNPCC7942_RS00935	inorganic phosphate transporter
gene-SYNPCC7942_RS00940	102.7	72.8629	0.5001	0.024811	0.052243	FALSE	NC_007604.1	182620	184146	1527	SYNPCC7942_RS00940	gamma-glutamyltransferase
gene-SYNPCC7942_RS00945	3.90323	0.428575	3.0642	0.010371	0.024072	TRUE	NC_007604.1	184160	184411	252	SYNPCC7942_RS00945	hypothetical protein
gene-SYNPCC7942_RS00950	86.85	76.3086	0.19299	0.38061	0.49888	FALSE	NC_007604.1	184418	185461	1044	SYNPCC7942_RS00950	hemolysin family protein
gene-SYNPCC7942_RS00955	147.729	30.5085	2.2779	4.9311e-06	2.5906e-05	TRUE	NC_007604.1	185682	187418	1737	SYNPCC7942_RS00955	bifunctional diguanylate cyclase/phosphodiesterase
gene-SYNPCC7942_RS00960	1768.5	2222.23	-0.32936	0.0055163	0.01392	TRUE	NC_007604.1	187531	189117	1587	guaA	glutamine-hydrolyzing GMP synthase
gene-SYNPCC7942_RS00965	19.2809	9.30491	1.0592	0.013285	0.029886	TRUE	NC_007604.1	189273	190397	1125	cbiD	cobalt-precorrin-5B (C(1))-methyltransferase CbiD
gene-SYNPCC7942_RS00970	394.269	441.848	-0.16472	0.48258	0.58886	FALSE	NC_007604.1	190472	191620	1149	SYNPCC7942_RS00970	alanine--glyoxylate aminotransferase family protein
gene-SYNPCC7942_RS00975	197.436	801.343	-2.0223	2.7009e-16	7.7271e-15	TRUE	NC_007604.1	191710	192186	477	SYNPCC7942_RS00975	hypothetical protein
gene-SYNPCC7942_RS00980	177.361	863.934	-2.2848	2.1279e-14	4.6672e-13	TRUE	NC_007604.1	192247	192471	225	SYNPCC7942_RS00980	hypothetical protein
gene-SYNPCC7942_RS00985	564.667	578.825	-0.035122	0.86858	0.90629	FALSE	NC_007604.1	192655	195516	2862	polA	DNA polymerase I
gene-SYNPCC7942_RS00990	1459.64	6634.07	-2.1845	1.6101e-38	1.7657e-36	TRUE	NC_007604.1	195630	196058	429	SYNPCC7942_RS00990	pentapeptide repeat-containing protein
gene-SYNPCC7942_RS00995	185.023	108.142	0.77618	0.00033998	0.0011852	TRUE	NC_007604.1	196094	197575	1482	SYNPCC7942_RS00995	carotenoid oxygenase family protein
gene-SYNPCC7942_RS01000	298.401	151.54	0.98107	1.9556e-07	1.3474e-06	TRUE	NC_007604.1	197572	198933	1362	fbt	folate/biopterin family MFS transporter
gene-SYNPCC7942_RS01005	252.263	50.9076	2.307	2.4166e-06	1.3475e-05	TRUE	NC_007604.1	198993	200429	1437	SYNPCC7942_RS01005	NAD(P)/FAD-dependent oxidoreductase
gene-SYNPCC7942_RS01010	228.222	60.1781	1.9213	9.305e-06	4.546e-05	TRUE	NC_007604.1	200426	201352	927	SYNPCC7942_RS01010	DUF2231 domain-containing protein
gene-SYNPCC7942_RS01015	51.716	16.7277	1.6355	0.0003572	0.0012387	TRUE	NC_007604.1	201352	201888	537	SYNPCC7942_RS01015	DUF2231 domain-containing protein
gene-SYNPCC7942_RS01020	137.086	30.4414	2.1677	1.5404e-06	8.8522e-06	TRUE	NC_007604.1	201889	202641	753	SYNPCC7942_RS01020	cbb3-type cytochrome c oxidase subunit II
gene-SYNPCC7942_RS01025	320.068	142.815	1.1633	0.00069116	0.0022158	TRUE	NC_007604.1	202638	204089	1452	SYNPCC7942_RS01025	cbb3-type cytochrome c oxidase subunit I
gene-SYNPCC7942_RS01030	31.3956	68.8714	-1.1361	0.00047727	0.0015982	TRUE	NC_007604.1	204483	205589	1107	ribD	bifunctional diaminohydroxyphosphoribosylaminopyrimidine deaminase/5-amino-6-(5-phosphoribosylamino)uracil reductase RibD
gene-SYNPCC7942_RS01035	87.5501	173.379	-0.98626	7.4911e-06	3.7337e-05	TRUE	NC_007604.1	205582	206046	465	SYNPCC7942_RS01035	DUF3122 domain-containing protein
gene-SYNPCC7942_RS01040	49.0114	75.828	-0.6291	0.033389	0.066931	FALSE	NC_007604.1	206198	207214	1017	SYNPCC7942_RS01040	bifunctional nicotinamide-nucleotide adenylyltransferase/Nudix hydroxylase
gene-SYNPCC7942_RS01045	11.0203	6.95121	0.67097	0.25339	0.35915	FALSE	NC_007604.1	207362	208750	1389	SYNPCC7942_RS01045	nicotinate phosphoribosyltransferase
gene-SYNPCC7942_RS01055	147.354	93.7017	0.65376	0.0028172	0.0076567	TRUE	NC_007604.1	209056	211827	2772	SYNPCC7942_RS01055	tetratricopeptide repeat-containing glycosyltransferase family protein
gene-SYNPCC7942_RS01060	14.1481	17.7579	-0.34451	0.42168	0.53642	FALSE	NC_007604.1	211824	212423	600	SYNPCC7942_RS01060	nucleoside triphosphate pyrophosphatase
gene-SYNPCC7942_RS01065	14.415	20.9978	-0.54734	0.14199	0.22581	FALSE	NC_007604.1	212496	212897	402	SYNPCC7942_RS01065	hypothetical protein
gene-SYNPCC7942_RS01070	137.765	117.069	0.23109	0.34997	0.46474	FALSE	NC_007604.1	212909	214384	1476	cobQ	cobyric acid synthase CobQ
gene-SYNPCC7942_RS01075	140.318	152.091	-0.11815	0.59587	0.68992	FALSE	NC_007604.1	214471	215559	1089	aroC	chorismate synthase
gene-SYNPCC7942_RS01080	43.4581	105.673	-1.2854	3.7711e-05	0.00016218	TRUE	NC_007604.1	215643	216164	522	SYNPCC7942_RS01080	hypothetical protein
gene-SYNPCC7942_RS01085	87.3855	155.101	-0.82843	0.077264	0.13633	FALSE	NC_007604.1	216461	217432	972	SYNPCC7942_RS01085	AEC family transporter
gene-SYNPCC7942_RS01090	486.926	650.01	-0.41752	0.035288	0.070096	FALSE	NC_007604.1	217424	217813	390	SYNPCC7942_RS01090	hypothetical protein
gene-SYNPCC7942_RS01095	52.0882	64.1042	-0.30299	0.31424	0.4292	FALSE	NC_007604.1	217948	218964	1017	SYNPCC7942_RS01095	zinc-dependent alcohol dehydrogenase family protein
gene-SYNPCC7942_RS01100	360.266	449.645	-0.32039	0.1175	0.19353	FALSE	NC_007604.1	219113	219871	759	SYNPCC7942_RS01100	haloacid dehalogenase-like hydrolase
gene-SYNPCC7942_RS01105	0	0	NA	NA	NA	NA	NC_007604.1	219927	220000	74	SYNPCC7942_RS01105	tRNA-Pro
gene-SYNPCC7942_RS01110	17.2911	32.0151	-0.88432	0.006348	0.015795	TRUE	NC_007604.1	220024	220191	168	SYNPCC7942_RS01110	PCP reductase family protein
gene-SYNPCC7942_RS01115	8.38345	8.08513	0.042496	0.94112	0.95786	FALSE	NC_007604.1	220316	220636	321	SYNPCC7942_RS01115	hypothetical protein
gene-SYNPCC7942_RS01120	75.5629	42.6779	0.81979	0.019041	0.041112	TRUE	NC_007604.1	220639	221397	759	SYNPCC7942_RS01120	MinD/ParA family protein
gene-SYNPCC7942_RS01125	117.627	115.503	0.028023	0.88698	0.91716	FALSE	NC_007604.1	221498	222535	1038	SYNPCC7942_RS01125	glucokinase
gene-SYNPCC7942_RS01130	19.7396	15.816	0.30757	0.45543	0.5675	FALSE	NC_007604.1	222532	223398	867	SYNPCC7942_RS01130	SDR family oxidoreductase
gene-SYNPCC7942_RS01135	139.15	207.469	-0.57747	0.037164	0.073381	FALSE	NC_007604.1	223395	223805	411	SYNPCC7942_RS01135	hypothetical protein
gene-SYNPCC7942_RS01140	0	0	NA	NA	NA	NA	NC_007604.1	223821	223961	141	psbN	photosystem II reaction center protein PsbN
gene-SYNPCC7942_RS01145	128.091	198.837	-0.63348	0.072077	0.12888	FALSE	NC_007604.1	224060	224263	204	psbH	photosystem II reaction center protein PsbH
gene-SYNPCC7942_RS01150	28.0076	24.8801	0.17091	0.57957	0.67394	FALSE	NC_007604.1	224357	224632	276	SYNPCC7942_RS01150	TatA/E family twin arginine-targeting protein translocase
gene-SYNPCC7942_RS01155	138.725	140.053	-0.0094387	0.96496	0.97309	FALSE	NC_007604.1	224629	225255	627	pth	aminoacyl-tRNA hydrolase
gene-SYNPCC7942_RS01160	4.40238	3.5785	0.33012	0.64756	0.73212	FALSE	NC_007604.1	225284	225544	261	SYNPCC7942_RS01160	DUF3146 family protein
gene-SYNPCC7942_RS01165	201.831	824.838	-2.031	1.1745e-34	1.1041e-32	TRUE	NC_007604.1	225658	226221	564	SYNPCC7942_RS01165	hypothetical protein
gene-SYNPCC7942_RS01170	117.109	114.102	0.036743	0.88953	0.91813	FALSE	NC_007604.1	226263	227309	1047	SYNPCC7942_RS01170	hypothetical protein
gene-SYNPCC7942_RS01175	9.78794	7.44384	0.41234	0.48243	0.58886	FALSE	NC_007604.1	227407	227931	525	SYNPCC7942_RS01175	GNAT family N-acetyltransferase
gene-SYNPCC7942_RS01180	71.207	44.6377	0.687	0.0094565	0.022203	TRUE	NC_007604.1	227939	229285	1347	aroA	3-phosphoshikimate 1-carboxyvinyltransferase
gene-SYNPCC7942_RS01185	37.0021	55.7752	-0.58667	0.027407	0.056934	FALSE	NC_007604.1	229629	230054	426	SYNPCC7942_RS01185	hypothetical protein
gene-SYNPCC7942_RS01190	51.5888	28.6475	0.84651	0.0074354	0.01807	TRUE	NC_007604.1	230158	231150	993	SYNPCC7942_RS01190	alpha/beta fold hydrolase
gene-SYNPCC7942_RS01195	22.0166	11.595	0.90587	0.033772	0.067442	FALSE	NC_007604.1	231162	231677	516	SYNPCC7942_RS01195	cyclic nucleotide-binding domain-containing protein
gene-SYNPCC7942_RS01200	618.809	935.786	-0.59695	3.8999e-06	2.0737e-05	TRUE	NC_007604.1	232018	232557	540	SYNPCC7942_RS01200	cyclic nucleotide-binding domain-containing protein
gene-SYNPCC7942_RS01205	34.2545	10.3749	1.7273	1.8793e-05	8.5875e-05	TRUE	NC_007604.1	232565	233143	579	SYNPCC7942_RS01205	hypothetical protein
gene-SYNPCC7942_RS01210	59.2911	34.1743	0.79313	0.0047065	0.012156	TRUE	NC_007604.1	233143	234324	1182	SYNPCC7942_RS01210	sulfite exporter TauE/SafE family protein
gene-SYNPCC7942_RS01215	12.751	3.48258	1.8843	0.0017614	0.0050556	TRUE	NC_007604.1	234331	234690	360	SYNPCC7942_RS01215	c-type cytochrome
gene-SYNPCC7942_RS01220	1250.8	1289.28	-0.043761	0.84337	0.88684	FALSE	NC_007604.1	234851	235342	492	SYNPCC7942_RS01220	allophycocyanin alpha-B chain
gene-SYNPCC7942_RS01225	274.98	541.61	-0.97895	1.1156e-08	9.8535e-08	TRUE	NC_007604.1	235487	236854	1368	rlmD	23S rRNA (uracil(1939)-C(5))-methyltransferase RlmD
gene-SYNPCC7942_RS01235	400.766	409.085	-0.029717	0.8608	0.90065	FALSE	NC_007604.1	237166	238257	1092	SYNPCC7942_RS01235	calcium/sodium antiporter
gene-SYNPCC7942_RS01240	0	0	NA	NA	NA	NA	NC_007604.1	238379	238522	144	SYNPCC7942_RS01240	chlorophyll a/b-binding protein
gene-SYNPCC7942_RS01245	10463.5	7579.97	0.46507	0.017017	0.037262	TRUE	NC_007604.1	238622	241156	2535	SYNPCC7942_RS01245	glycogen/starch/alpha-glucan phosphorylase
gene-SYNPCC7942_RS01250	2449.3	1655.08	0.56544	0.0005889	0.0019231	TRUE	NC_007604.1	241168	242229	1062	gap	type I glyceraldehyde-3-phosphate dehydrogenase
gene-SYNPCC7942_RS01255	191.326	86.0981	1.1544	3.1001e-05	0.00013667	TRUE	NC_007604.1	242421	243500	1080	SYNPCC7942_RS01255	amino acid ABC transporter substrate-binding protein
gene-SYNPCC7942_RS01260	64.9026	21.2407	1.6043	2.1272e-05	9.6035e-05	TRUE	NC_007604.1	243507	244640	1134	SYNPCC7942_RS01260	ABC transporter permease subunit
gene-SYNPCC7942_RS01265	114.873	31.3859	1.8761	6.7347e-07	4.1464e-06	TRUE	NC_007604.1	244642	245832	1191	SYNPCC7942_RS01265	amino acid ABC transporter permease
gene-SYNPCC7942_RS01270	45.4283	43.698	0.051369	0.82769	0.87419	FALSE	NC_007604.1	245851	246636	786	SYNPCC7942_RS01270	amino acid ABC transporter ATP-binding protein
gene-SYNPCC7942_RS01275	42.8588	19.9876	1.0986	0.0028407	0.007692	TRUE	NC_007604.1	246639	247106	468	SYNPCC7942_RS01275	pentapeptide repeat-containing protein
gene-SYNPCC7942_RS01280	21.8645	61.711	-1.5045	0.001165	0.0035036	TRUE	NC_007604.1	247110	247880	771	SYNPCC7942_RS01280	3'-5' exonuclease
gene-SYNPCC7942_RS01285	4207.26	16554	-1.9763	1.1811e-19	4.5052e-18	TRUE	NC_007604.1	247909	248136	228	SYNPCC7942_RS01285	Calvin cycle protein CP12
gene-SYNPCC7942_RS01290	6184.64	30351.7	-2.295	2.8571e-11	3.9999e-10	TRUE	NC_007604.1	248171	248629	459	SYNPCC7942_RS01290	Hsp20/alpha crystallin family protein
gene-SYNPCC7942_RS01295	6071.36	18593.2	-1.6147	7.7486e-25	4.2488e-23	TRUE	NC_007604.1	248859	251429	2571	gyrA	DNA gyrase subunit A
gene-SYNPCC7942_RS01300	648.754	838.239	-0.37014	0.11572	0.19155	FALSE	NC_007604.1	251503	252783	1281	SYNPCC7942_RS01300	ATP-binding protein
gene-SYNPCC7942_RS01305	446.172	894.039	-1.0032	0.00032785	0.0011536	TRUE	NC_007604.1	252903	254099	1197	SYNPCC7942_RS01305	amidohydrolase
gene-SYNPCC7942_RS01310	33.214	18.8027	0.83687	0.0094648	0.022203	TRUE	NC_007604.1	254096	254845	750	SYNPCC7942_RS01310	TIGR00297 family protein
gene-SYNPCC7942_RS01315	23.3715	22.2046	0.071325	0.84187	0.88597	FALSE	NC_007604.1	254894	255334	441	SYNPCC7942_RS01315	VOC family protein
gene-SYNPCC7942_RS01320	245.619	135.183	0.861	0.016381	0.036018	TRUE	NC_007604.1	255474	255806	333	SYNPCC7942_RS01320	hypothetical protein
gene-SYNPCC7942_RS01325	32371.6	67615.4	-1.0626	7.2815e-08	5.4446e-07	TRUE	NC_007604.1	255961	258435	2475	SYNPCC7942_RS01325	ATP-dependent Clp protease ATP-binding subunit
gene-SYNPCC7942_RS01330	44.8203	38.3273	0.22001	0.40239	0.51916	FALSE	NC_007604.1	258579	259178	600	rimI	ribosomal protein S18-alanine N-acetyltransferase
gene-SYNPCC7942_RS01335	1073.68	1722.18	-0.68193	4.2302e-08	3.3335e-07	TRUE	NC_007604.1	259226	260620	1395	lysA	diaminopimelate decarboxylase
gene-SYNPCC7942_RS01340	118.707	152.324	-0.35556	0.077375	0.13633	FALSE	NC_007604.1	260700	261620	921	cdaA	diadenylate cyclase CdaA
gene-SYNPCC7942_RS01345	150.86	138.57	0.12153	0.43652	0.55051	FALSE	NC_007604.1	261617	262372	756	uppS	polyprenyl diphosphate synthase
gene-SYNPCC7942_RS01350	16.7327	21.1547	-0.33621	0.3394	0.4546	FALSE	NC_007604.1	262385	262660	276	SYNPCC7942_RS01350	DUF3143 domain-containing protein
gene-SYNPCC7942_RS01355	100.345	81.0569	0.30738	0.20011	0.29714	FALSE	NC_007604.1	262638	263225	588	SYNPCC7942_RS01355	J domain-containing protein
gene-SYNPCC7942_RS01360	740.016	5068.37	-2.7763	1.5798e-28	1.0942e-26	TRUE	NC_007604.1	263757	264485	729	rsmG	16S rRNA (guanine(527)-N(7))-methyltransferase RsmG
gene-SYNPCC7942_RS01365	23.1157	19.4941	0.24937	0.52151	0.62505	FALSE	NC_007604.1	264482	264931	450	SYNPCC7942_RS01365	MEKHLA domain-containing protein
gene-SYNPCC7942_RS01370	68.2339	81.2884	-0.25314	0.30492	0.41843	FALSE	NC_007604.1	264976	265857	882	SYNPCC7942_RS01370	alpha/beta fold hydrolase
gene-SYNPCC7942_RS01375	175.292	136.754	0.35972	0.19658	0.29297	FALSE	NC_007604.1	265957	267168	1212	SYNPCC7942_RS01375	glycosyltransferase
gene-SYNPCC7942_RS01380	36.8994	19.0467	0.96262	0.0041924	0.010925	TRUE	NC_007604.1	267165	267896	732	cobA	uroporphyrinogen-III C-methyltransferase
gene-SYNPCC7942_RS01385	56.2689	42.3053	0.41531	0.10372	0.17443	FALSE	NC_007604.1	267889	268683	795	SYNPCC7942_RS01385	uroporphyrinogen-III synthase
gene-SYNPCC7942_RS01390	7.20596	7.87631	-0.11196	0.86661	0.90548	FALSE	NC_007604.1	268662	269291	630	coaE	dephospho-CoA kinase
gene-SYNPCC7942_RS01395	17.2924	29.6923	-0.7679	0.068376	0.12341	FALSE	NC_007604.1	269329	269667	339	SYNPCC7942_RS01395	nucleotidyltransferase family protein
gene-SYNPCC7942_RS01400	32.2161	36.5015	-0.16914	0.5963	0.68992	FALSE	NC_007604.1	269657	269989	333	SYNPCC7942_RS01400	DUF86 domain-containing protein
gene-SYNPCC7942_RS01405	412.802	511.559	-0.30893	0.12998	0.21053	FALSE	NC_007604.1	270001	271461	1461	SYNPCC7942_RS01405	FAD-linked oxidase C-terminal domain-containing protein
gene-SYNPCC7942_RS01410	170.165	69.1534	1.2991	1.5081e-10	1.8207e-09	TRUE	NC_007604.1	271493	273532	2040	ligA	NAD-dependent DNA ligase LigA
gene-SYNPCC7942_RS01415	84.7564	76.7863	0.14371	0.61538	0.70421	FALSE	NC_007604.1	273657	274154	498	hoxE	bidirectional hydrogenase complex protein HoxE
gene-SYNPCC7942_RS01420	244.123	192.569	0.34135	0.075944	0.13442	FALSE	NC_007604.1	274154	275758	1605	SYNPCC7942_RS01420	NADH-ubiquinone oxidoreductase-F iron-sulfur binding region domain-containing protein
gene-SYNPCC7942_RS01425	44.5883	20.1441	1.1498	0.007907	0.019031	TRUE	NC_007604.1	275768	277033	1266	SYNPCC7942_RS01425	competence/damage-inducible protein A
gene-SYNPCC7942_RS01430	176.08	122.313	0.52527	0.066587	0.12103	FALSE	NC_007604.1	277043	278116	1074	SYNPCC7942_RS01430	MraY family glycosyltransferase
gene-SYNPCC7942_RS01435	1276.49	1496.97	-0.22996	0.58248	0.67657	FALSE	NC_007604.1	278139	279422	1284	glyA	serine hydroxymethyltransferase
gene-SYNPCC7942_RS01440	42.4648	44.7456	-0.08203	0.78674	0.84377	FALSE	NC_007604.1	279619	280623	1005	dusB	tRNA dihydrouridine synthase DusB
gene-SYNPCC7942_RS01445	22.4452	17.4123	0.35604	0.33533	0.45191	FALSE	NC_007604.1	280701	281009	309	SYNPCC7942_RS01445	carbon dioxide-concentrating mechanism protein CcmK
gene-SYNPCC7942_RS01450	35.9553	26.6311	0.43799	0.17959	0.27244	FALSE	NC_007604.1	281054	281395	342	SYNPCC7942_RS01450	carbon dioxide-concentrating mechanism protein CcmK
gene-SYNPCC7942_RS01455	16.0909	10.1743	0.6458	0.14671	0.2315	FALSE	NC_007604.1	281480	281842	363	SYNPCC7942_RS01455	DUF1823 family protein
gene-SYNPCC7942_RS01465	79.2866	25.1294	1.6681	0.00015523	0.00058451	TRUE	NC_007604.1	282604	283962	1359	glmU	bifunctional UDP-N-acetylglucosamine diphosphorylase/glucosamine-1-phosphate N-acetyltransferase GlmU
gene-SYNPCC7942_RS01470	2669.71	2967.46	-0.15243	0.13896	0.22207	FALSE	NC_007604.1	284148	286994	2847	secA	preprotein translocase subunit SecA
gene-SYNPCC7942_RS01475	83.8917	80.2934	0.058315	0.81413	0.86542	FALSE	NC_007604.1	287003	288139	1137	SYNPCC7942_RS01475	quinone-dependent dihydroorotate dehydrogenase
gene-SYNPCC7942_RS01480	0	0	NA	NA	NA	NA	NC_007604.1	288160	288232	73	SYNPCC7942_RS01480	tRNA-Ala
gene-SYNPCC7942_RS01485	197.449	596.985	-1.596	7.436e-06	3.7138e-05	TRUE	NC_007604.1	288312	288530	219	SYNPCC7942_RS01485	DUF2555 domain-containing protein
gene-SYNPCC7942_RS01490	152.423	379.05	-1.3141	1.6349e-05	7.6025e-05	TRUE	NC_007604.1	288534	289760	1227	coaBC	bifunctional phosphopantothenoylcysteine decarboxylase/phosphopantothenate--cysteine ligase CoaBC
gene-SYNPCC7942_RS01495	9.44354	14.3045	-0.61411	0.19497	0.29156	FALSE	NC_007604.1	289757	290095	339	SYNPCC7942_RS01495	hypothetical protein
gene-SYNPCC7942_RS01500	2012.62	227.905	3.1428	8.2156e-11	1.0396e-09	TRUE	NC_007604.1	290394	291227	834	SYNPCC7942_RS01500	photosystem II manganese-stabilizing polypeptide
gene-SYNPCC7942_RS01505	487.557	86.2322	2.4989	1.4381e-08	1.2249e-07	TRUE	NC_007604.1	291417	292604	1188	sat	sulfate adenylyltransferase
gene-SYNPCC7942_RS01510	329.159	270.897	0.28265	0.1167	0.19265	FALSE	NC_007604.1	292750	294765	2016	SYNPCC7942_RS01510	caspase family protein
gene-SYNPCC7942_RS01515	4076.28	1381.84	1.5608	1.156e-11	1.769e-10	TRUE	NC_007604.1	294872	296713	1842	ftsH3	ATP-dependent zinc metalloprotease FtsH3
gene-SYNPCC7942_RS01520	20.8474	21.4093	-0.050366	0.8788	0.90992	FALSE	NC_007604.1	296980	297663	684	mreD	rod shape-determining protein MreD
gene-SYNPCC7942_RS01525	34.1203	25.1097	0.44466	0.27406	0.38512	FALSE	NC_007604.1	297624	298373	750	mreC	rod shape-determining protein MreC
gene-SYNPCC7942_RS01530	513.489	591.393	-0.20285	0.14186	0.22573	FALSE	NC_007604.1	298398	299435	1038	SYNPCC7942_RS01530	rod shape-determining protein
gene-SYNPCC7942_RS01535	351.638	242.86	0.53455	0.023187	0.049097	TRUE	NC_007604.1	299628	299990	363	SYNPCC7942_RS01535	single-stranded DNA-binding protein
gene-SYNPCC7942_RS01540	60.3451	45.734	0.39726	0.11685	0.1927	FALSE	NC_007604.1	300008	301447	1440	SYNPCC7942_RS01540	phospholipase D-like domain-containing protein
gene-SYNPCC7942_RS01545	13.6759	3.43854	1.9846	0.0066401	0.01641	TRUE	NC_007604.1	301609	302697	1089	SYNPCC7942_RS01545	potassium channel protein
gene-SYNPCC7942_RS01550	818.726	239.152	1.7755	4.7075e-07	3.0146e-06	TRUE	NC_007604.1	302833	303480	648	SYNPCC7942_RS01550	Coq4 family protein
gene-SYNPCC7942_RS01555	74.2779	52.9902	0.48724	0.11599	0.19188	FALSE	NC_007604.1	303815	304045	231	SYNPCC7942_RS01555	addiction module protein
gene-SYNPCC7942_RS01560	57.7029	89.2013	-0.62983	0.0099577	0.023194	TRUE	NC_007604.1	304042	304332	291	SYNPCC7942_RS01560	type II toxin-antitoxin system RelE/ParE family toxin
gene-SYNPCC7942_RS01565	265.802	78.7355	1.7565	3.2049e-06	1.7501e-05	TRUE	NC_007604.1	304710	305936	1227	SYNPCC7942_RS01565	cation:proton antiporter
gene-SYNPCC7942_RS01570	696.655	266.087	1.3885	2.8675e-08	2.3222e-07	TRUE	NC_007604.1	305969	307108	1140	SYNPCC7942_RS01570	CO2 hydration protein
gene-SYNPCC7942_RS01575	1127.05	1009.71	0.1591	0.34775	0.46226	FALSE	NC_007604.1	307139	309043	1905	SYNPCC7942_RS01575	NAD(P)H-quinone oxidoreductase subunit F
gene-SYNPCC7942_RS01580	52.3489	39.7618	0.38732	0.14243	0.22623	FALSE	NC_007604.1	309473	310417	945	ispE	4-(cytidine 5'-diphospho)-2-C-methyl-D-erythritol kinase
gene-SYNPCC7942_RS01585	36.0511	41.8386	-0.21736	0.53063	0.6331	FALSE	NC_007604.1	310414	311253	840	rsmA	16S rRNA (adenine(1518)-N(6)/adenine(1519)-N(6))-dimethyltransferase RsmA
gene-SYNPCC7942_RS01590	65.6143	336.992	-2.364	1.2821e-12	2.2955e-11	TRUE	NC_007604.1	311280	311708	429	SYNPCC7942_RS01590	YraN family protein
gene-SYNPCC7942_RS01595	334.14	664.298	-0.99191	0.00033271	0.0011645	TRUE	NC_007604.1	311762	312274	513	SYNPCC7942_RS01595	pentapeptide repeat-containing protein
gene-SYNPCC7942_RS01600	20.9804	25.8059	-0.29083	0.49503	0.60015	FALSE	NC_007604.1	312403	313020	618	SYNPCC7942_RS01600	succinate dehydrogenase cytochrome b subunit
gene-SYNPCC7942_RS01605	1055.42	1820.32	-0.78647	1.4432e-05	6.7832e-05	TRUE	NC_007604.1	313079	314374	1296	purB	adenylosuccinate lyase
gene-SYNPCC7942_RS01610	18.7318	26.1331	-0.48253	0.4224	0.53682	FALSE	NC_007604.1	314432	314623	192	SYNPCC7942_RS01610	hypothetical protein
gene-SYNPCC7942_RS01615	64.931	36.9512	0.81591	0.0050644	0.012954	TRUE	NC_007604.1	314897	315355	459	SYNPCC7942_RS01615	hypothetical protein
gene-SYNPCC7942_RS01620	112.976	32.6125	1.7955	0.00044041	0.0014918	TRUE	NC_007604.1	315642	316097	456	SYNPCC7942_RS01620	hypothetical protein
gene-SYNPCC7942_RS01625	35.1337	47.3573	-0.43321	0.079389	0.13921	FALSE	NC_007604.1	316162	316980	819	SYNPCC7942_RS01625	TlyA family RNA methyltransferase
gene-SYNPCC7942_RS01630	29.0317	17.8205	0.71081	0.064453	0.11764	FALSE	NC_007604.1	317010	318008	999	galE	UDP-glucose 4-epimerase GalE
gene-SYNPCC7942_RS01635	1039.55	2853.64	-1.4567	2.1287e-19	8.0041e-18	TRUE	NC_007604.1	318147	318485	339	SYNPCC7942_RS01635	P-II family nitrogen regulator
gene-SYNPCC7942_RS01640	534.967	917.287	-0.77837	0.00050266	0.0016642	TRUE	NC_007604.1	318679	320049	1371	SYNPCC7942_RS01640	cytochrome c biogenesis protein
gene-SYNPCC7942_RS01645	455.813	711.392	-0.64291	3.8751e-07	2.5109e-06	TRUE	NC_007604.1	320046	320804	759	SYNPCC7942_RS01645	cytochrome c biogenesis protein CcdA
gene-SYNPCC7942_RS01650	523.749	583.319	-0.15651	0.32584	0.44301	FALSE	NC_007604.1	320824	322008	1185	SYNPCC7942_RS01650	FtsW/RodA/SpoVE family cell cycle protein
gene-SYNPCC7942_RS01655	406.924	37.3418	3.4489	3.3293e-07	2.1852e-06	TRUE	NC_007604.1	322093	322296	204	SYNPCC7942_RS01655	phycobilisome linker polypeptide
gene-SYNPCC7942_RS01660	5571.32	741.043	2.9104	4.3564e-08	3.4227e-07	TRUE	NC_007604.1	322388	322873	486	apcB	allophycocyanin subunit beta
gene-SYNPCC7942_RS01665	5936.52	1368.12	2.1174	1.8268e-05	8.3764e-05	TRUE	NC_007604.1	322930	323415	486	apcA	allophycocyanin subunit alpha
gene-SYNPCC7942_RS01670	11991.1	3780.12	1.6655	1.8679e-05	8.5503e-05	TRUE	NC_007604.1	323781	325898	2118	SYNPCC7942_RS01670	phycobilisome rod-core linker polypeptide
gene-SYNPCC7942_RS01675	144.975	65.6906	1.142	0.00033714	0.0011768	TRUE	NC_007604.1	326104	327357	1254	SYNPCC7942_RS01675	class I SAM-dependent methyltransferase
gene-SYNPCC7942_RS01680	1243.03	73.8979	4.0713	1.9173e-13	3.7379e-12	TRUE	NC_007604.1	327439	327900	462	SYNPCC7942_RS01680	ATP synthase subunit I
gene-SYNPCC7942_RS01685	7366.16	328.857	4.4852	4.29e-15	1.0652e-13	TRUE	NC_007604.1	327962	328711	750	atpB	F0F1 ATP synthase subunit A
gene-SYNPCC7942_RS01690	321.139	17.1844	4.2221	3.6072e-10	4.2009e-09	TRUE	NC_007604.1	328854	329099	246	atpE	ATP synthase F0 subunit C
gene-SYNPCC7942_RS01695	367.339	88.2864	2.0581	0.00014052	0.00053523	TRUE	NC_007604.1	329244	329720	477	SYNPCC7942_RS01695	F0F1 ATP synthase subunit B'
gene-SYNPCC7942_RS01700	321.176	91.555	1.8111	3.1956e-05	0.00014041	TRUE	NC_007604.1	329764	330279	516	SYNPCC7942_RS01700	F0F1 ATP synthase subunit B
gene-SYNPCC7942_RS01705	352.679	59.7014	2.563	8.0899e-07	4.8614e-06	TRUE	NC_007604.1	330289	330831	543	atpH	ATP synthase F1 subunit delta
gene-SYNPCC7942_RS01710	3637.48	344.866	3.3989	1.7695e-11	2.545e-10	TRUE	NC_007604.1	330878	332395	1518	atpA	F0F1 ATP synthase subunit alpha
gene-SYNPCC7942_RS01715	1152.47	44.7427	4.6874	9.4024e-14	1.9311e-12	TRUE	NC_007604.1	332458	333408	951	SYNPCC7942_RS01715	F0F1 ATP synthase subunit gamma
gene-SYNPCC7942_RS01720	88.0549	100.333	-0.188	0.4615	0.57053	FALSE	NC_007604.1	333517	333834	318	petF2	ferredoxin PetF2
gene-SYNPCC7942_RS01725	0.463139	1.50661	-1.7045	0.25159	0.35756	FALSE	NC_007604.1	333834	334013	180	SYNPCC7942_RS01725	hypothetical protein
gene-SYNPCC7942_RS01730	120.851	83.849	0.52439	0.013057	0.029491	TRUE	NC_007604.1	333995	335074	1080	SYNPCC7942_RS01730	DUF3326 domain-containing protein
gene-SYNPCC7942_RS01735	34.2851	50.7595	-0.56206	0.10939	0.18246	FALSE	NC_007604.1	335071	335652	582	SYNPCC7942_RS01735	type II CAAX endopeptidase family protein
gene-SYNPCC7942_RS01740	61.2102	63.6362	-0.064768	0.80366	0.85707	FALSE	NC_007604.1	335633	336205	573	SYNPCC7942_RS01740	hypothetical protein
gene-SYNPCC7942_RS01745	24.3441	20.6041	0.24433	0.58761	0.68132	FALSE	NC_007604.1	336363	336590	228	SYNPCC7942_RS01745	hypothetical protein
gene-SYNPCC7942_RS01750	517.003	523.4	-0.01805	0.92404	0.94413	FALSE	NC_007604.1	336654	337055	402	psb27	photosystem II protein Psb27
gene-SYNPCC7942_RS01755	380.114	322.033	0.23904	0.53359	0.63548	FALSE	NC_007604.1	337408	338451	1044	SYNPCC7942_RS01755	M23 family metallopeptidase
gene-SYNPCC7942_RS01760	21.9533	11.8257	0.88462	0.048061	0.091397	FALSE	NC_007604.1	338536	339306	771	SYNPCC7942_RS01760	biotin--[acetyl-CoA-carboxylase] ligase
gene-SYNPCC7942_RS01765	164.25	290.28	-0.82284	0.0086723	0.020563	TRUE	NC_007604.1	339352	340131	780	pgeF	peptidoglycan editing factor PgeF
gene-SYNPCC7942_RS01770	636.617	332.322	0.93758	7.2413e-09	6.6177e-08	TRUE	NC_007604.1	340698	341768	1071	recA	recombinase RecA
gene-SYNPCC7942_RS01775	293.052	503.042	-0.78053	1.1513e-05	5.5294e-05	TRUE	NC_007604.1	341883	342443	561	SYNPCC7942_RS01775	DUF3611 family protein
gene-SYNPCC7942_RS01780	21.9508	9.32704	1.2491	0.0065787	0.016304	TRUE	NC_007604.1	342880	343671	792	SYNPCC7942_RS01780	ATP-binding cassette domain-containing protein
gene-SYNPCC7942_RS01785	91.3939	49.7925	0.86697	0.0016404	0.0047497	TRUE	NC_007604.1	343699	344832	1134	SYNPCC7942_RS01785	MlaD family protein
gene-SYNPCC7942_RS01790	170.596	223.739	-0.39333	0.1954	0.2918	FALSE	NC_007604.1	344823	345431	609	msrB	peptide-methionine (R)-S-oxide reductase MsrB
gene-SYNPCC7942_RS01795	70.2374	26.957	1.396	2.8513e-06	1.5733e-05	TRUE	NC_007604.1	345470	346432	963	SYNPCC7942_RS01795	bile acid:sodium symporter family protein
gene-SYNPCC7942_RS01800	207.096	358.668	-0.79282	0.078158	0.13742	FALSE	NC_007604.1	346832	348460	1629	SYNPCC7942_RS01800	glycoside hydrolase family 3 N-terminal domain-containing protein
gene-SYNPCC7942_RS01805	175.353	150.57	0.21688	0.22659	0.3275	FALSE	NC_007604.1	348457	348870	414	rbfA	30S ribosome-binding factor RbfA
gene-SYNPCC7942_RS01810	7.72208	5.87832	0.42219	0.44216	0.55524	FALSE	NC_007604.1	348922	349146	225	SYNPCC7942_RS01810	DUF751 family protein
gene-SYNPCC7942_RS01820	214.191	107.568	0.98959	3.4782e-07	2.2716e-06	TRUE	NC_007604.1	349875	351278	1404	SYNPCC7942_RS01820	IctB family putative bicarbonate transporter
gene-SYNPCC7942_RS01825	12.7693	9.90249	0.35499	0.5087	0.61277	FALSE	NC_007604.1	351309	351950	642	trmB	tRNA (guanosine(46)-N7)-methyltransferase TrmB
gene-SYNPCC7942_RS01830	126.688	126.298	0.00073699	0.99688	0.99764	FALSE	NC_007604.1	352026	353207	1182	SYNPCC7942_RS01830	metallophosphoesterase
gene-SYNPCC7942_RS01835	441.849	570.955	-0.36952	0.011243	0.025911	TRUE	NC_007604.1	353103	354299	1197	SYNPCC7942_RS01835	FIST N-terminal domain-containing protein
gene-SYNPCC7942_RS01840	77.4605	131.431	-0.76234	0.0011687	0.0035036	TRUE	NC_007604.1	354532	354759	228	SYNPCC7942_RS01840	Calvin cycle protein CP12
gene-SYNPCC7942_RS01845	35.9195	14.5141	1.2872	0.0025872	0.0071081	TRUE	NC_007604.1	354884	355483	600	SYNPCC7942_RS01845	DUF3177 family protein
gene-SYNPCC7942_RS01850	2.66885	1.84922	0.52001	0.60128	0.69199	FALSE	NC_007604.1	355509	355793	285	SYNPCC7942_RS01850	hypothetical protein
gene-SYNPCC7942_RS01855	82.4309	71.0297	0.21517	0.50721	0.61154	FALSE	NC_007604.1	355865	356416	552	SYNPCC7942_RS01855	phycobiliprotein lyase
gene-SYNPCC7942_RS01860	132.831	100.547	0.40313	0.058023	0.1074	FALSE	NC_007604.1	356730	357305	576	SYNPCC7942_RS01860	response regulator
gene-SYNPCC7942_RS01865	276.184	216.76	0.35177	0.046591	0.089183	FALSE	NC_007604.1	357549	359732	2184	SYNPCC7942_RS01865	SulP family inorganic anion transporter
gene-SYNPCC7942_RS01870	46.3713	22.1486	1.0786	0.00089563	0.0027897	TRUE	NC_007604.1	359767	360690	924	SYNPCC7942_RS01870	bile acid:sodium symporter family protein
gene-SYNPCC7942_RS01875	47.0359	30.0628	0.6473	0.029792	0.060927	FALSE	NC_007604.1	360828	362063	1236	xseA	exodeoxyribonuclease VII large subunit
gene-SYNPCC7942_RS01880	222.586	59.3094	1.9072	2.0809e-06	1.1703e-05	TRUE	NC_007604.1	362147	363601	1455	SYNPCC7942_RS01880	NAD(P)/FAD-dependent oxidoreductase
gene-SYNPCC7942_RS01885	1118.31	1636.04	-0.5491	0.081614	0.14235	FALSE	NC_007604.1	363763	365067	1305	SYNPCC7942_RS01885	aminotransferase class V-fold PLP-dependent enzyme
gene-SYNPCC7942_RS01890	141.253	292.775	-1.0526	0.011912	0.027193	TRUE	NC_007604.1	365116	366015	900	metA	homoserine O-succinyltransferase
gene-SYNPCC7942_RS01900	76.1865	190.852	-1.3268	2.7553e-08	2.2452e-07	TRUE	NC_007604.1	366738	368024	1287	SYNPCC7942_RS01900	cupin domain-containing protein
gene-SYNPCC7942_RS01905	34.8105	77.203	-1.1544	0.00026275	0.00094347	TRUE	NC_007604.1	368290	368574	285	SYNPCC7942_RS01905	hypothetical protein
gene-SYNPCC7942_RS01910	114.759	87.0638	0.3979	0.11767	0.19369	FALSE	NC_007604.1	368929	370344	1416	SYNPCC7942_RS01910	pitrilysin family protein
gene-SYNPCC7942_RS01915	195.401	318.65	-0.70591	0.17243	0.26355	FALSE	NC_007604.1	370341	371867	1527	SYNPCC7942_RS01915	pitrilysin family protein
gene-SYNPCC7942_RS01920	12.8281	25.3557	-0.97972	0.016977	0.037206	TRUE	NC_007604.1	371868	372206	339	SYNPCC7942_RS01920	hypothetical protein
gene-SYNPCC7942_RS01925	144.512	74.088	0.96612	0.00036397	0.0012605	TRUE	NC_007604.1	372532	373326	795	SYNPCC7942_RS01925	MlaE family lipid ABC transporter permease subunit
gene-SYNPCC7942_RS01930	120.812	129.084	-0.097143	0.62818	0.71574	FALSE	NC_007604.1	373380	373763	384	SYNPCC7942_RS01930	DUF3119 family protein
gene-SYNPCC7942_RS01935	123.397	106.625	0.21268	0.28703	0.39924	FALSE	NC_007604.1	373785	374828	1044	SYNPCC7942_RS01935	DUF3086 domain-containing protein
gene-SYNPCC7942_RS01940	5.77483	1.89818	1.6048	0.061184	0.11253	FALSE	NC_007604.1	374813	375019	207	SYNPCC7942_RS01940	hypothetical protein
gene-SYNPCC7942_RS01945	160.594	77.8432	1.0437	0.0037895	0.009996	TRUE	NC_007604.1	375032	375505	474	SYNPCC7942_RS01945	DUF2752 domain-containing protein
gene-SYNPCC7942_RS01950	3094.87	1472.6	1.0715	0.0036531	0.009673	TRUE	NC_007604.1	375456	375722	267	SYNPCC7942_RS01950	TM2 domain-containing protein
gene-SYNPCC7942_RS01955	773.502	863.312	-0.15923	0.2112	0.30971	FALSE	NC_007604.1	375762	376448	687	SYNPCC7942_RS01955	hypothetical protein
gene-SYNPCC7942_RS01960	20.1508	17.1155	0.24882	0.47375	0.58159	FALSE	NC_007604.1	376527	377237	711	SYNPCC7942_RS01960	hypothetical protein
gene-SYNPCC7942_RS01965	4544.09	3279.05	0.47082	0.054055	0.10096	FALSE	NC_007604.1	377321	378568	1248	chlP	geranylgeranyl reductase
gene-SYNPCC7942_RS01970	472.304	1186.97	-1.3292	1.1293e-23	5.5045e-22	TRUE	NC_007604.1	378981	380390	1410	SYNPCC7942_RS01970	YvcK family protein
gene-SYNPCC7942_RS01975	108.721	217.591	-1.004	8.9801e-06	4.4014e-05	TRUE	NC_007604.1	380395	380901	507	tsaE	tRNA (adenosine(37)-N6)-threonylcarbamoyltransferase complex ATPase subunit type 1 TsaE
gene-SYNPCC7942_RS01980	53.2636	53.7523	-0.015658	0.96339	0.97225	FALSE	NC_007604.1	380870	381991	1122	SYNPCC7942_RS01980	glycosyltransferase family 1 protein
gene-SYNPCC7942_RS01985	0.169816	0.428575	-1.2902	0.62809	0.71574	FALSE	NC_007604.1	382085	382285	201	SYNPCC7942_RS01985	hypothetical protein
gene-SYNPCC7942_RS01990	102.957	68.3972	0.5892	0.0071274	0.017434	TRUE	NC_007604.1	382303	383454	1152	chrA	chromate efflux transporter
gene-SYNPCC7942_RS01995	1432.75	1208.81	0.24528	0.071485	0.12808	FALSE	NC_007604.1	383545	385125	1581	SYNPCC7942_RS01995	alpha/beta hydrolase
gene-SYNPCC7942_RS02000	44.8812	23.4263	0.93016	0.027627	0.0573	FALSE	NC_007604.1	385350	386528	1179	SYNPCC7942_RS02000	MltA domain-containing protein
gene-SYNPCC7942_RS02005	12.9887	4.23478	1.621	0.037751	0.074483	FALSE	NC_007604.1	386677	387357	681	SYNPCC7942_RS02005	DUF2993 domain-containing protein
gene-SYNPCC7942_RS02010	175.81	88.2141	0.9959	2.1865e-08	1.8154e-07	TRUE	NC_007604.1	387354	388220	867	SYNPCC7942_RS02010	phosphatidate cytidylyltransferase
gene-SYNPCC7942_RS02015	451.394	590.76	-0.38864	0.26771	0.37802	FALSE	NC_007604.1	388494	389618	1125	SYNPCC7942_RS02015	hypothetical protein
gene-SYNPCC7942_RS02020	332.145	548.209	-0.72364	0.031079	0.062996	FALSE	NC_007604.1	389953	391494	1542	purH	bifunctional phosphoribosylaminoimidazolecarboxamide formyltransferase/IMP cyclohydrolase
gene-SYNPCC7942_RS02025	95.0286	93.6683	0.019126	0.95774	0.96841	FALSE	NC_007604.1	391532	392923	1392	SYNPCC7942_RS02025	glycoside hydrolase 100 family protein
gene-SYNPCC7942_RS02030	131.906	27.8025	2.2438	3.8552e-06	2.054e-05	TRUE	NC_007604.1	392990	393448	459	SYNPCC7942_RS02030	DUF4079 domain-containing protein
gene-SYNPCC7942_RS02035	113.34	106.122	0.09607	0.74755	0.81607	FALSE	NC_007604.1	393793	394545	753	SYNPCC7942_RS02035	MBL fold metallo-hydrolase
gene-SYNPCC7942_RS02040	202.658	239.958	-0.24475	0.2058	0.30414	FALSE	NC_007604.1	394579	395181	603	SYNPCC7942_RS02040	aminodeoxychorismate/anthranilate synthase component II
gene-SYNPCC7942_RS02045	58.1866	60.9103	-0.070726	0.76924	0.83387	FALSE	NC_007604.1	395246	395692	447	SYNPCC7942_RS02045	diacylglycerol kinase family protein
gene-SYNPCC7942_RS02050	45.6701	95.4226	-1.0645	0.066328	0.12065	FALSE	NC_007604.1	396872	397396	525	ybeY	rRNA maturation RNase YbeY
gene-SYNPCC7942_RS02055	2.28814	8.87341	-1.9894	0.025509	0.053583	FALSE	NC_007604.1	397398	397577	180	SYNPCC7942_RS02055	DUF3285 domain-containing protein
gene-SYNPCC7942_RS02060	380.091	726.399	-0.93499	0.0016932	0.0048866	TRUE	NC_007604.1	397595	398717	1122	prfB	peptide chain release factor 2
gene-SYNPCC7942_RS02065	54.0231	42.7677	0.33784	0.24457	0.3491	FALSE	NC_007604.1	398870	399868	999	holA	DNA polymerase III subunit delta
gene-SYNPCC7942_RS02070	41.1879	133.341	-1.6975	5.3303e-15	1.299e-13	TRUE	NC_007604.1	399953	400354	402	SYNPCC7942_RS02070	DUF4168 domain-containing protein
gene-SYNPCC7942_RS02075	113.496	53.7873	1.078	0.0016652	0.0048163	TRUE	NC_007604.1	400429	400671	243	psaK	photosystem I reaction center subunit PsaK
gene-SYNPCC7942_RS02080	15.1848	14.7058	0.040551	0.92921	0.9483	FALSE	NC_007604.1	400768	401421	654	SYNPCC7942_RS02080	phosphoribosylanthranilate isomerase
gene-SYNPCC7942_RS02085	20.6216	32.0481	-0.6387	0.041691	0.081161	FALSE	NC_007604.1	401464	401748	285	SYNPCC7942_RS02085	ribbon-helix-helix protein%2C CopG family
gene-SYNPCC7942_RS02090	91.9828	98.6254	-0.10204	0.66992	0.75095	FALSE	NC_007604.1	401750	402022	273	SYNPCC7942_RS02090	BrnT family toxin
gene-SYNPCC7942_RS02095	100.614	110.714	-0.13739	0.6238	0.71168	FALSE	NC_007604.1	402191	402991	801	trpA	tryptophan synthase subunit alpha
gene-SYNPCC7942_RS02100	11.1324	6.29694	0.84645	0.10577	0.17697	FALSE	NC_007604.1	403022	403351	330	SYNPCC7942_RS02100	DUF3007 family protein
gene-SYNPCC7942_RS02105	51.9413	37.299	0.48243	0.094921	0.16255	FALSE	NC_007604.1	403352	403576	225	ndhL	NAD(P)H-quinone oxidoreductase subunit L
gene-SYNPCC7942_RS02115	80.3319	68.6266	0.22579	0.26039	0.36826	FALSE	NC_007604.1	404016	405188	1173	SYNPCC7942_RS02115	homocysteine biosynthesis protein
gene-SYNPCC7942_RS02120	3587.94	5821.24	-0.69817	0.036914	0.072997	FALSE	NC_007604.1	405168	406145	978	SYNPCC7942_RS02120	pentapeptide repeat-containing protein
gene-SYNPCC7942_RS02125	17285.6	7792.68	1.1494	1.8608e-07	1.2889e-06	TRUE	NC_007604.1	406389	406772	384	SYNPCC7942_RS02125	hypothetical protein
gene-SYNPCC7942_RS02130	6755.2	2635.92	1.3577	0.00066596	0.0021481	TRUE	NC_007604.1	406851	408359	1509	SYNPCC7942_RS02130	AAA family ATPase
gene-SYNPCC7942_RS02135	16431.7	7738.82	1.0863	0.027919	0.057783	FALSE	NC_007604.1	408494	408844	351	SYNPCC7942_RS02135	DUF1257 domain-containing protein
gene-SYNPCC7942_RS02140	123.88	73.5791	0.75152	0.0075698	0.018363	TRUE	NC_007604.1	408941	409903	963	bioB	biotin synthase BioB
gene-SYNPCC7942_RS02145	392.899	932.073	-1.2468	2.6018e-09	2.5939e-08	TRUE	NC_007604.1	409951	411516	1566	SYNPCC7942_RS02145	peptide ligase PGM1-related protein
gene-SYNPCC7942_RS02150	50.2307	145.905	-1.5406	1.4257e-11	2.1442e-10	TRUE	NC_007604.1	411548	411946	399	SYNPCC7942_RS02150	MAPEG family protein
gene-SYNPCC7942_RS02155	591.553	1689.55	-1.5146	5.2005e-20	2.0429e-18	TRUE	NC_007604.1	412147	413289	1143	SYNPCC7942_RS02155	hypothetical protein
gene-SYNPCC7942_RS02160	44.6131	133.227	-1.5753	5.7264e-13	1.0689e-11	TRUE	NC_007604.1	413396	413614	219	SYNPCC7942_RS02160	hypothetical protein
gene-SYNPCC7942_RS02165	50051.8	57111.9	-0.19037	0.20783	0.30645	FALSE	NC_007604.1	413873	414955	1083	psbA	photosystem II q(b) protein
gene-SYNPCC7942_RS02170	895.026	1168.37	-0.38438	0.20516	0.30336	FALSE	NC_007604.1	415064	415441	378	SYNPCC7942_RS02170	DUF760 domain-containing protein
gene-SYNPCC7942_RS02175	30.3819	12.3049	1.3058	0.0009857	0.0030486	TRUE	NC_007604.1	415535	416086	552	scpB	SMC-Scp complex subunit ScpB
gene-SYNPCC7942_RS02180	115.014	101.204	0.18399	0.52036	0.62396	FALSE	NC_007604.1	416103	416951	849	ccmA	heme ABC exporter ATP-binding protein CcmA
gene-SYNPCC7942_RS02185	329.75	389.493	-0.24058	0.18523	0.27875	FALSE	NC_007604.1	416982	418610	1629	cimA	citramalate synthase
gene-SYNPCC7942_RS02190	679.943	135.012	2.334	1.1988e-10	1.4744e-09	TRUE	NC_007604.1	418681	419220	540	SYNPCC7942_RS02190	hypothetical protein
gene-SYNPCC7942_RS02195	2817.74	3181.05	-0.17493	0.31695	0.43246	FALSE	NC_007604.1	419382	421292	1911	dxs	1-deoxy-D-xylulose-5-phosphate synthase
gene-SYNPCC7942_RS02200	115.121	90.5672	0.3473	0.095466	0.16316	FALSE	NC_007604.1	421304	422557	1254	SYNPCC7942_RS02200	NAD(P)/FAD-dependent oxidoreductase
gene-SYNPCC7942_RS02205	172.394	159.832	0.11188	0.60247	0.69305	FALSE	NC_007604.1	422547	423245	699	SYNPCC7942_RS02205	M15 family metallopeptidase
gene-SYNPCC7942_RS02210	87.6556	139.581	-0.66939	0.0040792	0.010662	TRUE	NC_007604.1	423632	424840	1209	SYNPCC7942_RS02210	hypothetical protein
gene-SYNPCC7942_RS02215	0	0	NA	NA	NA	NA	NC_007604.1	424911	424984	74	SYNPCC7942_RS02215	tRNA-Arg
gene-SYNPCC7942_RS02220	68.5434	70.2141	-0.037381	0.90037	0.92714	FALSE	NC_007604.1	425057	426064	1008	SYNPCC7942_RS02220	permease
gene-SYNPCC7942_RS02225	73.1781	45.1033	0.69805	0.02182	0.046465	TRUE	NC_007604.1	426075	426830	756	SYNPCC7942_RS02225	TIGR03943 family protein
gene-SYNPCC7942_RS02230	2.94503	1.51857	0.93344	0.43975	0.553	FALSE	NC_007604.1	426845	427150	306	SYNPCC7942_RS02230	hypothetical protein
gene-SYNPCC7942_RS02240	38.3659	55.6691	-0.53692	0.041911	0.08141	FALSE	NC_007604.1	427463	428029	567	SYNPCC7942_RS02240	competence protein CoiA family protein
gene-SYNPCC7942_RS02245	93.2383	90.8515	0.033152	0.88719	0.91716	FALSE	NC_007604.1	428611	429300	690	bchM	magnesium protoporphyrin IX methyltransferase
gene-SYNPCC7942_RS02250	82.741	93.1517	-0.17264	0.54835	0.64778	FALSE	NC_007604.1	429346	430560	1215	nagA	N-acetylglucosamine-6-phosphate deacetylase
gene-SYNPCC7942_RS02255	16.6957	7.62156	1.1229	0.029511	0.060588	FALSE	NC_007604.1	430628	431191	564	purE	5-(carboxyamino)imidazole ribonucleotide mutase
gene-SYNPCC7942_RS02260	14201.9	1281.99	3.4696	5.4029e-11	7.2185e-10	TRUE	NC_007604.1	431458	432951	1494	SYNPCC7942_RS02260	ammonium transporter
gene-SYNPCC7942_RS02265	1202.76	1801.58	-0.58296	0.057882	0.10728	FALSE	NC_007604.1	433076	434317	1242	SYNPCC7942_RS02265	S-layer homology domain-containing protein
gene-SYNPCC7942_RS02270	178.234	312.635	-0.81034	0.02418	0.050955	FALSE	NC_007604.1	434357	435040	684	SYNPCC7942_RS02270	TrbI/VirB10 family protein
gene-SYNPCC7942_RS02275	57.5514	45.0395	0.35797	0.17217	0.2633	FALSE	NC_007604.1	435383	436438	1056	SYNPCC7942_RS02275	ABC transporter permease
gene-SYNPCC7942_RS02280	343.672	451.982	-0.39509	0.084987	0.14755	FALSE	NC_007604.1	436519	436821	303	rpsN	30S ribosomal protein S14
gene-SYNPCC7942_RS02285	68.3703	113.097	-0.72834	0.16683	0.25634	FALSE	NC_007604.1	436851	437537	687	nth	endonuclease III
gene-SYNPCC7942_RS02290	3241.77	9391.25	-1.5346	7.2791e-09	6.6293e-08	TRUE	NC_007604.1	437534	438628	1095	rseP	RIP metalloprotease RseP
gene-SYNPCC7942_RS02295	158.006	106.111	0.57353	0.012594	0.028596	TRUE	NC_007604.1	438675	439961	1287	serS	serine--tRNA ligase
gene-SYNPCC7942_RS02300	670.033	1146.69	-0.7756	0.0021527	0.0060339	TRUE	NC_007604.1	440050	440295	246	SYNPCC7942_RS02300	NifU family protein
gene-SYNPCC7942_RS02305	157.828	250.83	-0.66948	0.0014536	0.0042653	TRUE	NC_007604.1	440661	441299	639	SYNPCC7942_RS02305	esterase
gene-SYNPCC7942_RS02310	8965.08	20052.6	-1.1614	5.1842e-09	4.8732e-08	TRUE	NC_007604.1	441357	441728	372	SYNPCC7942_RS02310	DUF3155 domain-containing protein
gene-SYNPCC7942_RS02315	196.911	435.277	-1.1457	9.9674e-10	1.0494e-08	TRUE	NC_007604.1	442022	443236	1215	SYNPCC7942_RS02315	GAF domain-containing sensor histidine kinase
gene-SYNPCC7942_RS02320	9.57894	5.8953	0.66201	0.30333	0.4169	FALSE	NC_007604.1	443217	443972	756	cobS	adenosylcobinamide-GDP ribazoletransferase
gene-SYNPCC7942_RS02325	70.6848	76.5909	-0.11989	0.6995	0.77686	FALSE	NC_007604.1	444001	445155	1155	tgt	tRNA guanosine(34) transglycosylase Tgt
gene-SYNPCC7942_RS02330	30.3826	21.5642	0.50863	0.18248	0.27602	FALSE	NC_007604.1	445562	446179	618	SYNPCC7942_RS02330	hypothetical protein
gene-SYNPCC7942_RS02335	96.264	73.2791	0.39411	0.13801	0.22081	FALSE	NC_007604.1	446215	447051	837	fghA	S-formylglutathione hydrolase
gene-SYNPCC7942_RS02340	120.722	96.4679	0.32076	0.12368	0.20207	FALSE	NC_007604.1	447057	448166	1110	SYNPCC7942_RS02340	S-(hydroxymethyl)glutathione dehydrogenase/class III alcohol dehydrogenase
gene-SYNPCC7942_RS02345	3.54352	6.15006	-0.78084	0.19335	0.28931	FALSE	NC_007604.1	448306	448779	474	SYNPCC7942_RS02345	GNAT family N-acetyltransferase
gene-SYNPCC7942_RS02350	18.1767	16.1446	0.16872	0.7176	0.79159	FALSE	NC_007604.1	448876	449313	438	SYNPCC7942_RS02350	hypothetical protein
gene-SYNPCC7942_RS02355	30.1191	32.219	-0.090314	0.76148	0.82682	FALSE	NC_007604.1	449370	449957	588	SYNPCC7942_RS02355	DUF924 family protein
gene-SYNPCC7942_RS02360	54.3482	34.159	0.67372	0.10412	0.17499	FALSE	NC_007604.1	449957	450448	492	SYNPCC7942_RS02360	low molecular weight protein-tyrosine-phosphatase
gene-SYNPCC7942_RS02365	154.621	83.8334	0.8834	0.01164	0.026641	TRUE	NC_007604.1	450539	450880	342	SYNPCC7942_RS02365	YbaB/EbfC family nucleoid-associated protein
gene-SYNPCC7942_RS02370	468.908	369.948	0.34225	0.16233	0.25132	FALSE	NC_007604.1	451023	451748	726	SYNPCC7942_RS02370	DUF4079 domain-containing protein
gene-SYNPCC7942_RS02375	1225.77	1625.85	-0.40747	0.0028071	0.0076404	TRUE	NC_007604.1	451967	454087	2121	SYNPCC7942_RS02375	cellulose synthase catalytic subunit
gene-SYNPCC7942_RS02380	39.1468	51.9607	-0.40926	0.34224	0.45725	FALSE	NC_007604.1	454004	454837	834	SYNPCC7942_RS02380	matrixin family metalloprotease
gene-SYNPCC7942_RS02385	123.768	192.943	-0.64372	0.009629	0.022528	TRUE	NC_007604.1	454806	455045	240	secG	preprotein translocase subunit SecG
gene-SYNPCC7942_RS02390	1153.03	1085.86	0.086583	0.5462	0.64582	FALSE	NC_007604.1	455066	456664	1599	gpmI	2%2C3-bisphosphoglycerate-independent phosphoglycerate mutase
gene-SYNPCC7942_RS02400	57.4866	38.4353	0.57098	0.040724	0.079455	FALSE	NC_007604.1	457232	457744	513	SYNPCC7942_RS02400	hypothetical protein
gene-SYNPCC7942_RS02405	41.4569	23.2216	0.8407	0.0032528	0.0087184	TRUE	NC_007604.1	457882	458712	831	SYNPCC7942_RS02405	carbohydrate ABC transporter permease
gene-SYNPCC7942_RS02410	2.4877	0.781248	1.7014	0.21349	0.31165	FALSE	NC_007604.1	458795	459019	225	xseB	exodeoxyribonuclease VII small subunit
gene-SYNPCC7942_RS02415	1722.24	1623.88	0.08505	0.56387	0.66107	FALSE	NC_007604.1	459096	460202	1107	SYNPCC7942_RS02415	alkene reductase
gene-SYNPCC7942_RS02420	0	0	NA	NA	NA	NA	NC_007604.1	460449	460553	105	petN	cytochrome b6-f complex subunit PetN
gene-SYNPCC7942_RS02425	23.574	31.2711	-0.40837	0.21665	0.31539	FALSE	NC_007604.1	460552	460962	411	clpS2	ATP-dependent Clp protease adaptor ClpS2
gene-SYNPCC7942_RS02430	909.744	2086.42	-1.198	1.2639e-14	2.8432e-13	TRUE	NC_007604.1	460994	461293	300	SYNPCC7942_RS02430	YggT family protein
gene-SYNPCC7942_RS02435	113.957	103.336	0.14055	0.65345	0.73689	FALSE	NC_007604.1	461324	461935	612	lepB	signal peptidase I
gene-SYNPCC7942_RS02440	724.253	842.351	-0.21805	0.41458	0.52995	FALSE	NC_007604.1	461935	463749	1815	lepA	translation elongation factor 4
gene-SYNPCC7942_RS02445	415.143	207.219	1.0029	5.1948e-07	3.2946e-06	TRUE	NC_007604.1	463901	465634	1734	SYNPCC7942_RS02445	ATP-binding protein
gene-SYNPCC7942_RS02450	456.014	1614.48	-1.8247	1.48e-24	7.7908e-23	TRUE	NC_007604.1	465713	466828	1116	SYNPCC7942_RS02450	DUF1036 domain-containing protein
gene-SYNPCC7942_RS02455	729.731	740.295	-0.019981	0.87425	0.90738	FALSE	NC_007604.1	467004	468773	1770	SYNPCC7942_RS02455	penicillin-binding protein 2
gene-SYNPCC7942_RS02460	74.0452	93.0837	-0.32362	0.15811	0.24647	FALSE	NC_007604.1	468776	469219	444	SYNPCC7942_RS02460	hypothetical protein
gene-SYNPCC7942_RS02465	164.507	51.7144	1.6689	3.3955e-07	2.2231e-06	TRUE	NC_007604.1	469432	470856	1425	SYNPCC7942_RS02465	type II CAAX endopeptidase family protein
gene-SYNPCC7942_RS02470	78.9116	28.6342	1.4522	2.764e-05	0.00012351	TRUE	NC_007604.1	470975	472312	1338	SYNPCC7942_RS02470	histidine phosphatase family protein
gene-SYNPCC7942_RS02475	68.4798	29.8611	1.1901	0.0006674	0.0021497	TRUE	NC_007604.1	472319	473554	1236	SYNPCC7942_RS02475	dihydroorotase
gene-SYNPCC7942_RS02480	432.007	597.209	-0.46778	0.1077	0.17997	FALSE	NC_007604.1	473510	474172	663	lepB	signal peptidase I
gene-SYNPCC7942_RS02485	636.157	409.883	0.63393	0.0037903	0.009996	TRUE	NC_007604.1	474316	475644	1329	SYNPCC7942_RS02485	dihydroorotase
gene-SYNPCC7942_RS02490	300.249	180.229	0.73826	7.8732e-07	4.742e-06	TRUE	NC_007604.1	475665	477044	1380	SYNPCC7942_RS02490	aldehyde dehydrogenase family protein
gene-SYNPCC7942_RS02495	264.737	608.941	-1.2021	6.2253e-22	2.7771e-20	TRUE	NC_007604.1	477416	479440	2025	SYNPCC7942_RS02495	diguanylate cyclase
gene-SYNPCC7942_RS02505	34.6175	42.795	-0.31556	0.2858	0.39828	FALSE	NC_007604.1	479877	480824	948	SYNPCC7942_RS02505	bifunctional riboflavin kinase/FAD synthetase
gene-SYNPCC7942_RS02510	123.305	80.4981	0.61911	0.003639	0.0096453	TRUE	NC_007604.1	480967	482451	1485	pap	polyphosphate:AMP phosphotransferase
gene-SYNPCC7942_RS02515	20.0918	38.7995	-0.94458	0.0030549	0.0082297	TRUE	NC_007604.1	482631	482984	354	SYNPCC7942_RS02515	RES family NAD+ phosphorylase
gene-SYNPCC7942_RS02520	534.705	1104.06	-1.0462	1.0403e-08	9.2499e-08	TRUE	NC_007604.1	482981	483517	537	SYNPCC7942_RS02520	DUF2384 domain-containing protein
gene-SYNPCC7942_RS02525	85.4576	212.393	-1.3156	4.4154e-07	2.8414e-06	TRUE	NC_007604.1	483634	484323	690	SYNPCC7942_RS02525	class I SAM-dependent methyltransferase
gene-SYNPCC7942_RS02530	858.899	1851.32	-1.1082	0.0010975	0.0033435	TRUE	NC_007604.1	484585	487098	2514	SYNPCC7942_RS02530	mannose-1-phosphate guanyltransferase
gene-SYNPCC7942_RS02535	222.856	636.972	-1.5157	0.0011271	0.0034058	TRUE	NC_007604.1	487375	488370	996	SYNPCC7942_RS02535	methyltransferase
gene-SYNPCC7942_RS02540	12.2641	23.9148	-0.96927	0.01417	0.031552	TRUE	NC_007604.1	488470	488823	354	SYNPCC7942_RS02540	hypothetical protein
gene-SYNPCC7942_RS02545	138.021	277.369	-1.0086	3.4333e-05	0.00014887	TRUE	NC_007604.1	488833	489483	651	SYNPCC7942_RS02545	SDR family oxidoreductase
gene-SYNPCC7942_RS02550	6.60551	8.69267	-0.42123	0.46173	0.57055	FALSE	NC_007604.1	489508	490074	567	SYNPCC7942_RS02550	GNAT family N-acetyltransferase
gene-SYNPCC7942_RS02555	33.4335	62.2373	-0.89833	0.0054362	0.013784	TRUE	NC_007604.1	490074	490382	309	SYNPCC7942_RS02555	TIGR03792 family protein
gene-SYNPCC7942_RS02560	362.25	486.019	-0.42281	0.00083189	0.0026097	TRUE	NC_007604.1	490382	491698	1317	SYNPCC7942_RS02560	glutamyl-tRNA reductase
gene-SYNPCC7942_RS02565	2751.08	526.918	2.3845	1.41e-07	9.9491e-07	TRUE	NC_007604.1	491830	492867	1038	glpX	class II fructose-bisphosphatase
gene-SYNPCC7942_RS02570	173.344	112.482	0.62535	0.0010362	0.0031712	TRUE	NC_007604.1	493027	493749	723	pyrH	UMP kinase
gene-SYNPCC7942_RS02575	134.802	96.7615	0.47726	0.029913	0.061127	FALSE	NC_007604.1	493736	494284	549	frr	ribosome recycling factor
gene-SYNPCC7942_RS02580	45.6914	24.1059	0.92078	0.0063956	0.015881	TRUE	NC_007604.1	494291	495421	1131	SYNPCC7942_RS02580	geranylgeranyl reductase family protein
gene-SYNPCC7942_RS02585	25.2002	22.0069	0.18143	0.64296	0.72848	FALSE	NC_007604.1	495460	495933	474	SYNPCC7942_RS02585	hypothetical protein
gene-SYNPCC7942_RS02590	27.9594	26.6512	0.069514	0.81376	0.86538	FALSE	NC_007604.1	495930	496580	651	SYNPCC7942_RS02590	HAD-IB family phosphatase
gene-SYNPCC7942_RS02595	353.287	370.625	-0.069002	0.67332	0.75379	FALSE	NC_007604.1	496602	497579	978	ccsB	c-type cytochrome biogenesis protein CcsB
gene-SYNPCC7942_RS02600	220.975	259.932	-0.23404	0.21026	0.30899	FALSE	NC_007604.1	497624	498721	1098	SYNPCC7942_RS02600	LptF/LptG family permease
gene-SYNPCC7942_RS02605	33.4557	29.4676	0.18629	0.53097	0.63322	FALSE	NC_007604.1	498901	499629	729	lptB	LPS export ABC transporter ATP-binding protein
gene-SYNPCC7942_RS02610	284.303	128.08	1.1504	1.6742e-05	7.7715e-05	TRUE	NC_007604.1	499683	500105	423	SYNPCC7942_RS02610	LptA/OstA family protein
gene-SYNPCC7942_RS02615	14.2711	7.47971	0.95723	0.040499	0.079076	FALSE	NC_007604.1	500143	500565	423	SYNPCC7942_RS02615	DUF309 domain-containing protein
gene-SYNPCC7942_RS02620	1533.97	880.375	0.8012	0.000561	0.0018426	TRUE	NC_007604.1	500562	501884	1323	SYNPCC7942_RS02620	S41 family peptidase
gene-SYNPCC7942_RS02625	226.061	375.335	-0.73145	4.0124e-05	0.00017228	TRUE	NC_007604.1	502006	504333	2328	recJ	single-stranded-DNA-specific exonuclease RecJ
gene-SYNPCC7942_RS02630	164.801	210.568	-0.35439	0.061911	0.11379	FALSE	NC_007604.1	504393	505556	1164	SYNPCC7942_RS02630	AI-2E family transporter
gene-SYNPCC7942_RS02635	15.1896	14.9157	0.0046256	0.99268	0.99495	FALSE	NC_007604.1	505620	506138	519	SYNPCC7942_RS02635	hypothetical protein
gene-SYNPCC7942_RS02640	31.3195	32.0992	-0.030535	0.91581	0.93726	FALSE	NC_007604.1	506188	506829	642	SYNPCC7942_RS02640	hypothetical protein
gene-SYNPCC7942_RS02645	11.8677	6.5498	0.86778	0.15896	0.24737	FALSE	NC_007604.1	506835	507422	588	SYNPCC7942_RS02645	pentapeptide repeat-containing protein
gene-SYNPCC7942_RS02655	8.72952	51.1614	-2.5497	5.0126e-12	8.1439e-11	TRUE	NC_007604.1	507971	508312	342	SYNPCC7942_RS02655	hypothetical protein
gene-SYNPCC7942_RS02660	42.3022	89.6541	-1.0844	0.00071084	0.002265	TRUE	NC_007604.1	508314	508703	390	SYNPCC7942_RS02660	MAPEG family protein
gene-SYNPCC7942_RS02665	31.691	25.919	0.29495	0.4065	0.52344	FALSE	NC_007604.1	508795	509202	408	SYNPCC7942_RS02665	ester cyclase
gene-SYNPCC7942_RS02670	111.543	110.232	0.013458	0.95341	0.96614	FALSE	NC_007604.1	509226	510332	1107	aroB	3-dehydroquinate synthase
gene-SYNPCC7942_RS02675	21.9852	6.22618	1.7838	0.0018238	0.0052233	TRUE	NC_007604.1	510412	511293	882	SYNPCC7942_RS02675	sugar ABC transporter permease
gene-SYNPCC7942_RS02680	1127.8	601.427	0.90663	2.3915e-07	1.6223e-06	TRUE	NC_007604.1	511398	512207	810	SYNPCC7942_RS02680	hypothetical protein
gene-SYNPCC7942_RS02685	683.77	865.174	-0.33918	0.19814	0.29497	FALSE	NC_007604.1	512589	513578	990	SYNPCC7942_RS02685	glycosyltransferase
gene-SYNPCC7942_RS02690	182.169	383.927	-1.0765	1.0288e-06	6.071e-06	TRUE	NC_007604.1	513543	514331	789	pgl	6-phosphogluconolactonase
gene-SYNPCC7942_RS02695	28.543	46.674	-0.71382	0.16664	0.25619	FALSE	NC_007604.1	514335	515288	954	queG	tRNA epoxyqueuosine(34) reductase QueG
gene-SYNPCC7942_RS02700	142.366	153.975	-0.11501	0.52036	0.62396	FALSE	NC_007604.1	515313	516176	864	SYNPCC7942_RS02700	tetratricopeptide repeat protein
gene-SYNPCC7942_RS02705	4.54056	4.22293	0.11837	0.87452	0.90738	FALSE	NC_007604.1	516414	516767	354	SYNPCC7942_RS02705	DUF5615 family PIN-like protein
gene-SYNPCC7942_RS02710	3.09943	0.759228	2.0122	0.099548	0.1686	FALSE	NC_007604.1	516764	517000	237	SYNPCC7942_RS02710	DUF433 domain-containing protein
gene-SYNPCC7942_RS02715	317.074	149.241	1.0882	1.2285e-05	5.8472e-05	TRUE	NC_007604.1	517016	518941	1926	glmS	glutamine--fructose-6-phosphate transaminase (isomerizing)
gene-SYNPCC7942_RS02720	484.716	101.83	2.251	8.8042e-07	5.2191e-06	TRUE	NC_007604.1	519088	519333	246	psaC	photosystem I iron-sulfur center protein PsaC
gene-SYNPCC7942_RS02725	24.0081	21.6611	0.15029	0.69963	0.77686	FALSE	NC_007604.1	519792	520034	243	acpP	acyl carrier protein
gene-SYNPCC7942_RS02730	587.249	274.293	1.0978	5.3283e-10	6.0448e-09	TRUE	NC_007604.1	520102	521355	1254	fabF	beta-ketoacyl-ACP synthase II
gene-SYNPCC7942_RS02735	4941.69	1809	1.4498	1.513e-06	8.7327e-06	TRUE	NC_007604.1	521502	523508	2007	tkt	transketolase
gene-SYNPCC7942_RS02740	18.017	10.8574	0.72013	0.19093	0.28617	FALSE	NC_007604.1	523604	524353	750	SYNPCC7942_RS02740	CPBP family glutamic-type intramembrane protease
gene-SYNPCC7942_RS02745	97.2189	176.253	-0.8582	0.0041102	0.010732	TRUE	NC_007604.1	524403	524828	426	SYNPCC7942_RS02745	PIN domain-containing protein
gene-SYNPCC7942_RS02750	6.09416	24.2848	-1.9806	7.6876e-06	3.8177e-05	TRUE	NC_007604.1	524832	525062	231	SYNPCC7942_RS02750	hypothetical protein
gene-SYNPCC7942_RS02755	0.137141	0	-0.56888	0.87211	0.90629	FALSE	NC_007604.1	525076	525261	186	SYNPCC7942_RS02755	hypothetical protein
gene-SYNPCC7942_RS02760	48.8576	54.1898	-0.14869	0.63422	0.72076	FALSE	NC_007604.1	525360	526253	894	lipA	lipoyl synthase
gene-SYNPCC7942_RS02765	217.574	168.345	0.37089	0.30691	0.42073	FALSE	NC_007604.1	526250	526813	564	SYNPCC7942_RS02765	NAD(P)H-dependent oxidoreductase
gene-SYNPCC7942_RS02770	7.66588	1.46961	2.3377	0.0078064	0.018834	TRUE	NC_007604.1	526892	527161	270	SYNPCC7942_RS02770	YciI family protein
gene-SYNPCC7942_RS02775	63.7089	35.6697	0.84235	0.02743	0.056937	FALSE	NC_007604.1	527143	527835	693	SYNPCC7942_RS02775	hypothetical protein
gene-SYNPCC7942_RS02780	331.712	212.905	0.64032	4.3748e-05	0.00018602	TRUE	NC_007604.1	527876	530023	2148	SYNPCC7942_RS02780	cation:proton antiporter
gene-SYNPCC7942_RS02785	2.13506	2.96112	-0.48612	0.61922	0.70706	FALSE	NC_007604.1	530057	530566	510	SYNPCC7942_RS02785	hypothetical protein
gene-SYNPCC7942_RS02790	235.038	189.781	0.30765	0.26876	0.37929	FALSE	NC_007604.1	530623	531783	1161	SYNPCC7942_RS02790	hypothetical protein
gene-SYNPCC7942_RS02795	348.312	807.359	-1.2133	0.0033245	0.0088833	TRUE	NC_007604.1	531884	532645	762	SYNPCC7942_RS02795	DUF475 domain-containing protein
gene-SYNPCC7942_RS02800	10.3977	28.1869	-1.4535	0.026693	0.05567	FALSE	NC_007604.1	532654	533037	384	SYNPCC7942_RS02800	DUF6464 family protein
gene-SYNPCC7942_RS02805	277.128	341.505	-0.301	0.32973	0.44689	FALSE	NC_007604.1	533570	533941	372	SYNPCC7942_RS02805	hypothetical protein
gene-SYNPCC7942_RS02810	58.9342	37.6996	0.6534	0.010439	0.024207	TRUE	NC_007604.1	534067	535185	1119	wecB	UDP-N-acetylglucosamine 2-epimerase (non-hydrolyzing)
gene-SYNPCC7942_RS02815	280.792	531.091	-0.92011	0.0072647	0.017721	TRUE	NC_007604.1	535182	536516	1335	SYNPCC7942_RS02815	efflux RND transporter periplasmic adaptor subunit
gene-SYNPCC7942_RS02820	362.151	314.309	0.20509	0.42505	0.53966	FALSE	NC_007604.1	536594	537685	1092	ychF	redox-regulated ATPase YchF
gene-SYNPCC7942_RS02825	13.2211	5.08712	1.3966	0.009107	0.021459	TRUE	NC_007604.1	537790	538509	720	SYNPCC7942_RS02825	SprT family zinc-dependent metalloprotease
gene-SYNPCC7942_RS02830	595.042	696.033	-0.22607	0.2823	0.39438	FALSE	NC_007604.1	538506	539219	714	SYNPCC7942_RS02830	response regulator transcription factor
gene-SYNPCC7942_RS02835	5.89086	6.33395	-0.076019	0.90526	0.93	FALSE	NC_007604.1	539414	539605	192	SYNPCC7942_RS02835	hypothetical protein
gene-SYNPCC7942_RS02840	166.875	130.153	0.35676	0.059681	0.11015	FALSE	NC_007604.1	539683	540297	615	SYNPCC7942_RS02840	CPP1-like family protein
gene-SYNPCC7942_RS02845	461.884	637.098	-0.46422	0.23032	0.33235	FALSE	NC_007604.1	540349	541242	894	hslO	Hsp33 family molecular chaperone HslO
gene-SYNPCC7942_RS02850	56.3609	54.301	0.050364	0.89626	0.92424	FALSE	NC_007604.1	541275	541979	705	SYNPCC7942_RS02850	ABC transporter ATP-binding protein
gene-SYNPCC7942_RS02855	344.341	260.21	0.40247	0.049838	0.094166	FALSE	NC_007604.1	542054	543049	996	SYNPCC7942_RS02855	Sll0314/Alr1548 family TPR repeat-containing protein
gene-SYNPCC7942_RS02860	26.5578	25.3746	0.072793	0.84237	0.88614	FALSE	NC_007604.1	543141	543596	456	SYNPCC7942_RS02860	DUF3531 family protein
gene-SYNPCC7942_RS02865	311.388	229.735	0.43828	0.0097071	0.022658	TRUE	NC_007604.1	543654	545654	2001	uvrB	excinuclease ABC subunit UvrB
gene-SYNPCC7942_RS02870	126.673	105.507	0.26652	0.28255	0.39453	FALSE	NC_007604.1	545774	546487	714	SYNPCC7942_RS02870	DevA family ABC transporter ATP-binding protein
gene-SYNPCC7942_RS02875	373.26	392.004	-0.072408	0.74549	0.81437	FALSE	NC_007604.1	546588	547250	663	SYNPCC7942_RS02875	FHA domain-containing protein
gene-SYNPCC7942_RS02880	31.4803	33.114	-0.083433	0.79367	0.84847	FALSE	NC_007604.1	547247	548017	771	SYNPCC7942_RS02880	HAD family hydrolase
gene-SYNPCC7942_RS02885	100.844	95.9108	0.072345	0.72642	0.79998	FALSE	NC_007604.1	548019	549368	1350	SYNPCC7942_RS02885	FAD-binding oxidoreductase
gene-SYNPCC7942_RS02890	60.583	56.8896	0.095397	0.75715	0.82382	FALSE	NC_007604.1	549371	550687	1317	SYNPCC7942_RS02890	cytosine deaminase
gene-SYNPCC7942_RS02895	1795.48	661.512	1.4406	0.0002622	0.00094276	TRUE	NC_007604.1	550718	551653	936	SYNPCC7942_RS02895	RpoD/SigA family RNA polymerase sigma factor
gene-SYNPCC7942_RS02900	384.714	562.637	-0.54877	0.023426	0.049484	TRUE	NC_007604.1	551878	553221	1344	SYNPCC7942_RS02900	trans-splicing intein-formed DNA polymerase III subunit alpha C-terminal partner DnaE-C
gene-SYNPCC7942_RS02905	595.156	1471.52	-1.3062	0.0015499	0.0045155	TRUE	NC_007604.1	553324	554697	1374	SYNPCC7942_RS02905	MFS transporter
gene-SYNPCC7942_RS02910	35.2325	167.653	-2.2557	1.0989e-16	3.2867e-15	TRUE	NC_007604.1	554694	555134	441	SYNPCC7942_RS02910	VOC family protein
gene-SYNPCC7942_RS02915	0	0	NA	NA	NA	NA	NC_007604.1	555218	555288	71	SYNPCC7942_RS02915	tRNA-Gly
gene-SYNPCC7942_RS02920	225.273	2278.74	-3.3396	7.6609e-33	6.3011e-31	TRUE	NC_007604.1	555297	555533	237	SYNPCC7942_RS02920	hypothetical protein
gene-SYNPCC7942_RS02925	53.633	49.5783	0.12038	0.6726	0.75331	FALSE	NC_007604.1	555612	556442	831	SYNPCC7942_RS02925	DUF3598 family protein
gene-SYNPCC7942_RS02930	900.302	573.111	0.65165	0.0027105	0.0074235	TRUE	NC_007604.1	556414	556950	537	SYNPCC7942_RS02930	hypothetical protein
gene-SYNPCC7942_RS02935	96.8196	206.792	-1.096	5.3169e-05	0.00022319	TRUE	NC_007604.1	557230	558060	831	SYNPCC7942_RS02935	thiazole synthase
gene-SYNPCC7942_RS02940	1660.53	979.158	0.76182	0.02199	0.046788	TRUE	NC_007604.1	558408	559616	1209	SYNPCC7942_RS02940	NAD-dependent epimerase/dehydratase family protein
gene-SYNPCC7942_RS02945	456.818	186.628	1.2909	8.2205e-05	0.00032982	TRUE	NC_007604.1	559632	560765	1134	SYNPCC7942_RS02945	glycosyltransferase
gene-SYNPCC7942_RS02950	258.703	262.927	-0.023179	0.90833	0.93133	FALSE	NC_007604.1	560720	562537	1818	mrdA	penicillin-binding protein 2
gene-SYNPCC7942_RS02955	39.8151	40.5648	-0.034645	0.90395	0.92901	FALSE	NC_007604.1	562634	562981	348	SYNPCC7942_RS02955	hypothetical protein
gene-SYNPCC7942_RS02960	26.4264	25.8969	0.027235	0.93561	0.95299	FALSE	NC_007604.1	563020	564024	1005	SYNPCC7942_RS02960	alpha/beta fold hydrolase
gene-SYNPCC7942_RS02965	158.976	117.79	0.43585	0.031667	0.064015	FALSE	NC_007604.1	564123	565217	1095	bchI	magnesium chelatase ATPase subunit I
gene-SYNPCC7942_RS02970	30.3425	25.3797	0.24259	0.42111	0.53595	FALSE	NC_007604.1	565354	566052	699	rpiA	ribose-5-phosphate isomerase RpiA
gene-SYNPCC7942_RS02975	910.138	2078.13	-1.1914	3.0923e-12	5.251e-11	TRUE	NC_007604.1	566168	567388	1221	SYNPCC7942_RS02975	HhoA/HhoB/HtrA family serine endopeptidase
gene-SYNPCC7942_RS02980	0.804957	4.63149	-2.5494	0.0052891	0.013463	TRUE	NC_007604.1	567539	568306	768	SYNPCC7942_RS02980	metallophosphoesterase
gene-SYNPCC7942_RS02985	0	0	NA	NA	NA	NA	NC_007604.1	568590	570078	1489	SYNPCC7942_RS02985	16S ribosomal RNA
gene-SYNPCC7942_RS02990	0	0	NA	NA	NA	NA	NC_007604.1	570240	570313	74	SYNPCC7942_RS02990	tRNA-Ile
gene-SYNPCC7942_RS02995	0	0	NA	NA	NA	NA	NC_007604.1	570347	570422	76	SYNPCC7942_RS02995	tRNA-Ala
gene-SYNPCC7942_RS03000	0	0	NA	NA	NA	NA	NC_007604.1	570624	573501	2878	SYNPCC7942_RS03000	23S ribosomal RNA
gene-SYNPCC7942_RS03005	0	0	NA	NA	NA	NA	NC_007604.1	573572	573689	118	rrf	5S ribosomal RNA
gene-SYNPCC7942_RS03010	658.899	272.462	1.2745	1.1945e-08	1.0515e-07	TRUE	NC_007604.1	573854	576583	2730	SYNPCC7942_RS03010	valine--tRNA ligase
gene-SYNPCC7942_RS03015	51.5324	17.8794	1.536	0.00011754	0.00045427	TRUE	NC_007604.1	576665	577840	1176	purT	formate-dependent phosphoribosylglycinamide formyltransferase
gene-SYNPCC7942_RS03020	82.5837	88.9861	-0.10932	0.76649	0.83157	FALSE	NC_007604.1	578208	578573	366	SYNPCC7942_RS03020	YkgJ family cysteine cluster protein
gene-SYNPCC7942_RS03025	34.277	56.5907	-0.7291	0.048095	0.091397	FALSE	NC_007604.1	578620	578967	348	SYNPCC7942_RS03025	TMEM165/GDT1 family protein
gene-SYNPCC7942_RS03030	47.3473	93.2214	-0.98049	0.0031844	0.0085437	TRUE	NC_007604.1	578972	579298	327	SYNPCC7942_RS03030	TMEM165/GDT1 family protein
gene-SYNPCC7942_RS03035	93.7296	595.213	-2.6683	1.7309e-45	2.6798e-43	TRUE	NC_007604.1	579312	580394	1083	SYNPCC7942_RS03035	ATP-dependent 6-phosphofructokinase
gene-SYNPCC7942_RS03045	488.147	382.318	0.35262	0.030516	0.062118	FALSE	NC_007604.1	581205	582881	1677	SYNPCC7942_RS03045	CocE/NonD family hydrolase
gene-SYNPCC7942_RS03050	423.251	233.345	0.85828	0.00043044	0.0014656	TRUE	NC_007604.1	582850	583398	549	SYNPCC7942_RS03050	DUF2808 domain-containing protein
gene-SYNPCC7942_RS03055	38.3874	40.1207	-0.07117	0.84963	0.89129	FALSE	NC_007604.1	583496	584428	933	SYNPCC7942_RS03055	methyltransferase domain-containing protein
gene-SYNPCC7942_RS03060	23.7112	13.6328	0.79663	0.099791	0.1688	FALSE	NC_007604.1	584425	585264	840	menB	1%2C4-dihydroxy-2-naphthoyl-CoA synthase
gene-SYNPCC7942_RS03065	410.36	120.349	1.7727	2.0031e-11	2.8653e-10	TRUE	NC_007604.1	585815	587473	1659	SYNPCC7942_RS03065	LysM peptidoglycan-binding domain-containing M23 family metallopeptidase
gene-SYNPCC7942_RS03070	0	0	NA	NA	NA	NA	NC_007604.1	587716	587787	72	SYNPCC7942_RS03070	tRNA-Met
gene-SYNPCC7942_RS03075	488.612	652.27	-0.41697	0.13683	0.21946	FALSE	NC_007604.1	587802	588404	603	SYNPCC7942_RS03075	TetR/AcrR family transcriptional regulator
gene-SYNPCC7942_RS03080	759.847	1633.66	-1.1045	0.012028	0.027409	TRUE	NC_007604.1	588528	590060	1533	SYNPCC7942_RS03080	serine/threonine-protein kinase
gene-SYNPCC7942_RS03090	132.438	22.1917	2.5752	2.81e-08	2.2827e-07	TRUE	NC_007604.1	590846	591454	609	SYNPCC7942_RS03090	hypothetical protein
gene-SYNPCC7942_RS03095	1355.8	227.832	2.5732	1.2256e-08	1.0752e-07	TRUE	NC_007604.1	591459	592751	1293	SYNPCC7942_RS03095	glucose-1-phosphate adenylyltransferase
gene-SYNPCC7942_RS03100	390.752	219.092	0.83648	0.0011211	0.0033954	TRUE	NC_007604.1	592950	593633	684	rpe	ribulose-phosphate 3-epimerase
gene-SYNPCC7942_RS03105	53.4698	41.2602	0.37717	0.16379	0.25329	FALSE	NC_007604.1	593711	594694	984	SYNPCC7942_RS03105	bestrophin family ion channel
gene-SYNPCC7942_RS03110	15.7267	10.8605	0.54092	0.21116	0.30971	FALSE	NC_007604.1	594687	595346	660	aat	leucyl/phenylalanyl-tRNA--protein transferase
gene-SYNPCC7942_RS03115	73.6089	78.41	-0.090578	0.80351	0.85707	FALSE	NC_007604.1	595381	595707	327	SYNPCC7942_RS03115	hypothetical protein
gene-SYNPCC7942_RS03120	208.373	216.201	-0.05464	0.77792	0.83845	FALSE	NC_007604.1	595756	596298	543	SYNPCC7942_RS03120	acireductone dioxygenase
gene-SYNPCC7942_RS03125	289.654	123.828	1.2256	9.3096e-06	4.546e-05	TRUE	NC_007604.1	596382	597872	1491	SYNPCC7942_RS03125	NADH-quinone oxidoreductase subunit M
gene-SYNPCC7942_RS03130	155.129	106.591	0.54053	0.0087004	0.020612	TRUE	NC_007604.1	597977	599776	1800	SYNPCC7942_RS03130	mechanosensitive ion channel family protein
gene-SYNPCC7942_RS03135	195.583	190.334	0.039872	0.80284	0.85688	FALSE	NC_007604.1	599815	602205	2391	SYNPCC7942_RS03135	endonuclease MutS2
gene-SYNPCC7942_RS03140	104.811	64.5187	0.69894	0.00051314	0.0016946	TRUE	NC_007604.1	602209	603369	1161	SYNPCC7942_RS03140	citrate synthase
gene-SYNPCC7942_RS03145	14.8081	5.86322	1.357	0.008151	0.019503	TRUE	NC_007604.1	603504	603992	489	sixA	phosphohistidine phosphatase SixA
gene-SYNPCC7942_RS03150	380.78	154.6	1.3007	5.221e-07	3.3033e-06	TRUE	NC_007604.1	603996	605675	1680	SYNPCC7942_RS03150	DUF3352 domain-containing protein
gene-SYNPCC7942_RS03155	3.76172	2.37572	0.69633	0.39654	0.51338	FALSE	NC_007604.1	605836	606180	345	SYNPCC7942_RS03155	rhodanese-like domain-containing protein
gene-SYNPCC7942_RS03160	30.9517	18.1754	0.76083	0.077279	0.13633	FALSE	NC_007604.1	606238	607299	1062	hrcA	heat-inducible transcriptional repressor HrcA
gene-SYNPCC7942_RS03165	14.5348	10.5857	0.4469	0.39168	0.50883	FALSE	NC_007604.1	607311	607688	378	SYNPCC7942_RS03165	hypothetical protein
gene-SYNPCC7942_RS03170	577.766	485.27	0.25012	0.099973	0.16889	FALSE	NC_007604.1	607820	609100	1281	ahcY	adenosylhomocysteinase
gene-SYNPCC7942_RS03175	94.1191	31.1367	1.6046	7.4535e-07	4.5202e-06	TRUE	NC_007604.1	609171	609788	618	SYNPCC7942_RS03175	DedA family protein
gene-SYNPCC7942_RS03180	356.321	695.942	-0.96734	7.0997e-09	6.5109e-08	TRUE	NC_007604.1	609866	610570	705	SYNPCC7942_RS03180	SIMPL domain-containing protein
gene-SYNPCC7942_RS03185	500.206	759.516	-0.60295	0.0041919	0.010925	TRUE	NC_007604.1	610715	611893	1179	SYNPCC7942_RS03185	hypothetical protein
gene-SYNPCC7942_RS03190	1313.2	1309.07	0.0041907	0.9764	0.9835	FALSE	NC_007604.1	611915	613912	1998	SYNPCC7942_RS03190	ABC transporter ATP-binding protein/permease
gene-SYNPCC7942_RS03195	780.191	3815.86	-2.2903	3.2861e-54	5.766e-52	TRUE	NC_007604.1	613972	615351	1380	trxB	thioredoxin-disulfide reductase
gene-SYNPCC7942_RS03200	341.986	993.884	-1.5396	7.4617e-10	8.149e-09	TRUE	NC_007604.1	615361	616419	1059	SYNPCC7942_RS03200	LdpA C-terminal domain-containing domain
gene-SYNPCC7942_RS03205	1130.06	2194.23	-0.95743	0.002435	0.0067249	TRUE	NC_007604.1	616419	618185	1767	SYNPCC7942_RS03205	R3H domain-containing nucleic acid-binding protein
gene-SYNPCC7942_RS03210	1112.31	1420.43	-0.35305	0.017772	0.038732	TRUE	NC_007604.1	618362	620221	1860	ilvD	dihydroxy-acid dehydratase
gene-SYNPCC7942_RS03215	0	0	NA	NA	NA	NA	NC_007604.1	620372	620443	72	SYNPCC7942_RS03215	tRNA-Gln
gene-SYNPCC7942_RS03220	11.6552	14.6858	-0.33243	0.57814	0.67361	FALSE	NC_007604.1	620462	621226	765	SYNPCC7942_RS03220	hypothetical protein
gene-SYNPCC7942_RS03225	97.7993	39.9753	1.2953	2.9778e-06	1.6362e-05	TRUE	NC_007604.1	621277	622137	861	speE	polyamine aminopropyltransferase
gene-SYNPCC7942_RS03230	1.57275	2.28786	-0.54729	0.60469	0.69469	FALSE	NC_007604.1	622134	622340	207	SYNPCC7942_RS03230	hypothetical protein
gene-SYNPCC7942_RS03235	462.388	69.7238	2.7314	6.7912e-13	1.2588e-11	TRUE	NC_007604.1	622432	623574	1143	SYNPCC7942_RS03235	DUF3747 domain-containing protein
gene-SYNPCC7942_RS03240	617.904	331.53	0.89851	0.014043	0.031324	TRUE	NC_007604.1	623876	624262	387	rplL	50S ribosomal protein L7/L12
gene-SYNPCC7942_RS03245	914.707	571.385	0.67914	0.029792	0.060927	FALSE	NC_007604.1	624322	624849	528	rplJ	50S ribosomal protein L10
gene-SYNPCC7942_RS03250	2154.95	1745.91	0.30349	0.27722	0.38854	FALSE	NC_007604.1	625078	625791	714	rplA	50S ribosomal protein L1
gene-SYNPCC7942_RS03255	1173.71	1344.18	-0.19592	0.5193	0.62354	FALSE	NC_007604.1	625866	626291	426	rplK	50S ribosomal protein L11
gene-SYNPCC7942_RS03260	1998.26	2558.72	-0.35684	0.15942	0.24769	FALSE	NC_007604.1	626299	626892	594	nusG	transcription termination/antitermination protein NusG
gene-SYNPCC7942_RS03265	148.461	270.901	-0.86977	0.0001427	0.00054276	TRUE	NC_007604.1	626925	627170	246	secE	preprotein translocase subunit SecE
gene-SYNPCC7942_RS03270	898.347	986.434	-0.13498	0.56598	0.66267	FALSE	NC_007604.1	627275	629962	2688	clpB	ATP-dependent chaperone ClpB
gene-SYNPCC7942_RS03275	174.779	269.116	-0.62421	0.0028987	0.0078249	TRUE	NC_007604.1	630050	630463	414	gloA	lactoylglutathione lyase
gene-SYNPCC7942_RS03280	409.03	143.007	1.5164	7.3387e-07	4.4711e-06	TRUE	NC_007604.1	630677	631969	1293	eno	phosphopyruvate hydratase
gene-SYNPCC7942_RS03285	621.482	1051.69	-0.75916	0.041808	0.081269	FALSE	NC_007604.1	632225	633991	1767	SYNPCC7942_RS03285	ABC transporter ATP-binding protein
gene-SYNPCC7942_RS03290	130.513	60.5215	1.1089	8.5095e-07	5.0672e-06	TRUE	NC_007604.1	634089	635996	1908	SYNPCC7942_RS03290	fumarate reductase/succinate dehydrogenase flavoprotein subunit
gene-SYNPCC7942_RS03295	136.355	251.126	-0.88224	0.00014389	0.00054651	TRUE	NC_007604.1	636125	636670	546	SYNPCC7942_RS03295	peroxiredoxin
gene-SYNPCC7942_RS03300	30.2002	87.6854	-1.5417	6.641e-09	6.1116e-08	TRUE	NC_007604.1	636762	636965	204	SYNPCC7942_RS03300	heavy-metal-associated domain-containing protein
gene-SYNPCC7942_RS03305	2954.93	5847.07	-0.98467	1.2886e-11	1.9491e-10	TRUE	NC_007604.1	637075	639339	2265	SYNPCC7942_RS03305	ATP-binding protein
gene-SYNPCC7942_RS03310	2834.32	4684.51	-0.72488	5.6777e-09	5.2805e-08	TRUE	NC_007604.1	639457	640758	1302	hemL	glutamate-1-semialdehyde 2%2C1-aminomutase
gene-SYNPCC7942_RS03315	1.21304	4.82722	-1.9366	0.038526	0.075673	FALSE	NC_007604.1	640765	640992	228	SYNPCC7942_RS03315	hypothetical protein
gene-SYNPCC7942_RS03320	183.548	239.647	-0.38637	0.06893	0.12426	FALSE	NC_007604.1	641196	641738	543	SYNPCC7942_RS03320	L%2CD-transpeptidase
gene-SYNPCC7942_RS03325	2875.73	4292.59	-0.57797	0.19596	0.29223	FALSE	NC_007604.1	642767	643966	1200	rpoD	RNA polymerase sigma factor RpoD
gene-SYNPCC7942_RS03330	7.30703	4.99915	0.54171	0.38919	0.5072	FALSE	NC_007604.1	644174	644659	486	SYNPCC7942_RS03330	GNAT family N-acetyltransferase
gene-SYNPCC7942_RS03335	305.469	765.58	-1.3263	6.0141e-05	0.00024888	TRUE	NC_007604.1	644741	647161	2421	priA	primosomal protein N'
gene-SYNPCC7942_RS03340	202.85	180.883	0.16529	0.49898	0.60304	FALSE	NC_007604.1	647124	648713	1590	SYNPCC7942_RS03340	hypothetical protein
gene-SYNPCC7942_RS03345	1396.7	1300.57	0.10298	0.51424	0.61888	FALSE	NC_007604.1	648710	649441	732	SYNPCC7942_RS03345	peptidylprolyl isomerase
gene-SYNPCC7942_RS03350	451.527	412.572	0.13033	0.47459	0.58234	FALSE	NC_007604.1	649443	650009	567	SYNPCC7942_RS03350	photosystem I assembly protein Ycf4
gene-SYNPCC7942_RS03355	9.99457	0.352673	4.4208	0.00067545	0.002168	TRUE	NC_007604.1	650232	651290	1059	psbD	photosystem II D2 protein (photosystem q(a) protein)
gene-SYNPCC7942_RS03360	28653.6	5841.51	2.2943	1.2647e-08	1.1059e-07	TRUE	NC_007604.1	651274	652659	1386	psbC	photosystem II reaction center protein CP43
gene-SYNPCC7942_RS03365	2959.44	5262.08	-0.83044	3.3915e-05	0.00014779	TRUE	NC_007604.1	653047	653388	342	SYNPCC7942_RS03365	DUF1815 family protein
gene-SYNPCC7942_RS03370	53.0091	30.4243	0.79877	0.075589	0.13406	FALSE	NC_007604.1	653558	653770	213	SYNPCC7942_RS03370	DUF2839 domain-containing protein
gene-SYNPCC7942_RS03375	98.1865	86.5951	0.18045	0.61071	0.69947	FALSE	NC_007604.1	653854	655359	1506	SYNPCC7942_RS03375	helicase C-terminal domain-containing protein
gene-SYNPCC7942_RS03380	149.247	155.329	-0.05808	0.77221	0.83496	FALSE	NC_007604.1	655417	656253	837	SYNPCC7942_RS03380	prephenate/arogenate dehydrogenase
gene-SYNPCC7942_RS03385	200.091	190.763	0.072484	0.73624	0.80674	FALSE	NC_007604.1	656282	657874	1593	SYNPCC7942_RS03385	hypothetical protein
gene-SYNPCC7942_RS03390	816.54	1771.48	-1.1173	2.1283e-11	3.0117e-10	TRUE	NC_007604.1	657943	658857	915	SYNPCC7942_RS03390	FecR family protein
gene-SYNPCC7942_RS03395	73.9106	37.646	0.97343	8.1086e-05	0.00032633	TRUE	NC_007604.1	658977	660875	1899	SYNPCC7942_RS03395	adenylate/guanylate cyclase domain-containing protein
gene-SYNPCC7942_RS03400	139.356	26.7111	2.3812	6.0555e-08	4.6064e-07	TRUE	NC_007604.1	660875	662224	1350	SYNPCC7942_RS03400	mechanosensitive ion channel
gene-SYNPCC7942_RS03405	80.5568	63.4609	0.33872	0.16075	0.24962	FALSE	NC_007604.1	662232	662978	747	SYNPCC7942_RS03405	creatininase family protein
gene-SYNPCC7942_RS03410	10.5049	3.80128	1.4533	0.013263	0.029886	TRUE	NC_007604.1	663141	663761	621	SYNPCC7942_RS03410	J domain-containing protein
gene-SYNPCC7942_RS03415	221.141	581.171	-1.3957	3.4716e-14	7.4286e-13	TRUE	NC_007604.1	663985	664296	312	SYNPCC7942_RS03415	hypothetical protein
gene-SYNPCC7942_RS03425	13.766	21.3583	-0.62744	0.14808	0.23297	FALSE	NC_007604.1	664525	665124	600	SYNPCC7942_RS03425	DNA-3-methyladenine glycosylase
gene-SYNPCC7942_RS03430	98.3289	155.509	-0.66345	0.02244	0.04763	TRUE	NC_007604.1	665121	666137	1017	SYNPCC7942_RS03430	aspartate carbamoyltransferase catalytic subunit
gene-SYNPCC7942_RS03435	49.7571	56.7383	-0.19264	0.42838	0.54233	FALSE	NC_007604.1	666156	666653	498	SYNPCC7942_RS03435	small multi-drug export protein
gene-SYNPCC7942_RS03440	90.3579	20.2197	2.1571	5.0114e-06	2.6171e-05	TRUE	NC_007604.1	666887	667849	963	SYNPCC7942_RS03440	RNA polymerase sigma factor%2C RpoD/SigA family
gene-SYNPCC7942_RS03445	47.7539	113.455	-1.2528	0.00030171	0.0010745	TRUE	NC_007604.1	667849	668931	1083	mutY	A/G-specific adenine glycosylase
gene-SYNPCC7942_RS03450	3965.63	4731.62	-0.25478	0.3073	0.42104	FALSE	NC_007604.1	669272	670300	1029	hemF	oxygen-dependent coproporphyrinogen oxidase
gene-SYNPCC7942_RS03455	57.2071	74.0222	-0.37188	0.43775	0.5518	FALSE	NC_007604.1	670297	670818	522	SYNPCC7942_RS03455	cofactor assembly of complex C subunit B
gene-SYNPCC7942_RS03460	42.636	60.2739	-0.50244	0.046266	0.08869	FALSE	NC_007604.1	670914	672119	1206	SYNPCC7942_RS03460	lipid-A-disaccharide synthase-related protein
gene-SYNPCC7942_RS03465	502.057	1664.91	-1.7299	1.171e-12	2.1256e-11	TRUE	NC_007604.1	672082	672462	381	SYNPCC7942_RS03465	PadR family transcriptional regulator
gene-SYNPCC7942_RS03470	71.7307	58.1946	0.3107	0.24181	0.34614	FALSE	NC_007604.1	672767	673402	636	SYNPCC7942_RS03470	ribonuclease D
gene-SYNPCC7942_RS03475	0	0	NA	NA	NA	NA	NC_007604.1	673441	673512	72	SYNPCC7942_RS03475	tRNA-Val
gene-SYNPCC7942_RS03480	859.853	4457.53	-2.3743	7.7357e-08	5.7515e-07	TRUE	NC_007604.1	673785	674108	324	SYNPCC7942_RS03480	RNA-binding protein
gene-SYNPCC7942_RS03485	710.605	1089.65	-0.61714	0.0085034	0.020254	TRUE	NC_007604.1	674334	675149	816	SYNPCC7942_RS03485	sterol desaturase family protein
gene-SYNPCC7942_RS03490	22.0155	13.5669	0.70472	0.064172	0.11737	FALSE	NC_007604.1	675164	675862	699	ispD	2-C-methyl-D-erythritol 4-phosphate cytidylyltransferase
gene-SYNPCC7942_RS03495	79.2375	36.2395	1.1217	0.0014	0.0041266	TRUE	NC_007604.1	675946	676905	960	SYNPCC7942_RS03495	glycosyltransferase family 9 protein
gene-SYNPCC7942_RS03500	58.7628	42.6562	0.46466	0.094087	0.16143	FALSE	NC_007604.1	676942	677967	1026	SYNPCC7942_RS03500	potassium channel protein
gene-SYNPCC7942_RS03505	110.836	62.804	0.82032	0.0023609	0.0065548	TRUE	NC_007604.1	678025	678774	750	fabG	3-oxoacyl-[acyl-carrier-protein] reductase
gene-SYNPCC7942_RS03510	3777.48	1764.18	1.0984	0.076769	0.1357	FALSE	NC_007604.1	678881	680548	1668	groL	chaperonin GroEL
gene-SYNPCC7942_RS03515	366.399	741.54	-1.017	2.1422e-08	1.7843e-07	TRUE	NC_007604.1	680767	680967	201	SYNPCC7942_RS03515	hypothetical protein
gene-SYNPCC7942_RS03520	802.018	789.9	0.021702	0.8725	0.90629	FALSE	NC_007604.1	680978	682138	1161	cofH	7%2C8-didemethyl-8-hydroxy-5-deazariboflavin synthase subunit CofH
gene-SYNPCC7942_RS03525	1248.28	1110.74	0.16801	0.19069	0.28599	FALSE	NC_007604.1	682128	683747	1620	SYNPCC7942_RS03525	DUF3352 domain-containing protein
gene-SYNPCC7942_RS03530	5.32118	3.66155	0.50074	0.52345	0.62681	FALSE	NC_007604.1	683722	684060	339	SYNPCC7942_RS03530	metalloregulator ArsR/SmtB family transcription factor
gene-SYNPCC7942_RS03535	37.8654	29.2564	0.36978	0.34444	0.45956	FALSE	NC_007604.1	684051	684884	834	SYNPCC7942_RS03535	CPBP family intramembrane metalloprotease
gene-SYNPCC7942_RS03540	43.9511	39.452	0.14576	0.6471	0.73191	FALSE	NC_007604.1	684868	685155	288	clpS	ATP-dependent Clp protease adapter ClpS
gene-SYNPCC7942_RS03550	21.5965	20.5603	0.067832	0.86162	0.90098	FALSE	NC_007604.1	685631	686185	555	SYNPCC7942_RS03550	alpha/beta hydrolase
gene-SYNPCC7942_RS03555	13.0397	8.58658	0.62074	0.21122	0.30971	FALSE	NC_007604.1	686247	687032	786	SYNPCC7942_RS03555	HAD family hydrolase
gene-SYNPCC7942_RS03560	1376.78	2257.79	-0.71367	0.036884	0.072991	FALSE	NC_007604.1	687133	688056	924	SYNPCC7942_RS03560	30S ribosomal protein S1
gene-SYNPCC7942_RS03565	280.585	325.656	-0.21557	0.21214	0.31071	FALSE	NC_007604.1	688334	688840	507	nrdR	transcriptional regulator NrdR
gene-SYNPCC7942_RS03570	0	0	NA	NA	NA	NA	NC_007604.1	689050	689145	96	SYNPCC7942_RS03570	photosystem II reaction center protein T
gene-SYNPCC7942_RS03575	25208.2	3400.96	2.8899	2.5218e-08	2.0677e-07	TRUE	NC_007604.1	689222	690748	1527	psbB	photosystem II chlorophyll-binding protein CP47
gene-SYNPCC7942_RS03580	32.2636	23.002	0.48402	0.095757	0.16345	FALSE	NC_007604.1	691085	691378	294	SYNPCC7942_RS03580	2Fe-2S iron-sulfur cluster-binding protein
gene-SYNPCC7942_RS03585	0	0	NA	NA	NA	NA	NC_007604.1	691619	691726	108	psbM	photosystem II reaction center protein PsbM
gene-SYNPCC7942_RS03590	7486.16	20760.6	-1.4716	2.9631e-33	2.5158e-31	TRUE	NC_007604.1	691824	692657	834	SYNPCC7942_RS03590	universal stress protein
gene-SYNPCC7942_RS03595	17.9839	5.2559	1.7465	0.00066082	0.0021393	TRUE	NC_007604.1	692799	693260	462	SYNPCC7942_RS03595	thioesterase family protein
gene-SYNPCC7942_RS03600	13.5634	19.548	-0.52527	0.33405	0.45089	FALSE	NC_007604.1	693257	694045	789	SYNPCC7942_RS03600	SAM-dependent chlorinase/fluorinase
gene-SYNPCC7942_RS03605	798.741	1672.83	-1.0667	0.0024708	0.0068049	TRUE	NC_007604.1	694072	695280	1209	dprA	DNA-processing protein DprA
gene-SYNPCC7942_RS03610	166.056	234.167	-0.49717	0.0079103	0.019031	TRUE	NC_007604.1	695313	695948	636	SYNPCC7942_RS03610	Vat family streptogramin A O-acetyltransferase
gene-SYNPCC7942_RS03615	135.864	153.014	-0.17253	0.39508	0.51199	FALSE	NC_007604.1	695971	696570	600	SYNPCC7942_RS03615	transglutaminase family protein
gene-SYNPCC7942_RS03620	20.1037	9.19726	1.1301	0.019404	0.041794	TRUE	NC_007604.1	696577	697191	615	cbiT	precorrin-6Y C5%2C15-methyltransferase subunit CbiT
gene-SYNPCC7942_RS03625	55.3323	60.1188	-0.11725	0.69457	0.77266	FALSE	NC_007604.1	697172	698641	1470	SYNPCC7942_RS03625	aminotransferase class I/II-fold pyridoxal phosphate-dependent enzyme
gene-SYNPCC7942_RS03630	1130.87	326.901	1.7917	1.8199e-26	1.1139e-24	TRUE	NC_007604.1	698735	700459	1725	SYNPCC7942_RS03630	AarF/ABC1/UbiB kinase family protein
gene-SYNPCC7942_RS03635	4.02352	0	3.8328	0.0015858	0.0046069	TRUE	NC_007604.1	700511	700840	330	SYNPCC7942_RS03635	hypothetical protein
gene-SYNPCC7942_RS03640	206.841	203.19	0.025364	0.9015	0.92771	FALSE	NC_007604.1	700843	701481	639	SYNPCC7942_RS03640	DUF3318 domain-containing protein
gene-SYNPCC7942_RS03645	562.352	232.414	1.2761	9.3465e-11	1.1714e-09	TRUE	NC_007604.1	701604	704897	3294	carB	carbamoyl-phosphate synthase large subunit
gene-SYNPCC7942_RS03650	3913.74	5299.3	-0.43731	0.0072786	0.017738	TRUE	NC_007604.1	705073	706350	1278	SYNPCC7942_RS03650	S41 family peptidase
gene-SYNPCC7942_RS03655	350.359	391.89	-0.16241	0.34372	0.45899	FALSE	NC_007604.1	706450	707673	1224	ispG	(E)-4-hydroxy-3-methylbut-2-enyl-diphosphate synthase
gene-SYNPCC7942_RS03660	310.659	310.491	0.0010494	0.9959	0.99704	FALSE	NC_007604.1	707744	709450	1707	SYNPCC7942_RS03660	N-acetylmuramoyl-L-alanine amidase
gene-SYNPCC7942_RS03665	0	0	NA	NA	NA	NA	NC_007604.1	709609	709692	84	SYNPCC7942_RS03665	tRNA-Leu
gene-SYNPCC7942_RS03670	281.205	87.5423	1.6851	1.8236e-08	1.5383e-07	TRUE	NC_007604.1	709872	711179	1308	murA	UDP-N-acetylglucosamine 1-carboxyvinyltransferase
gene-SYNPCC7942_RS03675	0	0	NA	NA	NA	NA	NC_007604.1	711226	711309	84	SYNPCC7942_RS03675	tRNA-Leu
gene-SYNPCC7942_RS03680	12.7264	7.25504	0.81556	0.14718	0.2321	FALSE	NC_007604.1	711503	712546	1044	SYNPCC7942_RS03680	tyrosine-type recombinase/integrase
gene-SYNPCC7942_RS03685	0.153997	0.352673	-1.2902	0.64418	0.72927	FALSE	NC_007604.1	712522	712740	219	SYNPCC7942_RS03685	hypothetical protein
gene-SYNPCC7942_RS03695	1.19723	0.759228	0.65043	0.6851	0.76471	FALSE	NC_007604.1	713127	713651	525	SYNPCC7942_RS03695	2'-deoxycytidine 5'-triphosphate deaminase
gene-SYNPCC7942_RS03700	5.66047	2.19686	1.3371	0.16446	0.25387	FALSE	NC_007604.1	713678	714331	654	SYNPCC7942_RS03700	hypothetical protein
gene-SYNPCC7942_RS03705	2.21134	0.808189	1.511	0.2518	0.35765	FALSE	NC_007604.1	714328	714831	504	SYNPCC7942_RS03705	hypothetical protein
gene-SYNPCC7942_RS03710	0	0	NA	NA	NA	NA	NC_007604.1	714824	715054	231	SYNPCC7942_RS03710	hypothetical protein
gene-SYNPCC7942_RS03720	0.548564	0	0.97154	0.77947	0.83966	FALSE	NC_007604.1	715386	715589	204	SYNPCC7942_RS03720	hypothetical protein
gene-SYNPCC7942_RS03725	2.68041	1.91517	0.48036	0.62855	0.71585	FALSE	NC_007604.1	715592	715882	291	SYNPCC7942_RS03725	hypothetical protein
gene-SYNPCC7942_RS03730	11.6575	5.34679	1.1257	0.055696	0.1036	FALSE	NC_007604.1	715943	717025	1083	SYNPCC7942_RS03730	hypothetical protein
gene-SYNPCC7942_RS03735	0.344003	0.769292	-1.2524	0.6064	0.69606	FALSE	NC_007604.1	717138	717386	249	SYNPCC7942_RS03735	hypothetical protein
gene-SYNPCC7942_RS03745	2.06983	2.32664	-0.1706	0.87497	0.90738	FALSE	NC_007604.1	718004	718447	444	SYNPCC7942_RS03745	hypothetical protein
gene-SYNPCC7942_RS03750	21.5039	20.689	0.05595	0.87255	0.90629	FALSE	NC_007604.1	718666	720075	1410	SYNPCC7942_RS03750	DEAD/DEAH box helicase
gene-SYNPCC7942_RS03755	1.47985	1.87113	-0.36936	0.79828	0.85259	FALSE	NC_007604.1	720068	720430	363	SYNPCC7942_RS03755	VRR-NUC domain-containing protein
gene-SYNPCC7942_RS03760	60.7296	18.7417	1.6855	0.00071729	0.0022773	TRUE	NC_007604.1	720423	722966	2544	SYNPCC7942_RS03760	primase-helicase zinc-binding domain-containing protein
gene-SYNPCC7942_RS03765	117.839	148.756	-0.33974	0.092918	0.15953	FALSE	NC_007604.1	723236	723781	546	SYNPCC7942_RS03765	hypothetical protein
gene-SYNPCC7942_RS03770	38.8407	45.9788	-0.24814	0.4042	0.5211	FALSE	NC_007604.1	723806	724411	606	SYNPCC7942_RS03770	hypothetical protein
gene-SYNPCC7942_RS03775	3.96547	8.0193	-1.0298	0.084075	0.14606	FALSE	NC_007604.1	724662	725165	504	SYNPCC7942_RS03775	hypothetical protein
gene-SYNPCC7942_RS03780	38.0408	22.486	0.75477	0.069201	0.12458	FALSE	NC_007604.1	725474	727354	1881	SYNPCC7942_RS03780	phage terminase large subunit family protein
gene-SYNPCC7942_RS03785	7.22408	17.2314	-1.2294	0.0070479	0.017256	TRUE	NC_007604.1	727482	727691	210	SYNPCC7942_RS03785	hypothetical protein
gene-SYNPCC7942_RS03790	65.2301	139.411	-1.1006	3.478e-06	1.8797e-05	TRUE	NC_007604.1	727691	729154	1464	SYNPCC7942_RS03790	phage portal protein
gene-SYNPCC7942_RS03795	94.5118	67.9442	0.47681	0.078677	0.13814	FALSE	NC_007604.1	729177	731051	1875	SYNPCC7942_RS03795	Mu-like prophage major head subunit gpT family protein
gene-SYNPCC7942_RS03800	7.1532	5.61853	0.34638	0.6217	0.7096	FALSE	NC_007604.1	731099	731428	330	SYNPCC7942_RS03800	DUF2190 family protein
gene-SYNPCC7942_RS03805	5.81999	4.13205	0.46933	0.46323	0.57133	FALSE	NC_007604.1	731452	731745	294	SYNPCC7942_RS03805	electron transfer flavoprotein
gene-SYNPCC7942_RS03810	22.1153	8.32993	1.3922	0.00097144	0.003008	TRUE	NC_007604.1	731738	732376	639	SYNPCC7942_RS03810	hypothetical protein
gene-SYNPCC7942_RS03815	10.135	4.01914	1.279	0.041444	0.08074	FALSE	NC_007604.1	732373	732729	357	SYNPCC7942_RS03815	hypothetical protein
gene-SYNPCC7942_RS03825	1.38608	2.74841	-0.95835	0.35377	0.4686	FALSE	NC_007604.1	733267	733536	270	SYNPCC7942_RS03825	PAAR domain-containing protein
gene-SYNPCC7942_RS03830	8.69363	6.03715	0.51345	0.33988	0.45502	FALSE	NC_007604.1	733548	733880	333	SYNPCC7942_RS03830	GPW/gp25 family protein
gene-SYNPCC7942_RS03835	25.6352	11.1033	1.2097	0.016351	0.036014	TRUE	NC_007604.1	733877	734716	840	SYNPCC7942_RS03835	baseplate J/gp47 family protein
gene-SYNPCC7942_RS03840	46.6506	36.6502	0.35794	0.2345	0.33783	FALSE	NC_007604.1	734713	735552	840	SYNPCC7942_RS03840	phage tail protein
gene-SYNPCC7942_RS03845	40.6531	34.0962	0.24684	0.37135	0.48993	FALSE	NC_007604.1	735651	736136	486	SYNPCC7942_RS03845	hypothetical protein
gene-SYNPCC7942_RS03850	205.261	179.813	0.18772	0.23861	0.34225	FALSE	NC_007604.1	736140	738155	2016	SYNPCC7942_RS03850	DUF4815 domain-containing protein
gene-SYNPCC7942_RS03855	288.958	325.841	-0.17552	0.2078	0.30645	FALSE	NC_007604.1	738159	739610	1452	SYNPCC7942_RS03855	hypothetical protein
gene-SYNPCC7942_RS03860	186.658	213.055	-0.19403	0.30028	0.41379	FALSE	NC_007604.1	739615	740778	1164	SYNPCC7942_RS03860	phage tail protein
gene-SYNPCC7942_RS03870	38.4735	21.708	0.81855	0.0081149	0.019434	TRUE	NC_007604.1	741396	742820	1425	SYNPCC7942_RS03870	phage tail sheath subtilisin-like domain-containing protein
gene-SYNPCC7942_RS03875	7.21441	3.79122	0.92257	0.2313	0.3334	FALSE	NC_007604.1	742817	743320	504	SYNPCC7942_RS03875	phage major tail tube protein
gene-SYNPCC7942_RS03880	0.476773	0.705346	-0.66383	0.74265	0.8124	FALSE	NC_007604.1	743324	743614	291	SYNPCC7942_RS03880	phage tail assembly protein
gene-SYNPCC7942_RS03885	111.365	81.7437	0.44553	0.10195	0.17212	FALSE	NC_007604.1	743738	746590	2853	SYNPCC7942_RS03885	phage tail tape measure protein
gene-SYNPCC7942_RS03890	15.8702	3.80139	2.0491	0.0027408	0.007491	TRUE	NC_007604.1	746590	747510	921	SYNPCC7942_RS03890	phage tail protein
gene-SYNPCC7942_RS03895	0.599131	0	1.0907	0.68745	0.767	FALSE	NC_007604.1	747510	747722	213	SYNPCC7942_RS03895	tail protein X
gene-SYNPCC7942_RS03900	19.7563	8.42293	1.2037	0.068196	0.12341	FALSE	NC_007604.1	747719	749161	1443	SYNPCC7942_RS03900	contractile injection system protein%2C VgrG/Pvc8 family
gene-SYNPCC7942_RS03910	5.07509	3.7863	0.41788	0.60002	0.69114	FALSE	NC_007604.1	749431	750009	579	SYNPCC7942_RS03910	D-Ala-D-Ala carboxypeptidase family metallohydrolase
gene-SYNPCC7942_RS03915	0	0	NA	NA	NA	NA	NC_007604.1	750009	750203	195	SYNPCC7942_RS03915	hypothetical protein
gene-SYNPCC7942_RS03920	3.09943	3.79133	-0.29523	0.67868	0.7585	FALSE	NC_007604.1	750406	750870	465	SYNPCC7942_RS03920	chain A%2C D20c mutant of T4 lysozyme
gene-SYNPCC7942_RS03925	204.456	492.254	-1.2665	1.6021e-09	1.6219e-08	TRUE	NC_007604.1	751142	751957	816	SYNPCC7942_RS03925	hypothetical protein
gene-SYNPCC7942_RS03930	3049.15	28551.4	-3.2272	4.9369e-75	1.8563e-72	TRUE	NC_007604.1	752574	753953	1380	SYNPCC7942_RS03930	hypothetical protein
gene-SYNPCC7942_RS03935	321.971	3499.03	-3.4423	1.0531e-59	2.3099e-57	TRUE	NC_007604.1	753963	754553	591	SYNPCC7942_RS03935	restriction endonuclease
gene-SYNPCC7942_RS03940	463.236	1893.89	-2.0319	1.5786e-11	2.3212e-10	TRUE	NC_007604.1	754779	755507	729	SYNPCC7942_RS03940	hypothetical protein
gene-SYNPCC7942_RS03950	1707.01	4771	-1.4828	5.635e-19	2.0889e-17	TRUE	NC_007604.1	756010	756561	552	SYNPCC7942_RS03950	Panacea domain-containing protein
gene-SYNPCC7942_RS03955	44.5811	132.523	-1.5689	1.4794e-07	1.0411e-06	TRUE	NC_007604.1	756989	757387	399	SYNPCC7942_RS03955	helix-turn-helix transcriptional regulator
gene-SYNPCC7942_RS03960	7.17017	13.5229	-0.89397	0.053732	0.10044	FALSE	NC_007604.1	757356	757595	240	SYNPCC7942_RS03960	helix-turn-helix transcriptional regulator
gene-SYNPCC7942_RS03965	1.0938	0.379614	1.2288	0.54272	0.64302	FALSE	NC_007604.1	758049	758327	279	SYNPCC7942_RS03965	hypothetical protein
gene-SYNPCC7942_RS03970	14.883	6.05214	1.2759	0.009423	0.022144	TRUE	NC_007604.1	758390	759037	648	SYNPCC7942_RS03970	DNA damage-inducible protein
gene-SYNPCC7942_RS03975	5.32688	0.384646	3.511	0.0047201	0.01218	TRUE	NC_007604.1	759413	759847	435	SYNPCC7942_RS03975	Rho termination factor N-terminal domain-containing protein
gene-SYNPCC7942_RS03985	1027.28	6936.92	-2.7558	2.7878e-42	4.0764e-40	TRUE	NC_007604.1	760486	761178	693	SYNPCC7942_RS03985	Coq4 family protein
gene-SYNPCC7942_RS03990	495.174	2239.07	-2.1773	8.7086e-10	9.2797e-09	TRUE	NC_007604.1	761226	762128	903	SYNPCC7942_RS03990	hypothetical protein
gene-SYNPCC7942_RS03995	675.124	1667.5	-1.3046	NA	NA	NA	NC_007604.1	762153	763643	1491	SYNPCC7942_RS03995	bifunctional metallophosphatase/5'-nucleotidase
gene-SYNPCC7942_RS04000	305.854	443.492	-0.53664	0.027104	0.056437	FALSE	NC_007604.1	763640	764854	1215	SYNPCC7942_RS04000	glutathione S-transferase family protein
gene-SYNPCC7942_RS04005	48.4927	40.6789	0.26203	0.49162	0.59711	FALSE	NC_007604.1	764984	765577	594	SYNPCC7942_RS04005	chromophore lyase CpcT/CpeT
gene-SYNPCC7942_RS04010	102.217	62.2098	0.71985	0.0056357	0.014181	TRUE	NC_007604.1	765592	766140	549	SYNPCC7942_RS04010	GNAT family N-acetyltransferase
gene-SYNPCC7942_RS04015	247.386	461.7	-0.90177	3.9842e-09	3.8412e-08	TRUE	NC_007604.1	766216	767103	888	SYNPCC7942_RS04015	alpha/beta hydrolase
gene-SYNPCC7942_RS04020	15.6994	18.0496	-0.20232	0.65821	0.74098	FALSE	NC_007604.1	767242	767721	480	SYNPCC7942_RS04020	divergent PAP2 family protein
gene-SYNPCC7942_RS04025	212.823	150.337	0.50227	0.0022918	0.0063899	TRUE	NC_007604.1	767721	768626	906	SYNPCC7942_RS04025	polyprenyl synthetase family protein
gene-SYNPCC7942_RS04030	153.417	192.731	-0.32839	0.035622	0.070653	FALSE	NC_007604.1	768669	769538	870	folD	bifunctional methylenetetrahydrofolate dehydrogenase/methenyltetrahydrofolate cyclohydrolase FolD
gene-SYNPCC7942_RS04035	14.7355	7.99224	0.86752	0.062432	0.11467	FALSE	NC_007604.1	769574	770038	465	SYNPCC7942_RS04035	hypothetical protein
gene-SYNPCC7942_RS04040	2622.77	2502.14	0.067883	0.78843	0.84458	FALSE	NC_007604.1	770200	772593	2394	SYNPCC7942_RS04040	HDIG domain-containing protein
gene-SYNPCC7942_RS04045	433.603	1574.29	-1.8607	9.0168e-09	8.0722e-08	TRUE	NC_007604.1	772585	773958	1374	SYNPCC7942_RS04045	serine/threonine-protein kinase
gene-SYNPCC7942_RS04050	9294.97	68329.8	-2.878	1.0237e-31	8.1652e-30	TRUE	NC_007604.1	774004	776520	2517	ppsA	phosphoenolpyruvate synthase
gene-SYNPCC7942_RS04055	1015.31	2101.67	-1.0498	0.00043592	0.0014785	TRUE	NC_007604.1	776760	778556	1797	SYNPCC7942_RS04055	ABC transporter ATP-binding protein
gene-SYNPCC7942_RS04060	64.4597	43.4172	0.57398	0.021455	0.045835	TRUE	NC_007604.1	778589	779245	657	hisG	ATP phosphoribosyltransferase
gene-SYNPCC7942_RS04065	21.3047	13.9435	0.59396	0.18269	0.27619	FALSE	NC_007604.1	779931	781919	1989	SYNPCC7942_RS04065	penicillin-binding protein 1A
gene-SYNPCC7942_RS04070	20.8684	17.1875	0.29574	0.46794	0.57602	FALSE	NC_007604.1	782076	782942	867	SYNPCC7942_RS04070	hypothetical protein
gene-SYNPCC7942_RS04075	132.434	33.5672	1.9816	8.6702e-07	5.1512e-06	TRUE	NC_007604.1	783007	783885	879	SYNPCC7942_RS04075	metallophosphoesterase
gene-SYNPCC7942_RS04080	133.236	112.679	0.2392	0.18238	0.27602	FALSE	NC_007604.1	783954	784748	795	SYNPCC7942_RS04080	glutathione S-transferase family protein
gene-SYNPCC7942_RS04085	84.6792	45.8218	0.88959	0.0014142	0.0041542	TRUE	NC_007604.1	784844	785167	324	SYNPCC7942_RS04085	hypothetical protein
gene-SYNPCC7942_RS04090	796.713	175.962	2.1799	2.5188e-06	1.3986e-05	TRUE	NC_007604.1	785282	785710	429	SYNPCC7942_RS04090	RNA-binding region RNP-1
gene-SYNPCC7942_RS04095	88.3636	132.879	-0.58885	0.05426	0.10121	FALSE	NC_007604.1	785973	787211	1239	SYNPCC7942_RS04095	CCA tRNA nucleotidyltransferase
gene-SYNPCC7942_RS04100	269.34	545.704	-1.0192	0.033175	0.066654	FALSE	NC_007604.1	787255	788490	1236	SYNPCC7942_RS04100	MFS transporter
gene-SYNPCC7942_RS04105	101.206	62.7565	0.6873	0.053569	0.10021	FALSE	NC_007604.1	788593	789261	669	SYNPCC7942_RS04105	PspA/IM30 family protein
gene-SYNPCC7942_RS04110	2562.53	1841.89	0.47641	0.12957	0.20998	FALSE	NC_007604.1	789460	790233	774	SYNPCC7942_RS04110	PspA/IM30 family protein
gene-SYNPCC7942_RS04115	25.6799	8.81742	1.5418	0.00051675	0.0017044	TRUE	NC_007604.1	790436	791047	612	SYNPCC7942_RS04115	hypothetical protein
gene-SYNPCC7942_RS04120	58.8267	86.0217	-0.54685	0.072932	0.13	FALSE	NC_007604.1	791175	791720	546	SYNPCC7942_RS04120	DUF721 domain-containing protein
gene-SYNPCC7942_RS04125	84.113	347.033	-2.0481	3.9218e-12	6.4513e-11	TRUE	NC_007604.1	792010	792270	261	SYNPCC7942_RS04125	hypothetical protein
gene-SYNPCC7942_RS04130	10.5538	16.8789	-0.69376	0.14054	0.22405	FALSE	NC_007604.1	792319	792804	486	ruvC	crossover junction endodeoxyribonuclease RuvC
gene-SYNPCC7942_RS04135	311.435	442.58	-0.50741	0.097256	0.16545	FALSE	NC_007604.1	792810	794384	1575	SYNPCC7942_RS04135	radical SAM protein
gene-SYNPCC7942_RS04140	80.2995	27.088	1.57	0.00054717	0.0018002	TRUE	NC_007604.1	794455	795048	594	SYNPCC7942_RS04140	chromophore lyase CpcT/CpeT
gene-SYNPCC7942_RS04145	9959.23	3737.19	1.4141	3.7149e-08	2.9629e-07	TRUE	NC_007604.1	795207	795812	606	SYNPCC7942_RS04145	superoxide dismutase
gene-SYNPCC7942_RS04150	17.7204	19.8109	-0.15336	0.67653	0.75675	FALSE	NC_007604.1	795917	796504	588	SYNPCC7942_RS04150	allophycocyanin alpha chain-like protein
gene-SYNPCC7942_RS04155	147.815	111.801	0.40038	0.045694	0.087914	FALSE	NC_007604.1	796507	797289	783	SYNPCC7942_RS04155	ABC transporter permease
gene-SYNPCC7942_RS04160	206.734	512.128	-1.3096	1.2828e-08	1.1143e-07	TRUE	NC_007604.1	797288	798349	1062	pdxA	4-hydroxythreonine-4-phosphate dehydrogenase PdxA
gene-SYNPCC7942_RS04165	517.802	1062.41	-1.0374	1.5067e-09	1.543e-08	TRUE	NC_007604.1	798349	799095	747	SYNPCC7942_RS04165	MBL fold metallo-hydrolase
gene-SYNPCC7942_RS04170	53.2636	74.7383	-0.48611	0.148	0.23297	FALSE	NC_007604.1	799095	799826	732	SYNPCC7942_RS04170	16S rRNA (uracil(1498)-N(3))-methyltransferase
gene-SYNPCC7942_RS04175	50.288	72.0954	-0.51528	0.020527	0.044055	TRUE	NC_007604.1	799840	800679	840	SYNPCC7942_RS04175	Rpn family recombination-promoting nuclease/putative transposase
gene-SYNPCC7942_RS04180	823.123	544.76	0.59588	0.0097107	0.022658	TRUE	NC_007604.1	800851	802980	2130	SYNPCC7942_RS04180	HAD-IIB family hydrolase
gene-SYNPCC7942_RS04185	162.25	79.9593	1.0257	0.00066442	0.0021457	TRUE	NC_007604.1	803100	804815	1716	SYNPCC7942_RS04185	glycosyltransferase family 39 protein
gene-SYNPCC7942_RS04190	0.169816	0	-0.56888	0.87211	0.90629	FALSE	NC_007604.1	804853	805086	234	SYNPCC7942_RS04190	hypothetical protein
gene-SYNPCC7942_RS04195	242.46	214.035	0.1803	0.37108	0.48981	FALSE	NC_007604.1	805186	806769	1584	SYNPCC7942_RS04195	sodium:proton antiporter
gene-SYNPCC7942_RS04200	341.007	383.665	-0.17026	0.47072	0.5784	FALSE	NC_007604.1	806893	807813	921	SYNPCC7942_RS04200	J domain-containing protein
gene-SYNPCC7942_RS04205	209.076	249.305	-0.2545	0.41991	0.53468	FALSE	NC_007604.1	807839	809101	1263	SYNPCC7942_RS04205	ATP phosphoribosyltransferase regulatory subunit
gene-SYNPCC7942_RS04210	17.8464	15.1664	0.25769	0.5857	0.6794	FALSE	NC_007604.1	809134	809358	225	SYNPCC7942_RS04210	ferredoxin family protein
gene-SYNPCC7942_RS04215	43.1392	47.76	-0.14597	0.68786	0.76712	FALSE	NC_007604.1	809365	810096	732	SYNPCC7942_RS04215	ABC transporter ATP-binding protein
gene-SYNPCC7942_RS04220	138.943	138.735	0.0037238	0.98658	0.9911	FALSE	NC_007604.1	810181	812226	2046	SYNPCC7942_RS04220	EAL domain-containing protein
gene-SYNPCC7942_RS04225	29.9766	42.0235	-0.4824	0.12384	0.20207	FALSE	NC_007604.1	812331	812723	393	SYNPCC7942_RS04225	Fur family transcriptional regulator
gene-SYNPCC7942_RS04230	14.1975	12.7187	0.13453	0.77969	0.83966	FALSE	NC_007604.1	812955	813224	270	purS	phosphoribosylformylglycinamidine synthase subunit PurS
gene-SYNPCC7942_RS04235	80.6521	86.6366	-0.10817	0.59783	0.69043	FALSE	NC_007604.1	813221	813886	666	purQ	phosphoribosylformylglycinamidine synthase subunit PurQ
gene-SYNPCC7942_RS04240	37.9118	55.6803	-0.55149	0.029664	0.060775	FALSE	NC_007604.1	813960	814394	435	SYNPCC7942_RS04240	hypothetical protein
gene-SYNPCC7942_RS04245	118.696	100.405	0.2409	0.38486	0.50296	FALSE	NC_007604.1	814476	816077	1602	SYNPCC7942_RS04245	ABC transporter substrate-binding protein
gene-SYNPCC7942_RS04250	112.116	147.156	-0.39329	0.039612	0.077631	FALSE	NC_007604.1	816064	817089	1026	SYNPCC7942_RS04250	ABC transporter permease
gene-SYNPCC7942_RS04255	108.375	98.3794	0.13798	0.55637	0.65491	FALSE	NC_007604.1	817171	818214	1044	SYNPCC7942_RS04255	AI-2E family transporter
gene-SYNPCC7942_RS04260	310.273	156.198	0.99109	7.2218e-05	0.00029424	TRUE	NC_007604.1	818189	819895	1707	SYNPCC7942_RS04260	phosphatidylglycerol lysyltransferase domain-containing protein
gene-SYNPCC7942_RS04265	11.8335	8.38885	0.5311	0.34554	0.46049	FALSE	NC_007604.1	819956	820654	699	SYNPCC7942_RS04265	C40 family peptidase
gene-SYNPCC7942_RS04270	84.8124	96.8358	-0.19003	0.33452	0.45128	FALSE	NC_007604.1	820693	821628	936	SYNPCC7942_RS04270	serine hydrolase
gene-SYNPCC7942_RS04275	167.399	221.723	-0.40662	0.19546	0.2918	FALSE	NC_007604.1	821757	822803	1047	cobW	cobalamin biosynthesis protein CobW
gene-SYNPCC7942_RS04280	132.387	203.748	-0.62411	0.043258	0.083841	FALSE	NC_007604.1	822873	823241	369	SYNPCC7942_RS04280	DUF2237 domain-containing protein
gene-SYNPCC7942_RS04285	5.45832	0.379614	3.5469	0.0033581	0.0089641	TRUE	NC_007604.1	823506	823838	333	SYNPCC7942_RS04285	septal ring lytic transglycosylase RlpA family protein
gene-SYNPCC7942_RS04290	119.903	102.247	0.23176	0.4652	0.57349	FALSE	NC_007604.1	823942	825330	1389	asnS	asparagine--tRNA ligase
gene-SYNPCC7942_RS04295	14.9979	62.6408	-2.0691	1.257e-06	7.3518e-06	TRUE	NC_007604.1	825403	826005	603	SYNPCC7942_RS04295	HD domain-containing protein
gene-SYNPCC7942_RS04300	0.411423	0	0.56212	0.87232	0.90629	FALSE	NC_007604.1	826400	826624	225	SYNPCC7942_RS04300	IS5 family transposase
gene-SYNPCC7942_RS04310	458.121	946.614	-1.0477	3.8828e-07	2.5109e-06	TRUE	NC_007604.1	827112	828182	1071	SYNPCC7942_RS04310	hypothetical protein
gene-SYNPCC7942_RS04315	39006.5	31305.6	0.31729	0.19055	0.28594	FALSE	NC_007604.1	828582	829235	654	SYNPCC7942_RS04315	alpha/beta hydrolase
gene-SYNPCC7942_RS04320	128.415	126.974	0.019065	0.92167	0.94207	FALSE	NC_007604.1	829661	830788	1128	ruvB	Holliday junction branch migration DNA helicase RuvB
gene-SYNPCC7942_RS04325	10.8762	13.437	-0.3096	0.44648	0.55958	FALSE	NC_007604.1	831166	832182	1017	SYNPCC7942_RS04325	sll0787 family AIR synthase-like protein
gene-SYNPCC7942_RS04330	18.2173	22.5821	-0.30934	0.34453	0.45956	FALSE	NC_007604.1	832179	832811	633	SYNPCC7942_RS04330	GNAT family N-acetyltransferase
gene-SYNPCC7942_RS04335	31.4088	106.819	-1.7615	1.3202e-12	2.3478e-11	TRUE	NC_007604.1	832860	833957	1098	SYNPCC7942_RS04335	MSMEG_0568 family radical SAM protein
gene-SYNPCC7942_RS04340	21.4128	81.6	-1.9296	6.1787e-10	6.8617e-09	TRUE	NC_007604.1	833950	834954	1005	SYNPCC7942_RS04340	Nit6803 family nitriliase
gene-SYNPCC7942_RS04345	6.16813	21.4735	-1.7772	0.00041075	0.0014095	TRUE	NC_007604.1	834991	835473	483	SYNPCC7942_RS04345	MSMEG_0572 family nitrogen starvation response protein
gene-SYNPCC7942_RS04350	34.69	69.2235	-0.98754	0.00023981	0.00087178	TRUE	NC_007604.1	835671	837011	1341	SYNPCC7942_RS04350	MSMEG_0569 family flavin-dependent oxidoreductase
gene-SYNPCC7942_RS04355	108.385	61.4376	0.8201	0.00050133	0.0016618	TRUE	NC_007604.1	837065	838405	1341	gor	glutathione-disulfide reductase
gene-SYNPCC7942_RS04360	235.904	139.367	0.76058	8.9089e-05	0.00035474	TRUE	NC_007604.1	838504	838935	432	SYNPCC7942_RS04360	hypothetical protein
gene-SYNPCC7942_RS04365	314.149	953.143	-1.6016	1.7666e-22	8.0169e-21	TRUE	NC_007604.1	839099	839809	711	SYNPCC7942_RS04365	PHP domain-containing protein
gene-SYNPCC7942_RS04370	77.7537	68.7322	0.17687	0.46068	0.57005	FALSE	NC_007604.1	840263	841078	816	SYNPCC7942_RS04370	D-hexose-6-phosphate mutarotase
gene-SYNPCC7942_RS04375	884.86	598.595	0.56295	2.8714e-05	0.00012723	TRUE	NC_007604.1	841120	842232	1113	SYNPCC7942_RS04375	PilT/PilU family type 4a pilus ATPase
gene-SYNPCC7942_RS04380	388.402	200.709	0.95526	2.6649e-07	1.7847e-06	TRUE	NC_007604.1	842336	845347	3012	uvrA	excinuclease ABC subunit UvrA
gene-SYNPCC7942_RS04385	606.062	442.462	0.45447	0.0013428	0.0039801	TRUE	NC_007604.1	845822	846409	588	hemJ	protoporphyrinogen oxidase HemJ
gene-SYNPCC7942_RS04390	2.4518	0	3.12	0.0263	0.054938	FALSE	NC_007604.1	846479	846679	201	SYNPCC7942_RS04390	DUF2811 domain-containing protein
gene-SYNPCC7942_RS04395	188.417	261.693	-0.47488	0.17869	0.27139	FALSE	NC_007604.1	847233	848258	1026	purM	phosphoribosylformylglycinamidine cyclo-ligase
gene-SYNPCC7942_RS04400	123.292	91.5419	0.43481	0.10274	0.17322	FALSE	NC_007604.1	848870	850105	1236	SYNPCC7942_RS04400	LL-diaminopimelate aminotransferase
gene-SYNPCC7942_RS04405	186.291	104.88	0.8317	0.00060482	0.0019726	TRUE	NC_007604.1	850233	852629	2397	SYNPCC7942_RS04405	GH116 family glycosyl hydrolase
gene-SYNPCC7942_RS04410	1652.46	20087.7	-3.6036	7.7612e-61	1.857e-58	TRUE	NC_007604.1	853656	854882	1227	SYNPCC7942_RS04410	response regulator
gene-SYNPCC7942_RS04415	253.794	4502.86	-4.1503	3.4533e-85	4.5445e-82	TRUE	NC_007604.1	854933	855295	363	SYNPCC7942_RS04415	response regulator
gene-SYNPCC7942_RS04420	216.478	3558.17	-4.0399	3.2728e-37	3.3131e-35	TRUE	NC_007604.1	855315	855821	507	SYNPCC7942_RS04420	chemotaxis protein CheW
gene-SYNPCC7942_RS04425	6387.23	76224.6	-3.577	1.5465e-14	3.4205e-13	TRUE	NC_007604.1	855893	860113	4221	SYNPCC7942_RS04425	GAF domain-containing protein
gene-SYNPCC7942_RS04430	2830.3	35189.5	-3.6362	6.359e-15	1.5355e-13	TRUE	NC_007604.1	860118	862976	2859	SYNPCC7942_RS04430	response regulator
gene-SYNPCC7942_RS04435	613.459	10726.3	-4.1283	6.2939e-19	2.3008e-17	TRUE	NC_007604.1	862987	863946	960	SYNPCC7942_RS04435	chemotaxis protein CheW
gene-SYNPCC7942_RS04440	433.337	206.387	1.072	1.7466e-05	8.0648e-05	TRUE	NC_007604.1	864180	865469	1290	SYNPCC7942_RS04440	bifunctional sterol desaturase/short chain dehydrogenase
gene-SYNPCC7942_RS04445	26.8487	8.40897	1.674	9.6794e-05	0.00038195	TRUE	NC_007604.1	865635	865973	339	SYNPCC7942_RS04445	hypothetical protein
gene-SYNPCC7942_RS04450	283.087	305.749	-0.11028	0.46018	0.57005	FALSE	NC_007604.1	866027	867208	1182	SYNPCC7942_RS04450	phosphotransacetylase family protein
gene-SYNPCC7942_RS04455	96.5831	69.4344	0.47364	0.028288	0.058349	FALSE	NC_007604.1	867395	867913	519	SYNPCC7942_RS04455	hypothetical protein
gene-SYNPCC7942_RS04460	25.0065	23.0867	0.11833	0.69416	0.77252	FALSE	NC_007604.1	867986	868477	492	SYNPCC7942_RS04460	YajQ family cyclic di-GMP-binding protein
gene-SYNPCC7942_RS04465	29.97	13.1862	1.1912	0.0028218	0.0076567	TRUE	NC_007604.1	868540	869121	582	SYNPCC7942_RS04465	hypothetical protein
gene-SYNPCC7942_RS04470	2.9727	1.51353	0.95828	0.33706	0.45263	FALSE	NC_007604.1	869190	869504	315	SYNPCC7942_RS04470	hypothetical protein
gene-SYNPCC7942_RS04475	149.745	62.0788	1.2718	4.299e-07	2.7733e-06	TRUE	NC_007604.1	869541	871253	1713	SYNPCC7942_RS04475	AarF/ABC1/UbiB kinase family protein
gene-SYNPCC7942_RS04480	25.0001	82.1449	-1.7112	6.6185e-12	1.0558e-10	TRUE	NC_007604.1	871262	871852	591	SYNPCC7942_RS04480	helix-hairpin-helix domain-containing protein
gene-SYNPCC7942_RS04485	10.9431	19.2074	-0.80412	0.051271	0.096522	FALSE	NC_007604.1	871886	872113	228	SYNPCC7942_RS04485	type II toxin-antitoxin system HicA family toxin
gene-SYNPCC7942_RS04490	182.456	169.627	0.10564	0.64421	0.72927	FALSE	NC_007604.1	872106	872330	225	SYNPCC7942_RS04490	type II toxin-antitoxin system HicB family antitoxin
gene-SYNPCC7942_RS04495	6.2462	7.17925	-0.21287	0.70359	0.77996	FALSE	NC_007604.1	872362	872940	579	SYNPCC7942_RS04495	hypothetical protein
gene-SYNPCC7942_RS04500	69.025	91.1601	-0.39746	0.09244	0.15881	FALSE	NC_007604.1	873108	874196	1089	SYNPCC7942_RS04500	DUF4062 domain-containing protein
gene-SYNPCC7942_RS04505	161.86	85.3597	0.92025	0.00012977	0.00049644	TRUE	NC_007604.1	874390	877449	3060	SYNPCC7942_RS04505	DEAD/DEAH box helicase
gene-SYNPCC7942_RS04510	26.9865	21.3973	0.344	0.30056	0.41396	FALSE	NC_007604.1	877453	877956	504	SYNPCC7942_RS04510	hypothetical protein
gene-SYNPCC7942_RS04515	932.347	1127.67	-0.27436	0.077962	0.13716	FALSE	NC_007604.1	878045	880675	2631	alaS	alanine--tRNA ligase
gene-SYNPCC7942_RS04520	626.074	414.264	0.59554	0.00099067	0.0030568	TRUE	NC_007604.1	880867	883485	2619	SYNPCC7942_RS04520	TIGR03960 family B12-binding radical SAM protein
gene-SYNPCC7942_RS04525	1155.28	1830.16	-0.66409	1.099e-06	6.4713e-06	TRUE	NC_007604.1	883997	886261	2265	SYNPCC7942_RS04525	Rne/Rng family ribonuclease
gene-SYNPCC7942_RS04530	13.1052	12.396	0.091321	0.81458	0.86555	FALSE	NC_007604.1	886245	886892	648	SYNPCC7942_RS04530	ribonuclease HII
gene-SYNPCC7942_RS04535	8.01355	5.51569	0.50131	0.43197	0.5458	FALSE	NC_007604.1	886915	887472	558	SYNPCC7942_RS04535	DUF1997 domain-containing protein
gene-SYNPCC7942_RS04540	51.8132	40.2984	0.36318	0.19228	0.28787	FALSE	NC_007604.1	887552	888427	876	pheA	prephenate dehydratase
gene-SYNPCC7942_RS04545	49.9379	54.0461	-0.12348	0.64186	0.72818	FALSE	NC_007604.1	888440	889096	657	SYNPCC7942_RS04545	LON peptidase substrate-binding domain-containing protein
gene-SYNPCC7942_RS04550	354.53	319.081	0.151	0.45782	0.56852	FALSE	NC_007604.1	889306	889623	318	rpsJ	30S ribosomal protein S10
gene-SYNPCC7942_RS04555	10159.9	12544.2	-0.30414	0.1227	0.20083	FALSE	NC_007604.1	889697	890926	1230	tuf	elongation factor Tu
gene-SYNPCC7942_RS04560	6497.86	2837.28	1.1954	5.1694e-08	3.9783e-07	TRUE	NC_007604.1	890953	893037	2085	fusA	elongation factor G
gene-SYNPCC7942_RS04565	484.583	444.45	0.12451	0.73279	0.80362	FALSE	NC_007604.1	893112	893582	471	rpsG	30S ribosomal protein S7
gene-SYNPCC7942_RS04570	585.38	725.136	-0.30924	0.15487	0.24205	FALSE	NC_007604.1	893750	894124	375	rpsL	30S ribosomal protein S12
gene-SYNPCC7942_RS04575	1.83352	6.46561	-1.8067	0.030738	0.062473	FALSE	NC_007604.1	894280	894639	360	SYNPCC7942_RS04575	phosphomannose isomerase type II C-terminal cupin domain
gene-SYNPCC7942_RS04580	264.222	419.661	-0.66781	0.0007126	0.0022679	TRUE	NC_007604.1	894636	896453	1818	SYNPCC7942_RS04580	phosphodiester glycosidase family protein
gene-SYNPCC7942_RS04585	7755.48	11426.9	-0.55918	0.011398	0.026179	TRUE	NC_007604.1	896748	901358	4611	gltB	glutamate synthase large subunit
gene-SYNPCC7942_RS04590	25.8151	23.0749	0.17358	0.7714	0.83496	FALSE	NC_007604.1	901736	902035	300	SYNPCC7942_RS04590	DUF1830 domain-containing protein
gene-SYNPCC7942_RS04595	11.437	24.9579	-1.1127	0.0073885	0.017989	TRUE	NC_007604.1	902109	903119	1011	cofG	7%2C8-didemethyl-8-hydroxy-5-deazariboflavin synthase subunit CofG
gene-SYNPCC7942_RS04600	631.272	716.956	-0.18419	0.14383	0.22791	FALSE	NC_007604.1	903201	904283	1083	psbA	photosystem II q(b) protein
gene-SYNPCC7942_RS04605	9.75435	18.6503	-0.94203	0.043625	0.084309	FALSE	NC_007604.1	904845	905417	573	SYNPCC7942_RS04605	shikimate kinase
gene-SYNPCC7942_RS04610	45.7232	39.1962	0.22626	0.38147	0.49951	FALSE	NC_007604.1	905485	906657	1173	SYNPCC7942_RS04610	hypothetical protein
gene-SYNPCC7942_RS04615	144.51	101.739	0.50834	0.0048955	0.012583	TRUE	NC_007604.1	906832	907638	807	minD	septum site-determining protein MinD
gene-SYNPCC7942_RS04620	30.2184	13.52	1.1688	0.0021394	0.0060094	TRUE	NC_007604.1	907653	907928	276	minE	cell division topological specificity factor MinE
gene-SYNPCC7942_RS04625	4.87467	1.13884	2.093	0.049472	0.093609	FALSE	NC_007604.1	907925	908317	393	SYNPCC7942_RS04625	ferredoxin
gene-SYNPCC7942_RS04630	0	0	NA	NA	NA	NA	NC_007604.1	908331	908402	72	SYNPCC7942_RS04630	tRNA-Thr
gene-SYNPCC7942_RS04635	38.3377	40.261	-0.077876	0.82674	0.87389	FALSE	NC_007604.1	908498	909295	798	SYNPCC7942_RS04635	hypothetical protein
gene-SYNPCC7942_RS04640	808.88	7389.21	-3.1918	1.0512e-77	6.9166e-75	TRUE	NC_007604.1	909440	909643	204	SYNPCC7942_RS04640	hypothetical protein
gene-SYNPCC7942_RS04645	44.6364	49.2274	-0.13659	0.67608	0.75656	FALSE	NC_007604.1	909780	910676	897	SYNPCC7942_RS04645	alpha/beta fold hydrolase
gene-SYNPCC7942_RS04650	129.42	94.7378	0.44919	0.1465	0.23144	FALSE	NC_007604.1	910735	911595	861	SYNPCC7942_RS04650	calcium-binding protein
gene-SYNPCC7942_RS04655	3772.73	4792.24	-0.34516	0.0020788	0.0058456	TRUE	NC_007604.1	911756	914341	2586	acnB	bifunctional aconitate hydratase 2/2-methylisocitrate dehydratase
gene-SYNPCC7942_RS04660	711.433	1476.06	-1.0536	1.419e-10	1.729e-09	TRUE	NC_007604.1	914613	915158	546	SYNPCC7942_RS04660	hypothetical protein
gene-SYNPCC7942_RS04670	207.314	95.1626	1.1232	0.0010903	0.003327	TRUE	NC_007604.1	917280	917987	708	SYNPCC7942_RS04670	hypothetical protein
gene-SYNPCC7942_RS04675	240.915	257.95	-0.099617	0.63381	0.72076	FALSE	NC_007604.1	918135	918491	357	SYNPCC7942_RS04675	iron-sulfur cluster assembly accessory protein
gene-SYNPCC7942_RS04680	177.061	168.403	0.071497	0.78216	0.84095	FALSE	NC_007604.1	918560	918988	429	SYNPCC7942_RS04680	tetratricopeptide repeat protein
gene-SYNPCC7942_RS04685	0.613914	0.379614	0.40163	0.84137	0.88579	FALSE	NC_007604.1	918998	919249	252	SYNPCC7942_RS04685	hypothetical protein
gene-SYNPCC7942_RS04690	117.261	65.0163	0.85726	0.0018493	0.0052792	TRUE	NC_007604.1	919325	921283	1959	SYNPCC7942_RS04690	DNA polymerase III subunit gamma/tau
gene-SYNPCC7942_RS04695	5.58569	6.11305	-0.14404	0.81729	0.86704	FALSE	NC_007604.1	921286	921780	495	SYNPCC7942_RS04695	GNAT family N-acetyltransferase
gene-SYNPCC7942_RS04700	6.98437	20.2133	-1.5338	0.00092226	0.0028659	TRUE	NC_007604.1	921780	922391	612	SYNPCC7942_RS04700	tRNA-(ms[2]io[6]A)-hydroxylase
gene-SYNPCC7942_RS04705	11.0929	16.2154	-0.55369	0.30389	0.41745	FALSE	NC_007604.1	922388	922837	450	aroQ	type II 3-dehydroquinate dehydratase
gene-SYNPCC7942_RS04710	0	0	NA	NA	NA	NA	NC_007604.1	923151	923232	82	SYNPCC7942_RS04710	tRNA-Tyr
gene-SYNPCC7942_RS04715	0	0	NA	NA	NA	NA	NC_007604.1	923243	923314	72	SYNPCC7942_RS04715	tRNA-Thr
gene-SYNPCC7942_RS04720	79.9744	143.908	-0.84502	0.011755	0.026856	TRUE	NC_007604.1	923527	923793	267	SYNPCC7942_RS04720	NIL domain-containing protein
gene-SYNPCC7942_RS04725	858.567	215.655	1.9933	6.1316e-06	3.1337e-05	TRUE	NC_007604.1	924079	926028	1950	SYNPCC7942_RS04725	AMP-binding protein
gene-SYNPCC7942_RS04730	48.5522	45.3215	0.098536	0.73268	0.80362	FALSE	NC_007604.1	926077	926523	447	SYNPCC7942_RS04730	YlqD family protein
gene-SYNPCC7942_RS04735	175.079	56.2495	1.6388	0.00020844	0.00076728	TRUE	NC_007604.1	926720	926974	255	psaK	photosystem I reaction center subunit PsaK
gene-SYNPCC7942_RS04740	20.6376	19.6111	0.07593	0.82028	0.8688	FALSE	NC_007604.1	927092	927394	303	SYNPCC7942_RS04740	DUF3593 domain-containing protein
gene-SYNPCC7942_RS04745	5.36082	5.39072	-0.0095894	0.98818	0.99233	FALSE	NC_007604.1	927391	928293	903	gluQRS	tRNA glutamyl-Q(34) synthetase GluQRS
gene-SYNPCC7942_RS04750	62.4754	50.186	0.31757	0.31622	0.43169	FALSE	NC_007604.1	928293	929168	876	SYNPCC7942_RS04750	S-methyl-5'-thioadenosine phosphorylase
gene-SYNPCC7942_RS04755	1158.74	2059.65	-0.82997	1.4346e-06	8.317e-06	TRUE	NC_007604.1	929220	931214	1995	SYNPCC7942_RS04755	ATP-binding protein
gene-SYNPCC7942_RS04760	107.009	79.2566	0.43599	0.039685	0.077659	FALSE	NC_007604.1	931278	932579	1302	purD	phosphoribosylamine--glycine ligase
gene-SYNPCC7942_RS04765	154.723	61.7144	1.3225	8.3822e-06	4.147e-05	TRUE	NC_007604.1	932734	933993	1260	SYNPCC7942_RS04765	tetratricopeptide repeat protein
gene-SYNPCC7942_RS04770	38.7464	17.8801	1.0932	0.0049943	0.012812	TRUE	NC_007604.1	934021	934746	726	SYNPCC7942_RS04770	phosphoribosylaminoimidazolesuccinocarboxamide synthase
gene-SYNPCC7942_RS04775	1547.85	342.343	2.1764	7.0498e-11	9.0512e-10	TRUE	NC_007604.1	934864	937029	2166	SYNPCC7942_RS04775	BamA/TamA family outer membrane protein
gene-SYNPCC7942_RS04780	120.183	20.0477	2.5855	1.8772e-08	1.5785e-07	TRUE	NC_007604.1	937039	937893	855	lpxC	UDP-3-O-acyl-N-acetylglucosamine deacetylase
gene-SYNPCC7942_RS04785	18.3661	24.006	-0.37851	0.3858	0.50368	FALSE	NC_007604.1	937912	938379	468	fabZ	3-hydroxyacyl-ACP dehydratase FabZ
gene-SYNPCC7942_RS04790	73.5919	92.455	-0.32806	0.20997	0.30874	FALSE	NC_007604.1	938386	939192	807	lpxA	acyl-ACP--UDP-N-acetylglucosamine O-acyltransferase
gene-SYNPCC7942_RS04795	138.341	118.535	0.222	0.30185	0.4153	FALSE	NC_007604.1	939202	940392	1191	lpxB	lipid-A-disaccharide synthase
gene-SYNPCC7942_RS04800	7.40534	1.51857	2.2691	0.0085167	0.020268	TRUE	NC_007604.1	940410	940895	486	SYNPCC7942_RS04800	nitrate reductase associated protein
gene-SYNPCC7942_RS04805	17.485	15.4079	0.20809	0.61646	0.70514	FALSE	NC_007604.1	940995	942056	1062	SYNPCC7942_RS04805	anthranilate phosphoribosyltransferase family protein
gene-SYNPCC7942_RS04810	12.2802	3.01511	2.0062	0.0014017	0.0041266	TRUE	NC_007604.1	942068	942838	771	SYNPCC7942_RS04810	sulfite exporter TauE/SafE family protein
gene-SYNPCC7942_RS04815	11.6327	5.67755	1.0328	0.099712	0.16877	FALSE	NC_007604.1	942843	943388	546	SYNPCC7942_RS04815	rhodanese-like domain-containing protein
gene-SYNPCC7942_RS04820	10.6558	4.77345	1.1315	0.11139	0.18532	FALSE	NC_007604.1	943435	944127	693	SYNPCC7942_RS04820	MBL fold metallo-hydrolase
gene-SYNPCC7942_RS04825	3.37986	3.8622	-0.20138	0.80525	0.85806	FALSE	NC_007604.1	944220	944540	321	SYNPCC7942_RS04825	metalloregulator ArsR/SmtB family transcription factor
gene-SYNPCC7942_RS04830	52.3862	50.9009	0.032729	0.90651	0.93033	FALSE	NC_007604.1	944618	945244	627	cysC	adenylyl-sulfate kinase
gene-SYNPCC7942_RS04835	75.6462	122.912	-0.69855	0.072562	0.12966	FALSE	NC_007604.1	945289	945639	351	SYNPCC7942_RS04835	helix-turn-helix domain-containing protein
gene-SYNPCC7942_RS04840	297.788	394.036	-0.40402	0.032482	0.065461	FALSE	NC_007604.1	946064	947773	1710	SYNPCC7942_RS04840	ABC-F family ATP-binding cassette domain-containing protein
gene-SYNPCC7942_RS04845	2584.17	1681.69	0.61963	0.00041484	0.0014217	TRUE	NC_007604.1	947957	949849	1893	ftsH2	ATP-dependent zinc metalloprotease FtsH2
gene-SYNPCC7942_RS04850	561.377	553.429	0.020374	0.88942	0.91813	FALSE	NC_007604.1	950237	951505	1269	SYNPCC7942_RS04850	aspartate aminotransferase family protein
gene-SYNPCC7942_RS04855	16.9703	33.1998	-0.96024	0.018081	0.039298	TRUE	NC_007604.1	951502	952740	1239	SYNPCC7942_RS04855	folylpolyglutamate synthase/dihydrofolate synthase family protein
gene-SYNPCC7942_RS04860	53.5796	201.298	-1.9104	6.5609e-16	1.7621e-14	TRUE	NC_007604.1	952793	953806	1014	arsS	arsenosugar biosynthesis radical SAM protein ArsS
gene-SYNPCC7942_RS04865	72.9211	127.278	-0.80229	0.0079385	0.019081	TRUE	NC_007604.1	954141	955628	1488	SYNPCC7942_RS04865	NAD(P)/FAD-dependent oxidoreductase
gene-SYNPCC7942_RS04870	52.569	45.6746	0.20366	0.4969	0.60187	FALSE	NC_007604.1	955647	956714	1068	SYNPCC7942_RS04870	ABC transporter ATP-binding protein
gene-SYNPCC7942_RS04875	29.916	13.0105	1.2026	0.0024717	0.0068049	TRUE	NC_007604.1	956719	957546	828	SYNPCC7942_RS04875	carbohydrate ABC transporter permease
gene-SYNPCC7942_RS04880	79.0253	47.1273	0.74831	0.032902	0.066207	FALSE	NC_007604.1	957546	958424	879	SYNPCC7942_RS04880	sugar ABC transporter permease
gene-SYNPCC7942_RS04885	125.47	93.1205	0.43223	0.087593	0.15147	FALSE	NC_007604.1	958421	959737	1317	SYNPCC7942_RS04885	ABC transporter substrate-binding protein
gene-SYNPCC7942_RS04890	87.3568	84.7101	0.04802	0.82105	0.86927	FALSE	NC_007604.1	959837	960685	849	nadC	carboxylating nicotinate-nucleotide diphosphorylase
gene-SYNPCC7942_RS04895	128.313	94.2771	0.44534	0.20473	0.30289	FALSE	NC_007604.1	960829	961620	792	SYNPCC7942_RS04895	PD-(D/E)XK nuclease family protein
gene-SYNPCC7942_RS04900	12.7002	9.99035	0.35923	0.57222	0.66759	FALSE	NC_007604.1	961744	962208	465	SYNPCC7942_RS04900	EVE domain-containing protein
gene-SYNPCC7942_RS04905	59.5886	52.2083	0.18594	0.49443	0.59969	FALSE	NC_007604.1	962266	963240	975	SYNPCC7942_RS04905	folate-binding protein
gene-SYNPCC7942_RS04910	121.181	353.955	-1.549	6.8767e-15	1.6454e-13	TRUE	NC_007604.1	963272	963790	519	SYNPCC7942_RS04910	hypothetical protein
gene-SYNPCC7942_RS04915	1695.38	2193.89	-0.37196	0.037876	0.07463	FALSE	NC_007604.1	963926	965068	1143	SYNPCC7942_RS04915	GTP-binding protein
gene-SYNPCC7942_RS04920	179.928	221.349	-0.2994	0.2831	0.39508	FALSE	NC_007604.1	965072	965719	648	cobO	cob(I)yrinic acid a%2Cc-diamide adenosyltransferase
gene-SYNPCC7942_RS04925	31.514	109.56	-1.8025	1.082e-07	7.8239e-07	TRUE	NC_007604.1	965726	966355	630	purN	phosphoribosylglycinamide formyltransferase
gene-SYNPCC7942_RS04930	146.029	340.54	-1.2225	0.0063122	0.015733	TRUE	NC_007604.1	966530	967561	1032	obgE	GTPase ObgE
gene-SYNPCC7942_RS04935	34.2274	15.6098	1.1247	0.011425	0.026216	TRUE	NC_007604.1	967661	968848	1188	SYNPCC7942_RS04935	ABC transporter ATP-binding protein
gene-SYNPCC7942_RS04940	117.149	143.141	-0.28987	0.17825	0.27087	FALSE	NC_007604.1	968937	969950	1014	SYNPCC7942_RS04940	LCP family protein
gene-SYNPCC7942_RS04945	81.5589	57.4706	0.50281	0.29105	0.4034	FALSE	NC_007604.1	969968	971323	1356	SYNPCC7942_RS04945	16S rRNA (cytosine(967)-C(5))-methyltransferase
gene-SYNPCC7942_RS04950	48.6364	55.7634	-0.2015	0.66282	0.74475	FALSE	NC_007604.1	971259	971639	381	SYNPCC7942_RS04950	MGMT family protein
gene-SYNPCC7942_RS04955	106.14	69.8186	0.60323	0.02577	0.054046	FALSE	NC_007604.1	971856	972374	519	SYNPCC7942_RS04955	hypothetical protein
gene-SYNPCC7942_RS04960	126.825	86.7104	0.55397	0.0027945	0.0076219	TRUE	NC_007604.1	972388	973350	963	SYNPCC7942_RS04960	inositol monophosphatase family protein
gene-SYNPCC7942_RS04965	49.5084	76.1045	-0.62272	0.029069	0.059774	FALSE	NC_007604.1	973359	973946	588	SYNPCC7942_RS04965	hypothetical protein
gene-SYNPCC7942_RS04970	488.972	369.969	0.40098	0.0048428	0.01246	TRUE	NC_007604.1	974099	975061	963	hemC	hydroxymethylbilane synthase
gene-SYNPCC7942_RS04975	1.4558	11.6858	-2.9261	3.3666e-05	0.00014695	TRUE	NC_007604.1	975152	975358	207	SYNPCC7942_RS04975	hypothetical protein
gene-SYNPCC7942_RS04980	61.0824	64.1401	-0.071454	0.86879	0.90629	FALSE	NC_007604.1	975368	976195	828	SYNPCC7942_RS04980	dienelactone hydrolase family protein
gene-SYNPCC7942_RS04985	27.435	13.0913	1.0719	0.0022258	0.0062191	TRUE	NC_007604.1	976311	977882	1572	crtD	C-3'%2C4' desaturase CrtD
gene-SYNPCC7942_RS04990	1423.04	633.972	1.1665	0.001738	0.004994	TRUE	NC_007604.1	977903	979153	1251	SYNPCC7942_RS04990	DUF4912 domain-containing protein
gene-SYNPCC7942_RS04995	24.9901	18.1076	0.45337	0.20016	0.29714	FALSE	NC_007604.1	979369	979761	393	SYNPCC7942_RS04995	RidA family protein
gene-SYNPCC7942_RS05000	67.4341	110.444	-0.71253	0.037882	0.07463	FALSE	NC_007604.1	979758	981137	1380	SYNPCC7942_RS05000	UDP-glucose/GDP-mannose dehydrogenase family protein
gene-SYNPCC7942_RS05005	12.7605	9.3001	0.46164	0.37468	0.49285	FALSE	NC_007604.1	981254	982144	891	rsmH	16S rRNA (cytosine(1402)-N(4))-methyltransferase RsmH
gene-SYNPCC7942_RS05010	225.156	417.225	-0.89145	3.7345e-06	2.0019e-05	TRUE	NC_007604.1	982168	984897	2730	SYNPCC7942_RS05010	CBS domain-containing protein
gene-SYNPCC7942_RS05015	4017.43	1719.06	1.2247	1.5465e-06	8.8678e-06	TRUE	NC_007604.1	985009	986010	1002	SYNPCC7942_RS05015	phosphoribulokinase
gene-SYNPCC7942_RS05020	3850.99	3272.79	0.23481	0.2862	0.39856	FALSE	NC_007604.1	986415	987626	1212	SYNPCC7942_RS05020	phycobilisome linker polypeptide
gene-SYNPCC7942_RS05025	1.30169	0.352673	1.4991	0.42334	0.53776	FALSE	NC_007604.1	987815	988033	219	SYNPCC7942_RS05025	hypothetical protein
gene-SYNPCC7942_RS05030	123.685	156.271	-0.33708	0.18831	0.28306	FALSE	NC_007604.1	988074	988577	504	SYNPCC7942_RS05030	DinB family protein
gene-SYNPCC7942_RS05035	15.6313	27.7604	-0.8373	0.027343	0.056845	FALSE	NC_007604.1	988653	989273	621	SYNPCC7942_RS05035	LysE family translocator
gene-SYNPCC7942_RS05040	133.283	57.1623	1.2214	7.4052e-07	4.5013e-06	TRUE	NC_007604.1	989800	991494	1695	SYNPCC7942_RS05040	DUF87 domain-containing protein
gene-SYNPCC7942_RS05045	159.059	269.751	-0.76321	0.00011006	0.00042916	TRUE	NC_007604.1	991625	992167	543	SYNPCC7942_RS05045	SRPBCC family protein
gene-SYNPCC7942_RS05050	219.115	454.133	-1.0529	2.8871e-07	1.9189e-06	TRUE	NC_007604.1	992187	992873	687	deoC	deoxyribose-phosphate aldolase
gene-SYNPCC7942_RS05055	47.0561	60.155	-0.3587	0.33567	0.45214	FALSE	NC_007604.1	992870	993670	801	recO	DNA repair protein RecO
gene-SYNPCC7942_RS05060	641.114	568.808	0.1727	0.46644	0.57475	FALSE	NC_007604.1	993654	995036	1383	SYNPCC7942_RS05060	MFS transporter
gene-SYNPCC7942_RS05065	73.7373	48.0359	0.61979	0.030641	0.062325	FALSE	NC_007604.1	995080	996231	1152	SYNPCC7942_RS05065	glycosyltransferase family 4 protein
gene-SYNPCC7942_RS05070	83.5401	107.151	-0.35903	0.21754	0.31634	FALSE	NC_007604.1	996280	996723	444	SYNPCC7942_RS05070	transcriptional repressor
gene-SYNPCC7942_RS05075	66.329	142.748	-1.1095	6.9702e-05	0.00028443	TRUE	NC_007604.1	996948	997274	327	SYNPCC7942_RS05075	DUF2488 family protein
gene-SYNPCC7942_RS05080	359.522	554.778	-0.6274	6.2019e-05	0.00025585	TRUE	NC_007604.1	997379	997822	444	SYNPCC7942_RS05080	hypothetical protein
gene-SYNPCC7942_RS05090	289.2	310.596	-0.1013	0.59634	0.68992	FALSE	NC_007604.1	998464	999729	1266	pxcA	proton extrusion protein PcxA
gene-SYNPCC7942_RS05095	99.8353	77.2462	0.36744	0.12482	0.20342	FALSE	NC_007604.1	999802	1001799	1998	SYNPCC7942_RS05095	hypothetical protein
gene-SYNPCC7942_RS05100	194.048	166.69	0.22016	0.32819	0.44525	FALSE	NC_007604.1	1001766	1003118	1353	SYNPCC7942_RS05100	DUF697 domain-containing protein
gene-SYNPCC7942_RS05105	66.3771	68.9879	-0.055293	0.8164	0.86679	FALSE	NC_007604.1	1003177	1003746	570	SYNPCC7942_RS05105	hypothetical protein
gene-SYNPCC7942_RS05110	11.2812	8.98621	0.34884	0.48189	0.58855	FALSE	NC_007604.1	1003809	1004204	396	SYNPCC7942_RS05110	DUF565 domain-containing protein
gene-SYNPCC7942_RS05115	94.6168	42.9106	1.1435	9.941e-06	4.8453e-05	TRUE	NC_007604.1	1004167	1005240	1074	SYNPCC7942_RS05115	hypothetical protein
gene-SYNPCC7942_RS05120	42.7497	40.3064	0.087207	0.78349	0.84169	FALSE	NC_007604.1	1005256	1005432	177	rpmF	50S ribosomal protein L32
gene-SYNPCC7942_RS05125	653.714	1394.71	-1.0935	0.00015074	0.00057004	TRUE	NC_007604.1	1005621	1007519	1899	ftsH	ATP-dependent zinc metalloprotease FtsH
gene-SYNPCC7942_RS05130	256.088	34.097	2.9082	1.346e-09	1.4003e-08	TRUE	NC_007604.1	1008139	1011369	3231	SYNPCC7942_RS05130	endonuclease/exonuclease/phosphatase family protein
gene-SYNPCC7942_RS05135	237.73	157.719	0.59322	0.043684	0.084355	FALSE	NC_007604.1	1011886	1013679	1794	SYNPCC7942_RS05135	aspartate kinase
gene-SYNPCC7942_RS05140	46061.8	5571.72	3.0474	4.8837e-09	4.6211e-08	TRUE	NC_007604.1	1013888	1014316	429	SYNPCC7942_RS05140	photosystem I reaction center subunit II
gene-SYNPCC7942_RS05145	668	555.59	0.26682	0.088512	0.15286	FALSE	NC_007604.1	1014434	1015987	1554	SYNPCC7942_RS05145	anthranilate synthase component I family protein
gene-SYNPCC7942_RS05150	1.39972	1.57245	-0.14209	0.90325	0.92866	FALSE	NC_007604.1	1015963	1016316	354	SYNPCC7942_RS05150	cupin domain-containing protein
gene-SYNPCC7942_RS05155	9.20911	10.1501	-0.15059	0.82277	0.8704	FALSE	NC_007604.1	1016315	1016944	630	SYNPCC7942_RS05155	HAD family phosphatase
gene-SYNPCC7942_RS05160	85.5324	83.2568	0.03913	0.9199	0.941	FALSE	NC_007604.1	1017044	1018123	1080	SYNPCC7942_RS05160	tetratricopeptide repeat protein
gene-SYNPCC7942_RS05170	128.2	43.9297	1.55	3.4074e-05	0.00014823	TRUE	NC_007604.1	1018904	1020295	1392	fumC	class II fumarate hydratase
gene-SYNPCC7942_RS05175	10.937	7.50173	0.56302	0.30928	0.42354	FALSE	NC_007604.1	1020332	1021186	855	purU	formyltetrahydrofolate deformylase
gene-SYNPCC7942_RS05180	15.2267	9.72667	0.63238	0.33497	0.45166	FALSE	NC_007604.1	1021351	1021950	600	SYNPCC7942_RS05180	helix-turn-helix domain-containing protein
gene-SYNPCC7942_RS05185	145.679	268.935	-0.88484	0.013273	0.029886	TRUE	NC_007604.1	1021969	1022700	732	SYNPCC7942_RS05185	pseudouridine synthase
gene-SYNPCC7942_RS05190	125.611	37.4514	1.7397	3.7928e-07	2.4709e-06	TRUE	NC_007604.1	1022715	1023956	1242	SYNPCC7942_RS05190	histidine kinase dimerization/phospho-acceptor domain-containing protein
gene-SYNPCC7942_RS05195	157.115	65.9271	1.2495	0.007203	0.017603	TRUE	NC_007604.1	1023969	1024742	774	SYNPCC7942_RS05195	response regulator transcription factor
gene-SYNPCC7942_RS05205	6.27065	0.76426	3.0228	0.0090054	0.021277	TRUE	NC_007604.1	1025389	1025625	237	SYNPCC7942_RS05205	hypothetical protein
gene-SYNPCC7942_RS05210	3074.19	713.154	2.1078	3.7955e-08	3.009e-07	TRUE	NC_007604.1	1025629	1028415	2787	SYNPCC7942_RS05210	hybrid sensor histidine kinase/response regulator
gene-SYNPCC7942_RS05215	1114.19	692.851	0.68594	0.00044169	0.0014942	TRUE	NC_007604.1	1028418	1030937	2520	SYNPCC7942_RS05215	methyl-accepting chemotaxis protein
gene-SYNPCC7942_RS05220	288.06	662.209	-1.2014	3.6529e-08	2.9313e-07	TRUE	NC_007604.1	1030953	1031435	483	SYNPCC7942_RS05220	chemotaxis protein CheW
gene-SYNPCC7942_RS05230	99.3475	164.718	-0.72899	9.3884e-05	0.00037158	TRUE	NC_007604.1	1031697	1032458	762	SYNPCC7942_RS05230	YebC/PmpR family DNA-binding transcriptional regulator
gene-SYNPCC7942_RS05235	20.5877	8.42282	1.2879	0.0028247	0.0076567	TRUE	NC_007604.1	1032577	1033212	636	SYNPCC7942_RS05235	hypothetical protein
gene-SYNPCC7942_RS05240	361.853	666.117	-0.88075	0.0078068	0.018834	TRUE	NC_007604.1	1033300	1034799	1500	malQ	4-alpha-glucanotransferase
gene-SYNPCC7942_RS05245	74.7411	107.941	-0.53217	0.24185	0.34614	FALSE	NC_007604.1	1034796	1035746	951	SYNPCC7942_RS05245	o-succinylbenzoate synthase
gene-SYNPCC7942_RS05250	50.4338	41.9253	0.26563	0.43959	0.553	FALSE	NC_007604.1	1035731	1037074	1344	SYNPCC7942_RS05250	2-succinylbenzoate--CoA ligase
gene-SYNPCC7942_RS05255	137.279	520.138	-1.924	1.1222e-14	2.5684e-13	TRUE	NC_007604.1	1037049	1037837	789	SYNPCC7942_RS05255	DUF1350 family protein
gene-SYNPCC7942_RS05260	74.9455	86.6618	-0.2111	0.45595	0.5675	FALSE	NC_007604.1	1038106	1039053	948	SYNPCC7942_RS05260	DMT family transporter
gene-SYNPCC7942_RS05265	14.5081	12.1782	0.27332	0.52411	0.62731	FALSE	NC_007604.1	1039030	1039638	609	SYNPCC7942_RS05265	tetratricopeptide repeat protein
gene-SYNPCC7942_RS05270	271.942	450.537	-0.7291	1.7637e-05	8.1154e-05	TRUE	NC_007604.1	1039971	1041725	1755	SYNPCC7942_RS05270	NFACT RNA binding domain-containing protein
gene-SYNPCC7942_RS05275	2.34641	0.352673	2.3067	0.1166	0.19265	FALSE	NC_007604.1	1041851	1042114	264	SYNPCC7942_RS05275	DUF370 domain-containing protein
gene-SYNPCC7942_RS05280	72.7871	100.51	-0.46769	0.079741	0.13964	FALSE	NC_007604.1	1042384	1043340	957	SYNPCC7942_RS05280	alpha/beta fold hydrolase
gene-SYNPCC7942_RS05285	232.678	156.149	0.5768	0.006776	0.016715	TRUE	NC_007604.1	1043944	1044858	915	SYNPCC7942_RS05285	branched-chain amino acid transaminase
gene-SYNPCC7942_RS05290	532.927	361.666	0.55771	0.0019504	0.0055318	TRUE	NC_007604.1	1044888	1046009	1122	SYNPCC7942_RS05290	histidinol-phosphate transaminase
gene-SYNPCC7942_RS05300	240	33.6077	2.8353	6.7444e-07	4.1464e-06	TRUE	NC_007604.1	1046506	1047972	1467	SYNPCC7942_RS05300	circularly permuted type 2 ATP-grasp protein
gene-SYNPCC7942_RS05305	263.161	28.3829	3.2096	7.1978e-08	5.4007e-07	TRUE	NC_007604.1	1047992	1048948	957	SYNPCC7942_RS05305	alpha-E domain-containing protein
gene-SYNPCC7942_RS05310	49.6897	28.1537	0.82595	0.0054672	0.013823	TRUE	NC_007604.1	1048952	1049815	864	SYNPCC7942_RS05310	transglutaminase family protein
gene-SYNPCC7942_RS05315	112.683	198.892	-0.82158	0.0080976	0.019411	TRUE	NC_007604.1	1049766	1050560	795	SYNPCC7942_RS05315	proteasome-type protease
gene-SYNPCC7942_RS05320	136.763	43.553	1.6569	0.0039826	0.010451	TRUE	NC_007604.1	1050754	1051257	504	SYNPCC7942_RS05320	hypothetical protein
gene-SYNPCC7942_RS05325	366.48	404.21	-0.14167	0.46857	0.57602	FALSE	NC_007604.1	1051311	1053254	1944	speA	biosynthetic arginine decarboxylase
gene-SYNPCC7942_RS05330	13.1893	8.30813	0.656	0.18128	0.27469	FALSE	NC_007604.1	1053291	1053851	561	psbP	photosystem II reaction center PsbP
gene-SYNPCC7942_RS05335	1.8842	0.352673	2.01	0.1333	0.21511	FALSE	NC_007604.1	1053877	1054353	477	SYNPCC7942_RS05335	nuclear transport factor 2 family protein
gene-SYNPCC7942_RS05340	130.504	325.417	-1.3194	0.0016848	0.0048676	TRUE	NC_007604.1	1054722	1055279	558	SYNPCC7942_RS05340	GIY-YIG nuclease family protein
gene-SYNPCC7942_RS05345	13.4505	7.05617	0.95132	0.056197	0.10446	FALSE	NC_007604.1	1055645	1055980	336	SYNPCC7942_RS05345	hypothetical protein
gene-SYNPCC7942_RS05350	14.2262	6.28006	1.1389	0.031396	0.063564	FALSE	NC_007604.1	1055969	1056622	654	SYNPCC7942_RS05350	SEC59/DGK1/VTE5 family protein
gene-SYNPCC7942_RS05355	107.583	126.877	-0.23649	0.20144	0.29887	FALSE	NC_007604.1	1056740	1057462	723	thyX	FAD-dependent thymidylate synthase
gene-SYNPCC7942_RS05360	150.022	197.817	-0.39977	0.12777	0.20733	FALSE	NC_007604.1	1057543	1059114	1572	SYNPCC7942_RS05360	SpoIID/LytB domain-containing protein
gene-SYNPCC7942_RS05365	26.4192	14.495	0.85294	0.030311	0.061795	FALSE	NC_007604.1	1059261	1059689	429	SYNPCC7942_RS05365	hypothetical protein
gene-SYNPCC7942_RS05370	0	0	NA	NA	NA	NA	NC_007604.1	1060318	1060839	522	SYNPCC7942_RS05370	phycocyanin subunit beta
gene-SYNPCC7942_RS05375	0	0	NA	NA	NA	NA	NC_007604.1	1060891	1061382	492	cpcA	phycocyanin subunit alpha
gene-SYNPCC7942_RS05380	10211.5	834.108	3.6138	1.3927e-08	1.1979e-07	TRUE	NC_007604.1	1061488	1062309	822	SYNPCC7942_RS05380	phycobilisome rod-core linker polypeptide
gene-SYNPCC7942_RS05385	12550	1100.41	3.5115	1.3456e-08	1.1612e-07	TRUE	NC_007604.1	1062357	1063226	870	SYNPCC7942_RS05385	phycobilisome rod-core linker polypeptide
gene-SYNPCC7942_RS05390	154.473	10.393	3.8938	3.6931e-08	2.9545e-07	TRUE	NC_007604.1	1063318	1063563	246	SYNPCC7942_RS05390	phycobilisome linker polypeptide
gene-SYNPCC7942_RS05395	0	0	NA	NA	NA	NA	NC_007604.1	1064073	1064594	522	SYNPCC7942_RS05395	phycocyanin subunit beta
gene-SYNPCC7942_RS05400	0	0	NA	NA	NA	NA	NC_007604.1	1064646	1065137	492	cpcA	phycocyanin subunit alpha
gene-SYNPCC7942_RS05405	51.9477	14.2592	1.8682	0.0010351	0.0031712	TRUE	NC_007604.1	1065228	1066049	822	SYNPCC7942_RS05405	HEAT repeat domain-containing protein
gene-SYNPCC7942_RS05410	11.1776	4.10511	1.4254	0.040845	0.079632	FALSE	NC_007604.1	1066056	1066679	624	SYNPCC7942_RS05410	HEAT repeat domain-containing protein
gene-SYNPCC7942_RS05415	394.301	214.897	0.87552	0.0024683	0.0068049	TRUE	NC_007604.1	1066706	1067488	783	SYNPCC7942_RS05415	helix-turn-helix domain-containing protein
gene-SYNPCC7942_RS05420	472.716	565.491	-0.25817	0.10533	0.1767	FALSE	NC_007604.1	1067527	1068558	1032	SYNPCC7942_RS05420	thiamine phosphate synthase
gene-SYNPCC7942_RS05425	4.88082	6.48574	-0.41829	0.51453	0.61894	FALSE	NC_007604.1	1068576	1068788	213	thiS	sulfur carrier protein ThiS
gene-SYNPCC7942_RS05430	5258.47	6351.57	-0.27246	0.42806	0.54218	FALSE	NC_007604.1	1068901	1069833	933	SYNPCC7942_RS05430	DUF1517 domain-containing protein
gene-SYNPCC7942_RS05435	38.6684	20.6481	0.91922	0.014762	0.032734	TRUE	NC_007604.1	1070025	1072052	2028	SYNPCC7942_RS05435	class I SAM-dependent DNA methyltransferase
gene-SYNPCC7942_RS05440	0.825147	0	1.531	0.55011	0.6494	FALSE	NC_007604.1	1072074	1072274	201	SYNPCC7942_RS05440	hypothetical protein
gene-SYNPCC7942_RS05445	69.8858	98.3654	-0.49263	0.12921	0.20953	FALSE	NC_007604.1	1072278	1073213	936	SYNPCC7942_RS05445	DUF4351 domain-containing protein
gene-SYNPCC7942_RS05450	86.7298	186.149	-1.1039	8.6958e-08	6.3753e-07	TRUE	NC_007604.1	1073223	1073480	258	SYNPCC7942_RS05450	DUF4351 domain-containing protein
gene-SYNPCC7942_RS05455	13.912	42.1254	-1.5985	1.6942e-06	9.631e-06	TRUE	NC_007604.1	1073494	1073742	249	SYNPCC7942_RS05455	DUF4351 domain-containing protein
gene-SYNPCC7942_RS05460	446.378	1132.17	-1.3423	2.9815e-16	8.3481e-15	TRUE	NC_007604.1	1074007	1075368	1362	SYNPCC7942_RS05460	restriction endonuclease subunit S
gene-SYNPCC7942_RS05465	663.698	808.125	-0.28358	0.13461	0.21657	FALSE	NC_007604.1	1075365	1078484	3120	SYNPCC7942_RS05465	type I restriction endonuclease
gene-SYNPCC7942_RS05475	9.64862	6.8553	0.52715	0.42774	0.54203	FALSE	NC_007604.1	1078734	1079282	549	SYNPCC7942_RS05475	DUF4145 domain-containing protein
gene-SYNPCC7942_RS05480	363.033	158.313	1.1961	3.1867e-09	3.1296e-08	TRUE	NC_007604.1	1079478	1080773	1296	SYNPCC7942_RS05480	dihydrolipoamide acetyltransferase family protein
gene-SYNPCC7942_RS05485	27.2838	16.8248	0.71571	0.064224	0.11739	FALSE	NC_007604.1	1080999	1081550	552	SYNPCC7942_RS05485	hypothetical protein
gene-SYNPCC7942_RS05490	20.7276	38.8417	-0.90189	0.012745	0.028843	TRUE	NC_007604.1	1081730	1082851	1122	SYNPCC7942_RS05490	aldo/keto reductase
gene-SYNPCC7942_RS05495	221.866	328.091	-0.56464	0.071193	0.12764	FALSE	NC_007604.1	1083147	1083647	501	SYNPCC7942_RS05495	bifunctional nuclease family protein
gene-SYNPCC7942_RS05500	30.9233	55.7835	-0.85735	0.021246	0.045463	TRUE	NC_007604.1	1083771	1084322	552	SYNPCC7942_RS05500	P-loop NTPase family protein
gene-SYNPCC7942_RS05505	43.7631	54.5145	-0.31964	0.15817	0.24647	FALSE	NC_007604.1	1084451	1085167	717	rph	ribonuclease PH
gene-SYNPCC7942_RS05510	5.06583	9.77752	-0.9724	0.06907	0.12443	FALSE	NC_007604.1	1085257	1085562	306	SYNPCC7942_RS05510	hypothetical protein
gene-SYNPCC7942_RS05515	9.14262	8.02925	0.18724	0.73526	0.80599	FALSE	NC_007604.1	1085645	1086433	789	SYNPCC7942_RS05515	hypothetical protein
gene-SYNPCC7942_RS05520	14.1411	90.6718	-2.6888	2.6376e-24	1.3612e-22	TRUE	NC_007604.1	1086581	1086997	417	SYNPCC7942_RS05520	YbjN domain-containing protein
gene-SYNPCC7942_RS05525	2.82629	1.85928	0.56921	0.55022	0.6494	FALSE	NC_007604.1	1087327	1087638	312	SYNPCC7942_RS05525	DUF3067 family protein
gene-SYNPCC7942_RS05530	338.943	935.753	-1.4658	5.9e-20	2.2836e-18	TRUE	NC_007604.1	1087753	1088688	936	SYNPCC7942_RS05530	hypothetical protein
gene-SYNPCC7942_RS05535	246.354	477.217	-0.95436	0.017777	0.038732	TRUE	NC_007604.1	1088698	1091151	2454	recG	ATP-dependent DNA helicase RecG
gene-SYNPCC7942_RS05545	158.147	83.929	0.91793	0.0024153	0.0066916	TRUE	NC_007604.1	1091781	1093124	1344	SYNPCC7942_RS05545	TrkH family potassium uptake protein
gene-SYNPCC7942_RS05550	231.622	111.737	1.0513	1.5817e-05	7.3943e-05	TRUE	NC_007604.1	1093131	1093832	702	SYNPCC7942_RS05550	TrkA family potassium uptake protein
gene-SYNPCC7942_RS05555	376.28	243.483	0.62798	0.18484	0.27834	FALSE	NC_007604.1	1094736	1097516	2781	SYNPCC7942_RS05555	cation-translocating P-type ATPase
gene-SYNPCC7942_RS05560	191.17	99.1026	0.95171	6.6703e-06	3.3697e-05	TRUE	NC_007604.1	1097760	1099175	1416	SYNPCC7942_RS05560	glycosyltransferase family 2 protein
gene-SYNPCC7942_RS05565	0.61495	0	1.1249	0.60397	0.69448	FALSE	NC_007604.1	1099185	1099511	327	SYNPCC7942_RS05565	hypothetical protein
gene-SYNPCC7942_RS05570	298.254	94.6527	1.6546	8.588e-09	7.7146e-08	TRUE	NC_007604.1	1099720	1102044	2325	glgB	1%2C4-alpha-glucan branching protein GlgB
gene-SYNPCC7942_RS05575	748.054	503.219	0.57181	0.006508	0.016144	TRUE	NC_007604.1	1102104	1103168	1065	hemE	uroporphyrinogen decarboxylase
gene-SYNPCC7942_RS05580	155.391	127.882	0.28316	0.18283	0.27624	FALSE	NC_007604.1	1103190	1104164	975	SYNPCC7942_RS05580	NAD(P)-dependent oxidoreductase
gene-SYNPCC7942_RS05585	6352.64	4563.06	0.47733	0.13296	0.2147	FALSE	NC_007604.1	1104193	1104570	378	petE	plastocyanin
gene-SYNPCC7942_RS05590	13545.4	17000.4	-0.32776	0.59979	0.69114	FALSE	NC_007604.1	1104737	1107361	2625	clpB	ATP-dependent chaperone ClpB
gene-SYNPCC7942_RS05595	37.4796	31.2508	0.26341	0.33659	0.45245	FALSE	NC_007604.1	1107477	1108274	798	SYNPCC7942_RS05595	TPM domain-containing protein
gene-SYNPCC7942_RS05600	37.0749	39.053	-0.074664	0.79657	0.85123	FALSE	NC_007604.1	1108372	1109535	1164	SYNPCC7942_RS05600	SAM-dependent methyltransferase
gene-SYNPCC7942_RS05605	30.4069	35.218	-0.22348	0.45568	0.5675	FALSE	NC_007604.1	1110004	1110663	660	SYNPCC7942_RS05605	class I SAM-dependent methyltransferase
gene-SYNPCC7942_RS05610	42.8686	35.4309	0.28325	0.37257	0.49104	FALSE	NC_007604.1	1110644	1111780	1137	SYNPCC7942_RS05610	anhydro-N-acetylmuramic acid kinase
gene-SYNPCC7942_RS05615	8.28646	3.74729	1.1219	0.11245	0.18696	FALSE	NC_007604.1	1111918	1112535	618	SYNPCC7942_RS05615	TenA family protein
gene-SYNPCC7942_RS05620	104.138	158.478	-0.60607	0.096496	0.16436	FALSE	NC_007604.1	1112853	1113278	426	SYNPCC7942_RS05620	hypothetical protein
gene-SYNPCC7942_RS05625	4960.72	2566.96	0.95049	0.0003308	0.0011609	TRUE	NC_007604.1	1113354	1114724	1371	thiC	phosphomethylpyrimidine synthase
gene-SYNPCC7942_RS05630	109.325	112.325	-0.037997	0.89975	0.92686	FALSE	NC_007604.1	1115020	1116258	1239	SYNPCC7942_RS05630	DUF445 family protein
gene-SYNPCC7942_RS05635	52.1799	76.1199	-0.54145	0.027926	0.057783	FALSE	NC_007604.1	1116261	1116962	702	ubiE	bifunctional demethylmenaquinone methyltransferase/2-methoxy-6-polyprenyl-1%2C4-benzoquinol methylase UbiE
gene-SYNPCC7942_RS05640	208.256	198.094	0.071351	0.69983	0.77686	FALSE	NC_007604.1	1117103	1118491	1389	dnaA	chromosomal replication initiator protein DnaA
gene-SYNPCC7942_RS05645	4245.45	3476.92	0.28812	0.55915	0.65671	FALSE	NC_007604.1	1118661	1119818	1158	SYNPCC7942_RS05645	HhoA/HhoB/HtrA family serine endopeptidase
gene-SYNPCC7942_RS05650	98.4802	83.9271	0.23244	0.56535	0.66222	FALSE	NC_007604.1	1119830	1120258	429	SYNPCC7942_RS05650	hypothetical protein
gene-SYNPCC7942_RS05655	11.6217	11.5	0.027087	0.95767	0.96841	FALSE	NC_007604.1	1120323	1121054	732	SYNPCC7942_RS05655	glucosamine-6-phosphate deaminase
gene-SYNPCC7942_RS05660	110.258	53.817	1.0355	7.3851e-06	3.6954e-05	TRUE	NC_007604.1	1121152	1122417	1266	rodA	rod shape-determining protein RodA
gene-SYNPCC7942_RS05665	89.3283	61.9838	0.52491	0.05549	0.10329	FALSE	NC_007604.1	1122449	1123534	1086	apbC	iron-sulfur cluster carrier protein ApbC
gene-SYNPCC7942_RS05670	51.715	47.5651	0.11402	0.66202	0.74432	FALSE	NC_007604.1	1123678	1124148	471	SYNPCC7942_RS05670	CRR6 family NdhI maturation factor
gene-SYNPCC7942_RS05675	152.934	246.047	-0.68621	0.0014816	0.0043376	TRUE	NC_007604.1	1124289	1125089	801	SYNPCC7942_RS05675	pentapeptide repeat-containing protein
gene-SYNPCC7942_RS05680	16.9565	21.9289	-0.38558	0.38102	0.49918	FALSE	NC_007604.1	1125373	1125648	276	SYNPCC7942_RS05680	HU family DNA-binding protein
gene-SYNPCC7942_RS05685	32.5679	23.89	0.45371	0.14529	0.2298	FALSE	NC_007604.1	1125667	1126740	1074	cobD	threonine-phosphate decarboxylase CobD
gene-SYNPCC7942_RS05690	172.149	155.314	0.14944	0.60444	0.69469	FALSE	NC_007604.1	1126994	1127527	534	SYNPCC7942_RS05690	response regulator
gene-SYNPCC7942_RS05695	128.611	43.0194	1.5806	2.067e-12	3.5558e-11	TRUE	NC_007604.1	1127864	1129447	1584	SYNPCC7942_RS05695	serine/threonine-protein kinase
gene-SYNPCC7942_RS05700	83.8865	62.9428	0.41743	0.22082	0.32024	FALSE	NC_007604.1	1129444	1130385	942	SYNPCC7942_RS05700	RluA family pseudouridine synthase
gene-SYNPCC7942_RS05705	131.729	116.178	0.18075	0.45023	0.56321	FALSE	NC_007604.1	1130382	1131473	1092	SYNPCC7942_RS05705	AI-2E family transporter
gene-SYNPCC7942_RS05710	134.029	180.441	-0.43069	0.025271	0.053126	FALSE	NC_007604.1	1131480	1132343	864	ylqF	ribosome biogenesis GTPase YlqF
gene-SYNPCC7942_RS05715	60.5929	37.0125	0.71263	0.036978	0.073067	FALSE	NC_007604.1	1132340	1132720	381	SYNPCC7942_RS05715	universal stress protein
gene-SYNPCC7942_RS05720	410.148	173.993	1.2378	5.4957e-05	0.00022996	TRUE	NC_007604.1	1132968	1134176	1209	SYNPCC7942_RS05720	phosphoglycerate kinase
gene-SYNPCC7942_RS05725	132.087	105.91	0.32128	0.29753	0.41043	FALSE	NC_007604.1	1134381	1135043	663	SYNPCC7942_RS05725	hypothetical protein
gene-SYNPCC7942_RS05730	127.25	269.993	-1.0836	3.7293e-08	2.9654e-07	TRUE	NC_007604.1	1135064	1136587	1524	SYNPCC7942_RS05730	mercuric reductase
gene-SYNPCC7942_RS05735	18.9455	26.1637	-0.44942	0.36375	0.48085	FALSE	NC_007604.1	1136617	1137288	672	SYNPCC7942_RS05735	TVP38/TMEM64 family protein
gene-SYNPCC7942_RS05740	0	0	NA	NA	NA	NA	NC_007604.1	1137860	1138015	156	SYNPCC7942_RS05740	high light inducible protein
gene-SYNPCC7942_RS05745	472.295	401.053	0.23536	0.11307	0.18788	FALSE	NC_007604.1	1138464	1140623	2160	SYNPCC7942_RS05745	serine/threonine-protein kinase
gene-SYNPCC7942_RS05750	184.734	116.537	0.66349	0.0019725	0.0055824	TRUE	NC_007604.1	1141051	1141266	216	rpsR	30S ribosomal protein S18
gene-SYNPCC7942_RS05755	1285.81	4378.59	-1.7679	NA	NA	NA	NC_007604.1	1141288	1143300	2013	SYNPCC7942_RS05755	ribonuclease R
gene-SYNPCC7942_RS05760	464.448	459.016	0.016198	0.91405	0.9361	FALSE	NC_007604.1	1143397	1144332	936	SYNPCC7942_RS05760	Hpt domain-containing protein
gene-SYNPCC7942_RS05765	148.768	72.618	1.0326	1.7575e-05	8.1011e-05	TRUE	NC_007604.1	1144390	1145223	834	SYNPCC7942_RS05765	ABC transporter permease
gene-SYNPCC7942_RS05770	449.84	738.807	-0.71671	4.5559e-05	0.00019278	TRUE	NC_007604.1	1145373	1146842	1470	SYNPCC7942_RS05770	TldD/PmbA family protein
gene-SYNPCC7942_RS05775	95.4747	83.4111	0.19156	0.4921	0.59742	FALSE	NC_007604.1	1147349	1148437	1089	SYNPCC7942_RS05775	bluetail domain-containing putative surface protein
gene-SYNPCC7942_RS05780	59.0617	42.0594	0.48868	0.059194	0.10941	FALSE	NC_007604.1	1148540	1149388	849	SYNPCC7942_RS05780	hypothetical protein
gene-SYNPCC7942_RS05785	245.083	130.479	0.90906	0.00048121	0.0016093	TRUE	NC_007604.1	1149445	1151259	1815	SYNPCC7942_RS05785	serine/threonine-protein phosphatase
gene-SYNPCC7942_RS05790	9.0802	15.3811	-0.75904	0.082863	0.14424	FALSE	NC_007604.1	1151398	1151619	222	SYNPCC7942_RS05790	ferredoxin-thioredoxin reductase variable chain
gene-SYNPCC7942_RS05795	25.623	32.8295	-0.36369	0.28715	0.39924	FALSE	NC_007604.1	1151670	1153373	1704	SYNPCC7942_RS05795	HlyD family efflux transporter periplasmic adaptor subunit
gene-SYNPCC7942_RS05800	70.4089	74.6185	-0.081253	0.75251	0.81993	FALSE	NC_007604.1	1153415	1155559	2145	SYNPCC7942_RS05800	peptidase domain-containing ABC transporter
gene-SYNPCC7942_RS05805	25.8587	22.6783	0.18504	0.6846	0.76448	FALSE	NC_007604.1	1155654	1155902	249	SYNPCC7942_RS05805	hypothetical protein
gene-SYNPCC7942_RS05810	6.12787	1.13392	2.424	0.017341	0.037877	TRUE	NC_007604.1	1157413	1157931	519	SYNPCC7942_RS05810	gamma-glutamylcyclotransferase
gene-SYNPCC7942_RS05815	532.804	506.264	0.074265	0.57971	0.67394	FALSE	NC_007604.1	1158027	1160624	2598	SYNPCC7942_RS05815	M1 family metallopeptidase
gene-SYNPCC7942_RS05820	1113.94	714.319	0.64152	0.002359	0.0065548	TRUE	NC_007604.1	1160762	1161508	747	SYNPCC7942_RS05820	DUF561 domain-containing protein
gene-SYNPCC7942_RS05825	26.4655	26.5644	-0.0057442	0.98565	0.99054	FALSE	NC_007604.1	1161613	1162590	978	tilS	tRNA lysidine(34) synthetase TilS
gene-SYNPCC7942_RS05830	1580.28	3358.84	-1.0879	4.7681e-05	0.00020144	TRUE	NC_007604.1	1162565	1164235	1671	hmpF	pilus motility taxis protein HmpF
gene-SYNPCC7942_RS05835	21.692	7.10994	1.6338	0.0019337	0.0054903	TRUE	NC_007604.1	1164350	1166107	1758	SYNPCC7942_RS05835	FAD-dependent oxidoreductase
gene-SYNPCC7942_RS05840	76.0705	32.219	1.2475	8.8667e-05	0.00035359	TRUE	NC_007604.1	1166126	1166812	687	SYNPCC7942_RS05840	Mo-dependent nitrogenase C-terminal domain-containing protein
gene-SYNPCC7942_RS05845	461.65	765.776	-0.73052	0.010697	0.02474	TRUE	NC_007604.1	1166949	1168526	1578	metG	methionine--tRNA ligase
gene-SYNPCC7942_RS05850	187.879	115.73	0.69857	0.072003	0.12883	FALSE	NC_007604.1	1168605	1169201	597	SYNPCC7942_RS05850	NYN domain-containing protein
gene-SYNPCC7942_RS05855	243.322	342.089	-0.49307	0.049751	0.09407	FALSE	NC_007604.1	1169424	1170455	1032	lptC	LPS export ABC transporter periplasmic protein LptC
gene-SYNPCC7942_RS05860	0	0	NA	NA	NA	NA	NC_007604.1	1170702	1170775	74	SYNPCC7942_RS05860	tRNA-Pro
gene-SYNPCC7942_RS05865	121.586	79.445	0.60755	0.020572	0.044093	TRUE	NC_007604.1	1170843	1171166	324	grxD	Grx4 family monothiol glutaredoxin
gene-SYNPCC7942_RS05870	191.394	134.12	0.51199	0.034836	0.069303	FALSE	NC_007604.1	1171215	1171472	258	SYNPCC7942_RS05870	BolA family transcriptional regulator
gene-SYNPCC7942_RS05875	8.70144	12.5649	-0.53256	0.2532	0.35915	FALSE	NC_007604.1	1171571	1172278	708	SYNPCC7942_RS05875	hypothetical protein
gene-SYNPCC7942_RS05880	956.48	2967.54	-1.6337	6.0618e-38	6.3818e-36	TRUE	NC_007604.1	1172695	1173912	1218	SYNPCC7942_RS05880	HD domain-containing phosphohydrolase
gene-SYNPCC7942_RS05885	12.6958	11.5288	0.15106	0.72883	0.80229	FALSE	NC_007604.1	1173913	1174890	978	SYNPCC7942_RS05885	SDR family oxidoreductase
gene-SYNPCC7942_RS05890	0	0	NA	NA	NA	NA	NC_007604.1	1174969	1175042	74	SYNPCC7942_RS05890	tRNA-Pro
gene-SYNPCC7942_RS05895	269.457	290.222	-0.10731	0.7731	0.83496	FALSE	NC_007604.1	1175078	1175734	657	SYNPCC7942_RS05895	DUF305 domain-containing protein
gene-SYNPCC7942_RS05900	12.6142	7.30903	0.79364	0.16086	0.24963	FALSE	NC_007604.1	1175883	1177466	1584	SYNPCC7942_RS05900	bifunctional pantoate--beta-alanine ligase/(d)CMP kinase
gene-SYNPCC7942_RS05910	64.2558	180.765	-1.4913	0.00034175	0.0011898	TRUE	NC_007604.1	1179295	1181139	1845	SYNPCC7942_RS05910	YfjP family GTPase
gene-SYNPCC7942_RS05915	58.6306	65.7289	-0.16464	0.88647	0.91714	FALSE	NC_007604.1	1181136	1182443	1308	SYNPCC7942_RS05915	50S ribosome-binding GTPase
gene-SYNPCC7942_RS05920	1.09724	1.50158	-0.47527	0.69755	0.77565	FALSE	NC_007604.1	1182506	1183195	690	SYNPCC7942_RS05920	hypothetical protein
gene-SYNPCC7942_RS05925	4.42746	1.7143	1.4762	0.14113	0.2248	FALSE	NC_007604.1	1183497	1186094	2598	SYNPCC7942_RS05925	PD-(D/E)XK nuclease family protein
gene-SYNPCC7942_RS05930	11.8594	7.80836	0.62515	0.20739	0.30614	FALSE	NC_007604.1	1186081	1189266	3186	SYNPCC7942_RS05930	UvrD-helicase domain-containing protein
gene-SYNPCC7942_RS05935	68.4404	104.834	-0.61364	0.064768	0.11814	FALSE	NC_007604.1	1189305	1192448	3144	SYNPCC7942_RS05935	EAL domain-containing protein
gene-SYNPCC7942_RS05940	0.648774	3.47063	-2.4531	0.018552	0.040123	TRUE	NC_007604.1	1192792	1193292	501	SYNPCC7942_RS05940	MarR family transcriptional regulator
gene-SYNPCC7942_RS05945	2.65763	0.352673	2.5075	0.068388	0.12341	FALSE	NC_007604.1	1193397	1194299	903	SYNPCC7942_RS05945	NAD-dependent epimerase/dehydratase family protein
gene-SYNPCC7942_RS05950	0.615987	0	1.1226	0.74568	0.81437	FALSE	NC_007604.1	1194348	1194842	495	SYNPCC7942_RS05950	DMT family transporter
gene-SYNPCC7942_RS05955	0.61495	2.77032	-2.1299	0.067411	0.12236	FALSE	NC_007604.1	1194846	1195301	456	SYNPCC7942_RS05955	DMT family transporter
gene-SYNPCC7942_RS05960	4.85085	3.83326	0.32607	0.69056	0.7695	FALSE	NC_007604.1	1195317	1196492	1176	SYNPCC7942_RS05960	MFS transporter
gene-SYNPCC7942_RS05970	17.665	35.2189	-1.0014	0.001413	0.0041542	TRUE	NC_007604.1	1197417	1198841	1425	SYNPCC7942_RS05970	hypothetical protein
gene-SYNPCC7942_RS05975	0	0.352673	-2.0116	0.5692	0.66466	FALSE	NC_007604.1	1198844	1199203	360	SYNPCC7942_RS05975	phosphorylase
gene-SYNPCC7942_RS05980	8.42268	2.11604	1.9095	0.02583	0.054084	FALSE	NC_007604.1	1199437	1200762	1326	SYNPCC7942_RS05980	recombinase family protein
gene-SYNPCC7942_RS05985	3.79958	3.08409	0.31459	0.73218	0.80362	FALSE	NC_007604.1	1200773	1201330	558	SYNPCC7942_RS05985	phycobiliprotein lyase
gene-SYNPCC7942_RS05990	4.48999	6.43489	-0.52477	0.4175	0.53214	FALSE	NC_007604.1	1201327	1202109	783	larB	nickel pincer cofactor biosynthesis protein LarB
gene-SYNPCC7942_RS05995	36.1252	33.7394	0.10855	0.71256	0.78801	FALSE	NC_007604.1	1202102	1203865	1764	SYNPCC7942_RS05995	ABC transporter substrate-binding protein
gene-SYNPCC7942_RS06000	7.21533	6.25101	0.23161	0.69255	0.77106	FALSE	NC_007604.1	1203837	1204319	483	ispF	2-C-methyl-D-erythritol 2%2C4-cyclodiphosphate synthase
gene-SYNPCC7942_RS06005	6.27461	3.14993	1.019	0.14623	0.23116	FALSE	NC_007604.1	1204598	1206109	1512	SYNPCC7942_RS06005	cryptochrome/photolyase family protein
gene-SYNPCC7942_RS06010	7.66559	8.07821	-0.082828	0.88831	0.91795	FALSE	NC_007604.1	1206148	1207698	1551	lnt	apolipoprotein N-acyltransferase
gene-SYNPCC7942_RS06015	0.974773	1.84419	-0.98094	0.40565	0.5226	FALSE	NC_007604.1	1207866	1209134	1269	SYNPCC7942_RS06015	TIGR04283 family arsenosugar biosynthesis glycosyltransferase
gene-SYNPCC7942_RS06020	0	0	NA	NA	NA	NA	NC_007604.1	1209424	1209546	123	SYNPCC7942_RS06020	photosystem II reaction center protein L
gene-SYNPCC7942_RS06025	0	0	NA	NA	NA	NA	NC_007604.1	1209559	1209693	135	psbF	cytochrome b559 subunit beta
gene-SYNPCC7942_RS06030	116.664	76.9764	0.6	0.20422	0.30231	FALSE	NC_007604.1	1209715	1209966	252	psbE	cytochrome b559 subunit alpha
gene-SYNPCC7942_RS06035	14.9395	7.29896	1.0408	0.029967	0.06119	FALSE	NC_007604.1	1210031	1211080	1050	SYNPCC7942_RS06035	photosynthesis system II assembly factor Ycf48
gene-SYNPCC7942_RS06040	49.6145	23.4287	1.0677	0.00072895	0.0023115	TRUE	NC_007604.1	1211113	1211529	417	SYNPCC7942_RS06040	rubredoxin
gene-SYNPCC7942_RS06045	11.1056	8.94932	0.32612	0.55823	0.65637	FALSE	NC_007604.1	1211742	1212104	363	ndhC	photosynthetic/respiratory NAD(P)H-quinone oxidoreductase subunit C
gene-SYNPCC7942_RS06050	62.333	31.8114	0.96601	0.013989	0.031256	TRUE	NC_007604.1	1212095	1212802	708	SYNPCC7942_RS06050	NADH dehydrogenase subunit K
gene-SYNPCC7942_RS06055	55.9079	42.948	0.37842	0.23999	0.34404	FALSE	NC_007604.1	1212795	1213313	519	SYNPCC7942_RS06055	NAD(P)H-quinone oxidoreductase subunit J
gene-SYNPCC7942_RS06060	15.9415	9.54456	0.73528	0.17048	0.26118	FALSE	NC_007604.1	1213471	1214214	744	SYNPCC7942_RS06060	hypothetical protein
gene-SYNPCC7942_RS06065	36.3168	26.4965	0.44483	0.13427	0.21651	FALSE	NC_007604.1	1214278	1215141	864	SYNPCC7942_RS06065	6-carboxytetrahydropterin synthase
gene-SYNPCC7942_RS06070	0.137141	0	-0.56888	0.87211	0.90629	FALSE	NC_007604.1	1215373	1215648	276	SYNPCC7942_RS06070	hypothetical protein
gene-SYNPCC7942_RS06075	0.169816	0	-0.56888	0.87211	0.90629	FALSE	NC_007604.1	1215652	1216350	699	SYNPCC7942_RS06075	dihydrofolate reductase family protein
gene-SYNPCC7942_RS06080	4.07408	6.45366	-0.65191	0.33217	0.44949	FALSE	NC_007604.1	1216357	1217532	1176	SYNPCC7942_RS06080	GNAT family N-acetyltransferase
gene-SYNPCC7942_RS06085	8.57656	11.1542	-0.37439	0.38998	0.50738	FALSE	NC_007604.1	1217650	1218042	393	SYNPCC7942_RS06085	DUF4346 domain-containing protein
gene-SYNPCC7942_RS06090	2.76917	2.98314	-0.15994	0.84476	0.88731	FALSE	NC_007604.1	1218046	1218630	585	SYNPCC7942_RS06090	molybdenum cofactor guanylyltransferase
gene-SYNPCC7942_RS06095	18.6097	12.6369	0.54866	0.24428	0.34904	FALSE	NC_007604.1	1218720	1220180	1461	SYNPCC7942_RS06095	leucyl aminopeptidase
gene-SYNPCC7942_RS06100	1.81551	0.379614	1.9753	0.15111	0.23688	FALSE	NC_007604.1	1220349	1220900	552	gmk	guanylate kinase
gene-SYNPCC7942_RS06105	7.90086	8.31295	-0.048192	0.93479	0.9529	FALSE	NC_007604.1	1220990	1221583	594	SYNPCC7942_RS06105	hypothetical protein
gene-SYNPCC7942_RS06110	2.99484	4.8052	-0.63697	0.46207	0.57071	FALSE	NC_007604.1	1221676	1222443	768	SYNPCC7942_RS06110	1-acyl-sn-glycerol-3-phosphate acyltransferase
gene-SYNPCC7942_RS06115	3.75631	7.49491	-1.0123	0.12123	0.19868	FALSE	NC_007604.1	1222773	1223495	723	SYNPCC7942_RS06115	pyridoxine 5'-phosphate synthase
gene-SYNPCC7942_RS06120	21.0903	44.4905	-1.0725	0.0019534	0.0055341	TRUE	NC_007604.1	1223721	1224221	501	SYNPCC7942_RS06120	hypothetical protein
gene-SYNPCC7942_RS06125	0.309142	1.14891	-1.8877	0.27723	0.38854	FALSE	NC_007604.1	1224298	1224534	237	SYNPCC7942_RS06125	DUF3148 domain-containing protein
gene-SYNPCC7942_RS06130	14.1487	13.0295	0.11689	0.80708	0.85932	FALSE	NC_007604.1	1224841	1225728	888	trpC	indole-3-glycerol phosphate synthase TrpC
gene-SYNPCC7942_RS06135	40.5019	15.9767	1.3523	8.4447e-05	0.0003383	TRUE	NC_007604.1	1225805	1227244	1440	lpdA	dihydrolipoyl dehydrogenase
gene-SYNPCC7942_RS06140	6.92287	7.78353	-0.19549	0.75014	0.81854	FALSE	NC_007604.1	1227303	1228079	777	SYNPCC7942_RS06140	RNA methyltransferase
gene-SYNPCC7942_RS06145	2.88716	0.705346	1.9367	0.14819	0.23299	FALSE	NC_007604.1	1228048	1229061	1014	SYNPCC7942_RS06145	lysylphosphatidylglycerol synthase transmembrane domain-containing protein
gene-SYNPCC7942_RS06150	19.9209	3.77434	2.3786	4.2441e-05	0.00018092	TRUE	NC_007604.1	1229078	1230508	1431	SYNPCC7942_RS06150	glycosyltransferase
gene-SYNPCC7942_RS06155	32.3373	9.63578	1.7514	0.0014008	0.0041266	TRUE	NC_007604.1	1230512	1232962	2451	SYNPCC7942_RS06155	glycosyltransferase family 39 protein
gene-SYNPCC7942_RS06160	0	0.352673	-2.0116	0.5692	0.66466	FALSE	NC_007604.1	1233050	1233463	414	SYNPCC7942_RS06160	type II toxin-antitoxin system VapC family toxin
gene-SYNPCC7942_RS06165	0.307993	0.428575	-0.55541	0.83078	0.87672	FALSE	NC_007604.1	1233460	1233702	243	SYNPCC7942_RS06165	type II toxin-antitoxin system prevent-host-death family antitoxin
gene-SYNPCC7942_RS06170	0	0	NA	NA	NA	NA	NC_007604.1	1233757	1233939	183	SYNPCC7942_RS06170	tyrosine-type recombinase/integrase
gene-SYNPCC7942_RS06175	0.137141	0.737319	-1.9976	0.34127	0.45619	FALSE	NC_007604.1	1233978	1234211	234	SYNPCC7942_RS06175	DUF2281 domain-containing protein
gene-SYNPCC7942_RS06180	1.58754	6.61049	-2.0602	0.0070275	0.017238	TRUE	NC_007604.1	1234338	1234601	264	SYNPCC7942_RS06180	Txe/YoeB family addiction module toxin
gene-SYNPCC7942_RS06185	7.54927	28.3928	-1.9229	5.3379e-07	3.3611e-06	TRUE	NC_007604.1	1234594	1234848	255	SYNPCC7942_RS06185	type II toxin-antitoxin system prevent-host-death family antitoxin
gene-SYNPCC7942_RS06190	10.71	49.5184	-2.2029	4.7283e-10	5.4109e-09	TRUE	NC_007604.1	1234970	1235230	261	SYNPCC7942_RS06190	DUF2442 domain-containing protein
gene-SYNPCC7942_RS06195	3.25906	38.388	-3.5547	6.4812e-10	7.1375e-09	TRUE	NC_007604.1	1235233	1235481	249	SYNPCC7942_RS06195	DUF4160 domain-containing protein
gene-SYNPCC7942_RS06200	3.60439	26.7103	-2.884	5.7137e-10	6.4267e-09	TRUE	NC_007604.1	1235481	1235825	345	SYNPCC7942_RS06200	DUF2442 domain-containing protein
gene-SYNPCC7942_RS06205	6.26213	45.2784	-2.8487	1.2357e-15	3.2523e-14	TRUE	NC_007604.1	1235830	1236090	261	SYNPCC7942_RS06205	DUF4160 domain-containing protein
gene-SYNPCC7942_RS06210	0.291138	0	0.12075	0.9707	0.9785	FALSE	NC_007604.1	1236242	1236466	225	SYNPCC7942_RS06210	hypothetical protein
gene-SYNPCC7942_RS06215	0.81859	2.65049	-1.7397	0.14118	0.2248	FALSE	NC_007604.1	1236470	1236886	417	SYNPCC7942_RS06215	type II toxin-antitoxin system VapC family toxin
gene-SYNPCC7942_RS06220	3.0006	3.7085	-0.35235	0.70914	0.78489	FALSE	NC_007604.1	1237038	1237520	483	SYNPCC7942_RS06220	glutathione peroxidase
gene-SYNPCC7942_RS06225	1.91561	1.08496	0.78994	0.54654	0.64593	FALSE	NC_007604.1	1237546	1238553	1008	SYNPCC7942_RS06225	acyl-CoA dehydrogenase family protein
gene-SYNPCC7942_RS06230	25.8186	8.35206	1.6171	0.00027362	0.00097981	TRUE	NC_007604.1	1238550	1240109	1560	kaiC	circadian clock protein KaiC
gene-SYNPCC7942_RS06235	4.06983	2.75533	0.5907	0.43039	0.54409	FALSE	NC_007604.1	1240159	1240467	309	kaiB	circadian clock protein KaiB
gene-SYNPCC7942_RS06240	9.33877	16.0356	-0.77329	0.095201	0.16292	FALSE	NC_007604.1	1240557	1241411	855	SYNPCC7942_RS06240	circadian clock protein KaiA
gene-SYNPCC7942_RS06245	84.1268	38.2093	1.1333	0.0022093	0.0061793	TRUE	NC_007604.1	1241649	1242032	384	rplU	50S ribosomal protein L21
gene-SYNPCC7942_RS06250	7.83747	9.08905	-0.20146	0.7848	0.84276	FALSE	NC_007604.1	1242067	1242333	267	rpmA	50S ribosomal protein L27
gene-SYNPCC7942_RS06255	26.8568	9.45179	1.5281	0.0011071	0.0033648	TRUE	NC_007604.1	1242455	1242832	378	SYNPCC7942_RS06255	response regulator
gene-SYNPCC7942_RS06260	2.96125	7.3799	-1.3029	0.029636	0.060775	FALSE	NC_007604.1	1242925	1243809	885	truB	tRNA pseudouridine(55) synthase TruB
gene-SYNPCC7942_RS06265	39.9987	17.2553	1.2103	0.00032371	0.0011406	TRUE	NC_007604.1	1243830	1245008	1179	devC	ABC transporter permease DevC
gene-SYNPCC7942_RS06270	40.0506	30.3736	0.39603	0.18851	0.2832	FALSE	NC_007604.1	1244992	1246092	1101	SYNPCC7942_RS06270	HlyD family efflux transporter periplasmic adaptor subunit
gene-SYNPCC7942_RS06275	31.3566	22.2396	0.50572	0.24969	0.35523	FALSE	NC_007604.1	1246181	1246927	747	SYNPCC7942_RS06275	phycocyanobilin:ferredoxin oxidoreductase
gene-SYNPCC7942_RS06280	129.37	131.11	-0.020076	0.95898	0.96929	FALSE	NC_007604.1	1247104	1248369	1266	SYNPCC7942_RS06280	pitrilysin family protein
gene-SYNPCC7942_RS06285	0	0	NA	NA	NA	NA	NC_007604.1	1248480	1248551	72	SYNPCC7942_RS06285	tRNA-Val
gene-SYNPCC7942_RS06290	123.645	358.256	-1.536	0.00015487	0.000584	TRUE	NC_007604.1	1248593	1249327	735	radC	DNA repair protein RadC
gene-SYNPCC7942_RS06295	27.7526	15.2173	0.85647	0.020979	0.044928	TRUE	NC_007604.1	1249355	1250224	870	SYNPCC7942_RS06295	DMT family transporter
gene-SYNPCC7942_RS06300	25.6745	11.9037	1.0936	0.027274	0.056747	FALSE	NC_007604.1	1250193	1251023	831	cobM	precorrin-4 C(11)-methyltransferase
gene-SYNPCC7942_RS06305	66.5374	30.4517	1.1221	0.00010709	0.00041882	TRUE	NC_007604.1	1250977	1251846	870	lgt	prolipoprotein diacylglyceryl transferase
gene-SYNPCC7942_RS06310	2683.85	1243.87	1.1095	3.4287e-06	1.8645e-05	TRUE	NC_007604.1	1251930	1252904	975	petA	apocytochrome f
gene-SYNPCC7942_RS06315	225.259	92.6123	1.2807	5.6369e-06	2.9034e-05	TRUE	NC_007604.1	1252950	1253489	540	SYNPCC7942_RS06315	cytochrome b6-f complex iron-sulfur subunit
gene-SYNPCC7942_RS06320	31.6521	30.4969	0.047552	0.91151	0.93423	FALSE	NC_007604.1	1253790	1254473	684	SYNPCC7942_RS06320	potassium channel family protein
gene-SYNPCC7942_RS06325	96.2612	59.4192	0.69545	0.049204	0.093235	FALSE	NC_007604.1	1254739	1255242	504	SYNPCC7942_RS06325	isoprenylcysteine carboxylmethyltransferase family protein
gene-SYNPCC7942_RS06330	206.042	22.6513	3.1802	1.2947e-08	1.1209e-07	TRUE	NC_007604.1	1255757	1257946	2190	SYNPCC7942_RS06330	nitrate reductase catalytic subunit
gene-SYNPCC7942_RS06335	1678.48	13.7576	6.9339	5.9206e-11	7.8702e-10	TRUE	NC_007604.1	1258144	1258968	825	SYNPCC7942_RS06335	nitrate ABC transporter ATP-binding protein
gene-SYNPCC7942_RS06340	9564.97	69.6102	7.1016	8.6315e-12	1.3523e-10	TRUE	NC_007604.1	1258978	1260957	1980	SYNPCC7942_RS06340	nitrate ABC transporter ATP-binding protein
gene-SYNPCC7942_RS06345	2959.03	18.696	7.3052	4.6802e-13	8.8621e-12	TRUE	NC_007604.1	1260972	1261811	840	ntrB	nitrate ABC transporter permease
gene-SYNPCC7942_RS06350	2514.58	41.81	5.9119	6.0026e-10	6.6944e-09	TRUE	NC_007604.1	1261868	1263199	1332	SYNPCC7942_RS06350	CmpA/NrtA family ABC transporter substrate-binding protein
gene-SYNPCC7942_RS06355	1714.32	49.5895	5.1104	8.6183e-19	3.1073e-17	TRUE	NC_007604.1	1263263	1264801	1539	SYNPCC7942_RS06355	ferredoxin--nitrite reductase
gene-SYNPCC7942_RS06360	148.088	159.806	-0.10925	0.57891	0.6739	FALSE	NC_007604.1	1265088	1266137	1050	SYNPCC7942_RS06360	HEAT repeat domain-containing protein
gene-SYNPCC7942_RS06365	52.1559	40.9017	0.35915	0.17596	0.26817	FALSE	NC_007604.1	1266128	1267057	930	SYNPCC7942_RS06365	LysR family transcriptional regulator
gene-SYNPCC7942_RS06370	12.6296	15.4231	-0.30238	0.46033	0.57005	FALSE	NC_007604.1	1267422	1268117	696	SYNPCC7942_RS06370	Crp/Fnr family transcriptional regulator
gene-SYNPCC7942_RS06375	95.3351	37.8818	1.3306	0.00016385	0.00061521	TRUE	NC_007604.1	1268365	1269663	1299	SYNPCC7942_RS06375	ABC transporter ATP-binding protein
gene-SYNPCC7942_RS06380	0.803808	0.428575	0.77154	0.65686	0.73978	FALSE	NC_007604.1	1269977	1270345	369	SYNPCC7942_RS06380	AAA-associated domain-containing protein
gene-SYNPCC7942_RS06385	211.822	137.134	0.6297	0.0050178	0.012847	TRUE	NC_007604.1	1270803	1272317	1515	crtH	carotene isomerase
gene-SYNPCC7942_RS06390	2.79632	1.19787	1.2569	0.34467	0.45956	FALSE	NC_007604.1	1272322	1272561	240	SYNPCC7942_RS06390	hypothetical protein
gene-SYNPCC7942_RS06395	32.4275	11.0433	1.55	0.00023533	0.0008579	TRUE	NC_007604.1	1272551	1273123	573	SYNPCC7942_RS06395	hypothetical protein
gene-SYNPCC7942_RS06400	0	0	NA	NA	NA	NA	NC_007604.1	1273621	1273755	135	psaJ	photosystem I reaction center subunit IX
gene-SYNPCC7942_RS06405	1857.96	452.488	2.0374	5.0895e-08	3.9283e-07	TRUE	NC_007604.1	1273781	1274260	480	SYNPCC7942_RS06405	photosystem I reaction center subunit III
gene-SYNPCC7942_RS06410	23.7935	25.8991	-0.12311	0.71561	0.79021	FALSE	NC_007604.1	1274438	1275487	1050	tsaD	tRNA (adenosine(37)-N6)-threonylcarbamoyltransferase complex transferase subunit TsaD
gene-SYNPCC7942_RS06415	47.039	48.0407	-0.034544	0.89462	0.92303	FALSE	NC_007604.1	1275556	1276833	1278	SYNPCC7942_RS06415	metallophosphoesterase
gene-SYNPCC7942_RS06420	24.862	15.624	0.67892	0.21195	0.3106	FALSE	NC_007604.1	1276940	1277221	282	SYNPCC7942_RS06420	hypothetical protein
gene-SYNPCC7942_RS06425	169.519	941.55	-2.4742	9.2039e-15	2.1625e-13	TRUE	NC_007604.1	1277466	1277855	390	SYNPCC7942_RS06425	cyclic nucleotide-binding domain-containing protein
gene-SYNPCC7942_RS06430	71.5084	106.556	-0.58044	0.015963	0.035188	TRUE	NC_007604.1	1277852	1279015	1164	SYNPCC7942_RS06430	aminotransferase class V-fold PLP-dependent enzyme
gene-SYNPCC7942_RS06435	125.128	66.0165	0.91849	1.4949e-05	7.0137e-05	TRUE	NC_007604.1	1279079	1279633	555	SYNPCC7942_RS06435	glutathione S-transferase family protein
gene-SYNPCC7942_RS06440	303.108	330.555	-0.12574	0.55836	0.65637	FALSE	NC_007604.1	1279685	1281532	1848	SYNPCC7942_RS06440	chloride channel protein
gene-SYNPCC7942_RS06445	19.31	38.7707	-1.0195	0.0021619	0.0060534	TRUE	NC_007604.1	1281532	1281945	414	SYNPCC7942_RS06445	DUF2358 domain-containing protein
gene-SYNPCC7942_RS06450	938.622	1274.93	-0.44171	0.00088754	0.0027678	TRUE	NC_007604.1	1281993	1283171	1179	SYNPCC7942_RS06450	TRC40/GET3/ArsA family transport-energizing ATPase
gene-SYNPCC7942_RS06455	236.158	580.999	-1.2992	1.2319e-07	8.7872e-07	TRUE	NC_007604.1	1283244	1284071	828	SYNPCC7942_RS06455	M48 family metallopeptidase
gene-SYNPCC7942_RS06460	82.0777	59.2206	0.47521	0.038483	0.075643	FALSE	NC_007604.1	1284223	1284951	729	tpiA	triose-phosphate isomerase
gene-SYNPCC7942_RS06465	84.1144	121.797	-0.53537	0.21328	0.31165	FALSE	NC_007604.1	1285028	1286647	1620	SYNPCC7942_RS06465	NAD(P)/FAD-dependent oxidoreductase
gene-SYNPCC7942_RS06470	75.2423	155.948	-1.0534	NA	NA	NA	NC_007604.1	1286711	1287835	1125	SYNPCC7942_RS06470	THUMP domain-containing protein
gene-SYNPCC7942_RS06475	96.5464	71.8855	0.42802	0.05438	0.10136	FALSE	NC_007604.1	1287978	1289582	1605	SYNPCC7942_RS06475	sodium:proton antiporter
gene-SYNPCC7942_RS06480	42.205	42.9725	-0.019719	0.95392	0.96614	FALSE	NC_007604.1	1289545	1290258	714	SYNPCC7942_RS06480	TrkA family potassium uptake protein
gene-SYNPCC7942_RS06485	27.2271	22.191	0.28866	0.56307	0.66043	FALSE	NC_007604.1	1290360	1290953	594	rdgB	RdgB/HAM1 family non-canonical purine NTP pyrophosphatase
gene-SYNPCC7942_RS06490	214.002	102.178	1.0658	2.8326e-05	0.00012606	TRUE	NC_007604.1	1290950	1291729	780	SYNPCC7942_RS06490	HpsJ family protein
gene-SYNPCC7942_RS06495	178.818	145.106	0.30036	0.31135	0.42593	FALSE	NC_007604.1	1291777	1293231	1455	SYNPCC7942_RS06495	phosphoglucomutase/phosphomannomutase family protein
gene-SYNPCC7942_RS06500	67.305	56.2333	0.25149	0.38171	0.49958	FALSE	NC_007604.1	1293542	1294939	1398	mgtE	magnesium transporter
gene-SYNPCC7942_RS06505	4.04371	8.23715	-1.0415	0.07312	0.13018	FALSE	NC_007604.1	1295219	1295425	207	SYNPCC7942_RS06505	hypothetical protein
gene-SYNPCC7942_RS06510	66.1402	27.3399	1.267	0.0099771	0.023218	TRUE	NC_007604.1	1295438	1296175	738	SYNPCC7942_RS06510	glycosyltransferase
gene-SYNPCC7942_RS06515	21.9601	11.3821	0.94129	0.019523	0.042015	TRUE	NC_007604.1	1296234	1296761	528	SYNPCC7942_RS06515	SRPBCC family protein
gene-SYNPCC7942_RS06520	32.0095	13.7677	1.2138	0.00095336	0.0029555	TRUE	NC_007604.1	1296812	1298347	1536	SYNPCC7942_RS06520	bifunctional ADP-dependent NAD(P)H-hydrate dehydratase/NAD(P)H-hydrate epimerase
gene-SYNPCC7942_RS06525	112.056	117.778	-0.073103	0.73136	0.80362	FALSE	NC_007604.1	1298630	1299157	528	SYNPCC7942_RS06525	tetratricopeptide repeat protein
gene-SYNPCC7942_RS06530	309.34	266.632	0.21295	0.18416	0.27777	FALSE	NC_007604.1	1299187	1300350	1164	SYNPCC7942_RS06530	DUF389 domain-containing protein
gene-SYNPCC7942_RS06535	61.2344	88.7792	-0.53185	0.057168	0.10611	FALSE	NC_007604.1	1300381	1301163	783	SYNPCC7942_RS06535	transporter substrate-binding domain-containing protein
gene-SYNPCC7942_RS06540	908.785	601.748	0.59531	0.00056402	0.0018487	TRUE	NC_007604.1	1301174	1301524	351	rplT	50S ribosomal protein L20
gene-SYNPCC7942_RS06545	153.867	118.279	0.38099	0.068238	0.12341	FALSE	NC_007604.1	1301569	1301769	201	rpmI	50S ribosomal protein L35
gene-SYNPCC7942_RS06550	0.46199	0.813221	-0.74909	0.71339	0.78859	FALSE	NC_007604.1	1301796	1302047	252	SYNPCC7942_RS06550	hypothetical protein
gene-SYNPCC7942_RS06555	118.515	211.973	-0.83939	0.00031207	0.001104	TRUE	NC_007604.1	1302044	1303138	1095	SYNPCC7942_RS06555	FUSC family protein
gene-SYNPCC7942_RS06560	251.228	550.98	-1.1335	4.4052e-16	1.2078e-14	TRUE	NC_007604.1	1303144	1303836	693	SYNPCC7942_RS06560	hypothetical protein
gene-SYNPCC7942_RS06565	39.2966	114.119	-1.5343	3.7322e-09	3.6115e-08	TRUE	NC_007604.1	1304480	1305463	984	moaA	GTP 3'%2C8-cyclase MoaA
gene-SYNPCC7942_RS06570	8.76783	2.67943	1.6984	0.015266	0.033765	TRUE	NC_007604.1	1305460	1305957	498	SYNPCC7942_RS06570	molybdenum cofactor biosynthesis protein MoaE
gene-SYNPCC7942_RS06575	16.8031	19.0975	-0.18626	0.71575	0.79021	FALSE	NC_007604.1	1305960	1306232	273	moaD	molybdopterin synthase sulfur carrier subunit MoaD
gene-SYNPCC7942_RS06580	9.83948	1.51353	2.6825	0.0016108	0.0046692	TRUE	NC_007604.1	1306229	1307200	972	moaCB	bifunctional molybdenum cofactor biosynthesis protein MoaC/MoaB
gene-SYNPCC7942_RS06585	36.8392	21.6998	0.75854	0.047602	0.090905	FALSE	NC_007604.1	1307280	1308515	1236	SYNPCC7942_RS06585	molybdopterin molybdotransferase MoeA
gene-SYNPCC7942_RS06590	451.9	637.024	-0.49513	0.068025	0.12324	FALSE	NC_007604.1	1309030	1310862	1833	SYNPCC7942_RS06590	calcium-binding protein
gene-SYNPCC7942_RS06595	30.6367	50.5346	-0.72034	0.0090145	0.021279	TRUE	NC_007604.1	1311028	1311534	507	SYNPCC7942_RS06595	DUF4240 domain-containing protein
gene-SYNPCC7942_RS06600	824.841	2241.21	-1.4424	1.3912e-09	1.4416e-08	TRUE	NC_007604.1	1311841	1313181	1341	SYNPCC7942_RS06600	TldD/PmbA family protein
gene-SYNPCC7942_RS06605	14.7167	14.1734	0.034246	0.94457	0.95989	FALSE	NC_007604.1	1313561	1313929	369	smtB	Zn(II)-sensing metalloregulatory transcriptional repressor SmtB
gene-SYNPCC7942_RS06610	534.531	891.943	-0.7389	2.1456e-10	2.5553e-09	TRUE	NC_007604.1	1313939	1316023	2085	dnaG	DNA primase
gene-SYNPCC7942_RS06615	597.265	334.158	0.83773	6.5301e-05	0.00026855	TRUE	NC_007604.1	1316166	1318598	2433	pheT	phenylalanine--tRNA ligase subunit beta
gene-SYNPCC7942_RS06620	498.503	684.049	-0.45659	0.00045194	0.001523	TRUE	NC_007604.1	1318689	1320302	1614	SYNPCC7942_RS06620	serine/threonine-protein kinase
gene-SYNPCC7942_RS06625	572.732	397.472	0.52767	0.00011478	0.00044479	TRUE	NC_007604.1	1320370	1321758	1389	SYNPCC7942_RS06625	1-acyl-sn-glycerol-3-phosphate acyltransferase
gene-SYNPCC7942_RS06630	6.44742	5.05314	0.3745	0.53405	0.63574	FALSE	NC_007604.1	1321898	1322593	696	SYNPCC7942_RS06630	2OG-Fe(II) oxygenase family protein
gene-SYNPCC7942_RS06635	993.057	1668.83	-0.74902	0.00048535	0.0016191	TRUE	NC_007604.1	1322910	1324319	1410	SYNPCC7942_RS06635	NADP-dependent malic enzyme
gene-SYNPCC7942_RS06640	2704.73	15343.7	-2.5041	1.7716e-16	5.2392e-15	TRUE	NC_007604.1	1325107	1326837	1731	SYNPCC7942_RS06640	diguanylate cyclase
gene-SYNPCC7942_RS06645	91.4721	35.4051	1.3706	8.088e-08	5.9797e-07	TRUE	NC_007604.1	1326892	1327854	963	SYNPCC7942_RS06645	DUF362 domain-containing protein
gene-SYNPCC7942_RS06650	4.24712	3.15685	0.4674	0.56057	0.65779	FALSE	NC_007604.1	1328093	1328662	570	SYNPCC7942_RS06650	5-formyltetrahydrofolate cyclo-ligase
gene-SYNPCC7942_RS06655	234.296	656.322	-1.4868	0.0003189	0.0011266	TRUE	NC_007604.1	1328720	1330141	1422	SYNPCC7942_RS06655	RecQ family ATP-dependent DNA helicase
gene-SYNPCC7942_RS06660	707.163	2129.3	-1.5902	0.00085171	0.0026687	TRUE	NC_007604.1	1330250	1330726	477	SYNPCC7942_RS06660	universal stress protein
gene-SYNPCC7942_RS06665	44.3155	70.7078	-0.67773	0.094173	0.16147	FALSE	NC_007604.1	1330752	1331150	399	SYNPCC7942_RS06665	hypothetical protein
gene-SYNPCC7942_RS06670	35.6676	20.62	0.80436	0.0095788	0.02243	TRUE	NC_007604.1	1331160	1331732	573	SYNPCC7942_RS06670	hypothetical protein
gene-SYNPCC7942_RS06675	157.747	238.456	-0.59734	0.023405	0.04948	TRUE	NC_007604.1	1331834	1333444	1611	SYNPCC7942_RS06675	ABC transporter ATP-binding protein
gene-SYNPCC7942_RS06680	148.78	329.637	-1.1484	2.7794e-13	5.3396e-12	TRUE	NC_007604.1	1333522	1334082	561	SYNPCC7942_RS06680	DUF3172 domain-containing protein
gene-SYNPCC7942_RS06685	33.724	32.2349	0.071512	0.7931	0.84821	FALSE	NC_007604.1	1334181	1334996	816	SYNPCC7942_RS06685	ABC transporter permease
gene-SYNPCC7942_RS06690	92.2802	104.791	-0.18367	0.43005	0.54392	FALSE	NC_007604.1	1335063	1336076	1014	trpS	tryptophan--tRNA ligase
gene-SYNPCC7942_RS06695	17.3229	15.9647	0.11116	0.78703	0.84377	FALSE	NC_007604.1	1336073	1337005	933	SYNPCC7942_RS06695	methylenetetrahydrofolate reductase
gene-SYNPCC7942_RS06700	119.293	144.322	-0.27687	0.21748	0.31634	FALSE	NC_007604.1	1337076	1338047	972	cmpR	HTH-type transcriptional activator CmpR
gene-SYNPCC7942_RS06705	18.4428	5.11395	1.8699	0.0055927	0.0141	TRUE	NC_007604.1	1338222	1338578	357	SYNPCC7942_RS06705	IS630 transposase-related protein
gene-SYNPCC7942_RS06710	107.376	43.8367	1.2998	5.2656e-06	2.7228e-05	TRUE	NC_007604.1	1338656	1340458	1803	SYNPCC7942_RS06710	ABC transporter ATP-binding protein
gene-SYNPCC7942_RS06715	175.514	99.9006	0.81284	0.00011859	0.00045765	TRUE	NC_007604.1	1340634	1342433	1800	aspS	aspartate--tRNA ligase
gene-SYNPCC7942_RS06720	11008.8	7602.69	0.53408	0.28585	0.39828	FALSE	NC_007604.1	1342534	1344405	1872	ftsH4	ATP-dependent zinc metalloprotease FtsH
gene-SYNPCC7942_RS06725	363.885	935.911	-1.3635	8.9663e-06	4.4014e-05	TRUE	NC_007604.1	1344583	1345983	1401	trmFO	FADH(2)-oxidizing methylenetetrahydrofolate--tRNA-(uracil(54)-C(5))-methyltransferase TrmFO
gene-SYNPCC7942_RS06730	31.3302	26.958	0.21824	0.48027	0.58766	FALSE	NC_007604.1	1346077	1347108	1032	SYNPCC7942_RS06730	zinc ABC transporter substrate-binding protein
gene-SYNPCC7942_RS06735	37.9664	23.6062	0.70236	0.028458	0.058655	FALSE	NC_007604.1	1347173	1347910	738	SYNPCC7942_RS06735	metal ABC transporter ATP-binding protein
gene-SYNPCC7942_RS06740	14.7786	11.7787	0.30925	0.44416	0.55748	FALSE	NC_007604.1	1347917	1348768	852	SYNPCC7942_RS06740	metal ABC transporter permease
gene-SYNPCC7942_RS06745	16.4933	4.19296	1.9758	0.00080566	0.0025304	TRUE	NC_007604.1	1348834	1349373	540	pyrR	bifunctional pyr operon transcriptional regulator/uracil phosphoribosyltransferase PyrR
gene-SYNPCC7942_RS06750	233.952	1117.65	-2.2561	6.2487e-17	1.8904e-15	TRUE	NC_007604.1	1349340	1350296	957	SYNPCC7942_RS06750	CHAD domain-containing protein
gene-SYNPCC7942_RS06755	68.9039	46.9787	0.54841	0.063686	0.11681	FALSE	NC_007604.1	1350414	1351433	1020	SYNPCC7942_RS06755	hypothetical protein
gene-SYNPCC7942_RS06760	1563.8	429.192	1.8653	1.1971e-05	5.708e-05	TRUE	NC_007604.1	1351613	1351840	228	SYNPCC7942_RS06760	photosystem I reaction center subunit IV
gene-SYNPCC7942_RS06765	35.7091	19.5742	0.85618	0.026293	0.054938	FALSE	NC_007604.1	1351949	1352797	849	SYNPCC7942_RS06765	DNA-formamidopyrimidine glycosylase
gene-SYNPCC7942_RS06770	974.86	2232.06	-1.1954	3.0783e-09	3.0345e-08	TRUE	NC_007604.1	1352829	1355588	2760	SYNPCC7942_RS06770	DEAD/DEAH box helicase
gene-SYNPCC7942_RS06775	171.347	624.783	-1.8676	2.0367e-10	2.4366e-09	TRUE	NC_007604.1	1355787	1357151	1365	dnaB	replicative DNA helicase
gene-SYNPCC7942_RS06780	541.274	244.103	1.147	4.3591e-09	4.1721e-08	TRUE	NC_007604.1	1357232	1360693	3462	mfd	transcription-repair coupling factor
gene-SYNPCC7942_RS06785	45.3108	50.839	-0.17456	0.54175	0.64229	FALSE	NC_007604.1	1360808	1361101	294	SYNPCC7942_RS06785	hypothetical protein
gene-SYNPCC7942_RS06790	4.69185	3.59046	0.41607	0.61716	0.70563	FALSE	NC_007604.1	1361167	1361559	393	SYNPCC7942_RS06790	DUF1622 domain-containing protein
gene-SYNPCC7942_RS06795	288.944	122.833	1.2369	3.0548e-11	4.2541e-10	TRUE	NC_007604.1	1361795	1362505	711	SYNPCC7942_RS06795	TPM domain-containing protein
gene-SYNPCC7942_RS06800	79.1965	28.4214	1.4955	0.00033328	0.0011649	TRUE	NC_007604.1	1362508	1363164	657	SYNPCC7942_RS06800	methyltransferase domain-containing protein
gene-SYNPCC7942_RS06805	22.0575	35.6289	-0.70301	0.046177	0.088584	FALSE	NC_007604.1	1363290	1363466	177	SYNPCC7942_RS06805	chlorophyll a/b-binding protein
gene-SYNPCC7942_RS06810	83.2922	171.867	-1.0473	0.0028192	0.0076567	TRUE	NC_007604.1	1363471	1364091	621	SYNPCC7942_RS06810	7-carboxy-7-deazaguanine synthase QueE
gene-SYNPCC7942_RS06815	50.1867	67.9111	-0.43483	0.23523	0.33868	FALSE	NC_007604.1	1364091	1364786	696	queC	7-cyano-7-deazaguanine synthase QueC
gene-SYNPCC7942_RS06820	52.3227	49.5363	0.079839	0.83147	0.87677	FALSE	NC_007604.1	1364783	1366180	1398	pabB	aminodeoxychorismate synthase component I
gene-SYNPCC7942_RS06825	13.4509	12.9107	0.050121	0.90588	0.93027	FALSE	NC_007604.1	1366177	1366971	795	SYNPCC7942_RS06825	aminotransferase class IV
gene-SYNPCC7942_RS06830	22.5894	28.7791	-0.35489	0.22852	0.33011	FALSE	NC_007604.1	1367261	1368343	1083	SYNPCC7942_RS06830	TIGR03032 family protein
gene-SYNPCC7942_RS06835	560.939	199.013	1.4951	0.00028181	0.0010078	TRUE	NC_007604.1	1368411	1372715	4305	SYNPCC7942_RS06835	type I secretion C-terminal target domain-containing protein
gene-SYNPCC7942_RS06840	457.654	158.129	1.5331	0.0033023	0.0088331	TRUE	NC_007604.1	1372863	1373645	783	SYNPCC7942_RS06840	DUF3747 domain-containing protein
gene-SYNPCC7942_RS06845	11.9315	7.95724	0.57995	0.43237	0.5458	FALSE	NC_007604.1	1373779	1373973	195	SYNPCC7942_RS06845	hypothetical protein
gene-SYNPCC7942_RS06850	319.906	396.929	-0.3118	0.43854	0.55226	FALSE	NC_007604.1	1374061	1374639	579	def	peptide deformylase
gene-SYNPCC7942_RS06855	86.7988	54.0628	0.68493	0.0068099	0.016777	TRUE	NC_007604.1	1374756	1375841	1086	SYNPCC7942_RS06855	AI-2E family transporter
gene-SYNPCC7942_RS06860	24.5549	18.8128	0.36857	0.35258	0.46727	FALSE	NC_007604.1	1375911	1377002	1092	gmd	GDP-mannose 4%2C6-dehydratase
gene-SYNPCC7942_RS06865	1010.05	262.884	1.9419	1.4552e-08	1.2355e-07	TRUE	NC_007604.1	1377217	1378335	1119	nuoH	NADH-quinone oxidoreductase subunit NuoH
gene-SYNPCC7942_RS06870	939.487	88.9281	3.4005	7.7641e-12	1.2237e-10	TRUE	NC_007604.1	1378378	1378986	609	ndhI	NAD(P)H-quinone oxidoreductase subunit I
gene-SYNPCC7942_RS06875	804.079	86.7456	3.2119	3.9168e-10	4.5017e-09	TRUE	NC_007604.1	1378990	1379595	606	SYNPCC7942_RS06875	NADH-quinone oxidoreductase subunit J
gene-SYNPCC7942_RS06880	83.6848	8.69959	3.2578	4.7917e-07	3.0611e-06	TRUE	NC_007604.1	1379614	1379925	312	nuoK	NADH-quinone oxidoreductase subunit NuoK
gene-SYNPCC7942_RS06885	21.9898	7.93544	1.4561	0.010356	0.024058	TRUE	NC_007604.1	1380019	1381014	996	SYNPCC7942_RS06885	2-hydroxyacid dehydrogenase
gene-SYNPCC7942_RS06890	8.22376	13.0015	-0.67717	0.28679	0.39918	FALSE	NC_007604.1	1381032	1381331	300	SYNPCC7942_RS06890	hypothetical protein
gene-SYNPCC7942_RS06895	19.6973	16.9516	0.21604	0.52616	0.6289	FALSE	NC_007604.1	1381367	1382053	687	SYNPCC7942_RS06895	YqiA/YcfP family alpha/beta fold hydrolase
gene-SYNPCC7942_RS06900	1.59409	0	2.4846	0.098137	0.16653	FALSE	NC_007604.1	1382050	1382382	333	patD	heterocyst frequency control protein PatD
gene-SYNPCC7942_RS06905	17.3215	11.6319	0.58638	0.19181	0.28733	FALSE	NC_007604.1	1382386	1383078	693	SYNPCC7942_RS06905	HAD-IA family hydrolase
gene-SYNPCC7942_RS06910	885.633	600.161	0.56161	5.1913e-06	2.7057e-05	TRUE	NC_007604.1	1383192	1385162	1971	acs	acetate--CoA ligase
gene-SYNPCC7942_RS06915	11.7126	8.56277	0.42537	0.38781	0.5058	FALSE	NC_007604.1	1385355	1386080	726	SYNPCC7942_RS06915	DUF3120 domain-containing protein
gene-SYNPCC7942_RS06920	203.118	202.11	0.0055228	0.98093	0.98693	FALSE	NC_007604.1	1386587	1388083	1497	SYNPCC7942_RS06920	MFS transporter
gene-SYNPCC7942_RS06925	707.55	813.352	-0.20097	0.45898	0.56956	FALSE	NC_007604.1	1388109	1390898	2790	SYNPCC7942_RS06925	EAL domain-containing protein
gene-SYNPCC7942_RS06930	27.3191	49.4128	-0.84269	0.023929	0.050467	FALSE	NC_007604.1	1390895	1391335	441	SYNPCC7942_RS06930	response regulator
gene-SYNPCC7942_RS06935	702.232	1728.97	-1.2998	2.7937e-09	2.7747e-08	TRUE	NC_007604.1	1391347	1396758	5412	SYNPCC7942_RS06935	PAS domain S-box protein
gene-SYNPCC7942_RS06940	283.802	650.108	-1.1965	8.1169e-07	4.8664e-06	TRUE	NC_007604.1	1397087	1397878	792	SYNPCC7942_RS06940	SWIM zinc finger family protein
gene-SYNPCC7942_RS06950	415.576	373.613	0.15426	0.40984	0.52645	FALSE	NC_007604.1	1398294	1399499	1206	SYNPCC7942_RS06950	Coenzyme F420 hydrogenase/dehydrogenase%2C beta subunit C-terminal domain
gene-SYNPCC7942_RS06955	50.2957	19.4152	1.3678	9.0222e-05	0.00035871	TRUE	NC_007604.1	1399784	1401052	1269	SYNPCC7942_RS06955	LCP family protein
gene-SYNPCC7942_RS06960	148.576	252.114	-0.76509	0.00076388	0.0024165	TRUE	NC_007604.1	1401085	1401588	504	SYNPCC7942_RS06960	pentapeptide repeat-containing protein
gene-SYNPCC7942_RS06965	313.215	599.26	-0.9367	0.0018904	0.0053847	TRUE	NC_007604.1	1401714	1402157	444	SYNPCC7942_RS06965	hypothetical protein
gene-SYNPCC7942_RS06975	234.171	508.23	-1.1186	7.5934e-09	6.8916e-08	TRUE	NC_007604.1	1402687	1403103	417	SYNPCC7942_RS06975	DUF6523 family protein
gene-SYNPCC7942_RS06985	61.5136	54.8736	0.16541	0.55166	0.65052	FALSE	NC_007604.1	1403362	1404060	699	SYNPCC7942_RS06985	MarC family protein
gene-SYNPCC7942_RS06990	56.5856	31.9532	0.83308	0.025053	0.052708	FALSE	NC_007604.1	1404292	1405203	912	menA	2-carboxy-1%2C4-naphthoquinone phytyltransferase
gene-SYNPCC7942_RS06995	13.6289	9.54456	0.5148	0.38961	0.50727	FALSE	NC_007604.1	1405262	1406629	1368	SYNPCC7942_RS06995	cytochrome P450
gene-SYNPCC7942_RS07000	24.4319	5.97813	2.0538	0.0078994	0.019031	TRUE	NC_007604.1	1406657	1406992	336	SYNPCC7942_RS07000	SH3 domain-containing protein
gene-SYNPCC7942_RS07005	53.3842	37.5778	0.50737	0.16549	0.25502	FALSE	NC_007604.1	1407235	1407837	603	recR	recombination mediator RecR
gene-SYNPCC7942_RS07010	10.5202	7.62258	0.46156	0.45792	0.56852	FALSE	NC_007604.1	1407963	1408202	240	SYNPCC7942_RS07010	hypothetical protein
gene-SYNPCC7942_RS07015	82.0489	116.753	-0.50219	0.018404	0.039901	TRUE	NC_007604.1	1408205	1409515	1311	corA	magnesium/cobalt transporter CorA
gene-SYNPCC7942_RS07020	933.396	620.823	0.58896	0.0052435	0.013373	TRUE	NC_007604.1	1409560	1413132	3573	metH	methionine synthase
gene-SYNPCC7942_RS07025	602.05	433.382	0.47416	0.049167	0.093233	FALSE	NC_007604.1	1413287	1413982	696	SYNPCC7942_RS07025	HupE/UreJ family protein
gene-SYNPCC7942_RS07030	136.052	256.873	-0.91792	1.1223e-07	8.0708e-07	TRUE	NC_007604.1	1414283	1415914	1632	SYNPCC7942_RS07030	RluA family pseudouridine synthase
gene-SYNPCC7942_RS07035	55.3839	43.2473	0.36773	0.15554	0.24296	FALSE	NC_007604.1	1415985	1416506	522	SYNPCC7942_RS07035	NAD(P)H-dependent oxidoreductase
gene-SYNPCC7942_RS07040	78.7504	53.7504	0.55248	0.20982	0.30869	FALSE	NC_007604.1	1416706	1417296	591	SYNPCC7942_RS07040	hypothetical protein
gene-SYNPCC7942_RS07045	2544.71	6053.64	-1.2504	1.4836e-41	1.809e-39	TRUE	NC_007604.1	1417585	1419879	2295	SYNPCC7942_RS07045	bifunctional (p)ppGpp synthetase/guanosine-3'%2C5'-bis(diphosphate) 3'-pyrophosphohydrolase
gene-SYNPCC7942_RS07050	33.4808	21.2844	0.66449	0.029672	0.060775	FALSE	NC_007604.1	1419926	1421161	1236	SYNPCC7942_RS07050	lipid-A-disaccharide synthase
gene-SYNPCC7942_RS07055	0	0	NA	NA	NA	NA	NC_007604.1	1421238	1421319	82	SYNPCC7942_RS07055	tRNA-Leu
gene-SYNPCC7942_RS07060	121.95	107.668	0.18114	0.47741	0.58498	FALSE	NC_007604.1	1421475	1422836	1362	accC	acetyl-CoA carboxylase biotin carboxylase subunit
gene-SYNPCC7942_RS07065	187.966	291.95	-0.63586	0.02825	0.058316	FALSE	NC_007604.1	1422879	1424603	1725	SYNPCC7942_RS07065	solute carrier family 26 protein
gene-SYNPCC7942_RS07070	355.101	518.482	-0.5446	0.00022745	0.0008326	TRUE	NC_007604.1	1424685	1426610	1926	SYNPCC7942_RS07070	ABC-F family ATP-binding cassette domain-containing protein
gene-SYNPCC7942_RS07075	1410.93	1666.94	-0.24039	0.13682	0.21946	FALSE	NC_007604.1	1427042	1429711	2670	SYNPCC7942_RS07075	EAL domain-containing protein
gene-SYNPCC7942_RS07080	673.284	264.816	1.3465	8.3721e-07	4.9967e-06	TRUE	NC_007604.1	1429798	1430310	513	SYNPCC7942_RS07080	inorganic diphosphatase
gene-SYNPCC7942_RS07085	68.1276	118.461	-0.79899	2.1898e-05	9.869e-05	TRUE	NC_007604.1	1430483	1431283	801	SYNPCC7942_RS07085	META domain-containing protein
gene-SYNPCC7942_RS07090	13.3777	6.68661	0.96734	0.067593	0.12261	FALSE	NC_007604.1	1431285	1431506	222	SYNPCC7942_RS07090	hypothetical protein
gene-SYNPCC7942_RS07095	57.9679	76.6519	-0.40149	0.075761	0.13419	FALSE	NC_007604.1	1431627	1432760	1134	SYNPCC7942_RS07095	cob(I)yrinic acid a%2Cc-diamide adenosyltransferase
gene-SYNPCC7942_RS07100	103.173	133.328	-0.37375	0.12741	0.20701	FALSE	NC_007604.1	1432853	1433680	828	larE	ATP-dependent sacrificial sulfur transferase LarE
gene-SYNPCC7942_RS07105	25.6889	50.2854	-0.97368	0.052101	0.097809	FALSE	NC_007604.1	1433659	1434372	714	SYNPCC7942_RS07105	carbonic anhydrase family protein
gene-SYNPCC7942_RS07110	717.399	72.9928	3.2977	5.9115e-07	3.6783e-06	TRUE	NC_007604.1	1434538	1435620	1083	psbA	photosystem II q(b) protein
gene-SYNPCC7942_RS07115	65.4336	39.612	0.72208	0.077935	0.13716	FALSE	NC_007604.1	1435722	1436066	345	SYNPCC7942_RS07115	histidine triad nucleotide-binding protein
gene-SYNPCC7942_RS07120	92.6555	59.3388	0.64203	0.04473	0.086123	FALSE	NC_007604.1	1436154	1437692	1539	SYNPCC7942_RS07120	YifB family Mg chelatase-like AAA ATPase
gene-SYNPCC7942_RS07125	755.946	28.4668	4.7311	7.6528e-11	9.7778e-10	TRUE	NC_007604.1	1437916	1441983	4068	SYNPCC7942_RS07125	choice-of-anchor I family protein
gene-SYNPCC7942_RS07130	18.3489	14.8797	0.30571	0.48061	0.58766	FALSE	NC_007604.1	1442504	1443418	915	SYNPCC7942_RS07130	histone deacetylase
gene-SYNPCC7942_RS07135	573.631	966.422	-0.75309	0.0025453	0.0070003	TRUE	NC_007604.1	1443546	1445309	1764	SYNPCC7942_RS07135	PDZ domain-containing protein
gene-SYNPCC7942_RS07140	9.34816	17.3821	-0.9021	0.095326	0.16303	FALSE	NC_007604.1	1445306	1445725	420	SYNPCC7942_RS07140	hypothetical protein
gene-SYNPCC7942_RS07145	16.4832	26.15	-0.67477	0.071053	0.12748	FALSE	NC_007604.1	1445743	1446000	258	SYNPCC7942_RS07145	hypothetical protein
gene-SYNPCC7942_RS07150	2689.21	1249.28	1.1061	0.0068785	0.01692	TRUE	NC_007604.1	1446191	1447519	1329	SYNPCC7942_RS07150	hypothetical protein
gene-SYNPCC7942_RS07155	4319.02	9611.47	-1.1541	NA	NA	NA	NC_007604.1	1447847	1450069	2223	SYNPCC7942_RS07155	glycosyltransferase
gene-SYNPCC7942_RS07160	2560.57	5682.86	-1.1502	NA	NA	NA	NC_007604.1	1450087	1451322	1236	SYNPCC7942_RS07160	HlyD family efflux transporter periplasmic adaptor subunit
gene-SYNPCC7942_RS07165	895.445	1795.56	-1.0038	NA	NA	NA	NC_007604.1	1451255	1452376	1122	SYNPCC7942_RS07165	endo-1%2C4-beta-xylanase
gene-SYNPCC7942_RS07170	189.46	375.254	-0.98736	2.0249e-09	2.042e-08	TRUE	NC_007604.1	1452727	1453104	378	SYNPCC7942_RS07170	VOC family protein
gene-SYNPCC7942_RS07175	525.411	224.078	1.2308	1.2662e-07	9.0075e-07	TRUE	NC_007604.1	1453482	1454576	1095	SYNPCC7942_RS07175	zinc ribbon domain-containing protein
gene-SYNPCC7942_RS07180	68.6269	88.3314	-0.36132	0.094231	0.16147	FALSE	NC_007604.1	1454593	1455369	777	gloB	hydroxyacylglutathione hydrolase
gene-SYNPCC7942_RS07185	38.6352	59.3222	-0.62597	0.034581	0.068847	FALSE	NC_007604.1	1455395	1456084	690	SYNPCC7942_RS07185	response regulator transcription factor
gene-SYNPCC7942_RS07190	26.2564	48.7659	-0.8906	0.012252	0.027871	TRUE	NC_007604.1	1456260	1456787	528	SYNPCC7942_RS07190	DUF192 domain-containing protein
gene-SYNPCC7942_RS07195	511.575	691.421	-0.43472	0.043862	0.084575	FALSE	NC_007604.1	1456803	1457909	1107	SYNPCC7942_RS07195	ABC transporter ATP-binding protein
gene-SYNPCC7942_RS07200	892.519	822.322	0.11877	0.29203	0.40403	FALSE	NC_007604.1	1457997	1459688	1692	SYNPCC7942_RS07200	iron ABC transporter permease
gene-SYNPCC7942_RS07205	25.8306	18.5022	0.48779	0.12762	0.20722	FALSE	NC_007604.1	1459920	1460555	636	SYNPCC7942_RS07205	class I SAM-dependent methyltransferase
gene-SYNPCC7942_RS07210	309.875	390.732	-0.33412	0.072953	0.13	FALSE	NC_007604.1	1460847	1461869	1023	SYNPCC7942_RS07210	Fe(3+) ABC transporter substrate-binding protein
gene-SYNPCC7942_RS07215	4527.09	5328.09	-0.23511	0.33783	0.45315	FALSE	NC_007604.1	1461949	1463571	1623	SYNPCC7942_RS07215	2-isopropylmalate synthase
gene-SYNPCC7942_RS07220	77.2854	73.3825	0.070502	0.79078	0.84642	FALSE	NC_007604.1	1463651	1464358	708	SYNPCC7942_RS07220	biotin/lipoate A/B protein ligase family protein
gene-SYNPCC7942_RS07225	388.428	400.953	-0.045185	0.82342	0.87073	FALSE	NC_007604.1	1464368	1464817	450	SYNPCC7942_RS07225	YbjN domain-containing protein
gene-SYNPCC7942_RS07230	20.7615	9.53786	1.1163	0.0052728	0.013435	TRUE	NC_007604.1	1464941	1465696	756	SYNPCC7942_RS07230	sulfite exporter TauE/SafE family protein
gene-SYNPCC7942_RS07235	156.355	255.937	-0.71109	0.058001	0.1074	FALSE	NC_007604.1	1465709	1466434	726	SYNPCC7942_RS07235	ABC transporter ATP-binding protein
gene-SYNPCC7942_RS07240	1435.58	360.429	1.9936	1.845e-12	3.2159e-11	TRUE	NC_007604.1	1466530	1468095	1566	SYNPCC7942_RS07240	NAD(P)H-quinone oxidoreductase subunit N
gene-SYNPCC7942_RS07245	2059.93	2607.29	-0.34009	0.12297	0.20115	FALSE	NC_007604.1	1468344	1470995	2652	topA	type I DNA topoisomerase
gene-SYNPCC7942_RS07250	72.7831	74.2009	-0.028241	0.93547	0.95299	FALSE	NC_007604.1	1471000	1471983	984	SYNPCC7942_RS07250	S-layer homology domain-containing protein
gene-SYNPCC7942_RS07255	5.47006	2.86824	0.97589	0.32635	0.44322	FALSE	NC_007604.1	1471980	1472186	207	SYNPCC7942_RS07255	hypothetical protein
gene-SYNPCC7942_RS07260	2865.32	9190.29	-1.6815	1.673e-06	9.531e-06	TRUE	NC_007604.1	1472585	1473445	861	bchL	ferredoxin:protochlorophyllide reductase (ATP-dependent) iron-sulfur ATP-binding protein
gene-SYNPCC7942_RS07265	2025.64	5061.2	-1.3212	NA	NA	NA	NC_007604.1	1473509	1474909	1401	SYNPCC7942_RS07265	ferredoxin:protochlorophyllide reductase (ATP-dependent) subunit N
gene-SYNPCC7942_RS07270	1084.27	266.461	2.025	3.0278e-05	0.00013394	TRUE	NC_007604.1	1475239	1475547	309	SYNPCC7942_RS07270	carbon dioxide-concentrating mechanism protein CcmK
gene-SYNPCC7942_RS07275	144.814	13.388	3.4337	4.4796e-06	2.3628e-05	TRUE	NC_007604.1	1475694	1475993	300	SYNPCC7942_RS07275	EutN/CcmL family microcompartment protein
gene-SYNPCC7942_RS07280	1835.73	36.6388	5.6447	1.4297e-15	3.7256e-14	TRUE	NC_007604.1	1476059	1477678	1620	SYNPCC7942_RS07280	ribulose bisphosphate carboxylase small subunit
gene-SYNPCC7942_RS07285	37.7767	9.20029	2.0375	0.0014904	0.0043539	TRUE	NC_007604.1	1477713	1478198	486	SYNPCC7942_RS07285	hypothetical protein
gene-SYNPCC7942_RS07290	394.249	872.271	-1.1464	6.333e-10	7.0036e-09	TRUE	NC_007604.1	1478240	1479070	831	SYNPCC7942_RS07290	carbon dioxide-concentrating mechanism protein CcmK
gene-SYNPCC7942_RS07295	11567.6	1730.36	2.7409	2.41e-08	1.9822e-07	TRUE	NC_007604.1	1479461	1480879	1419	SYNPCC7942_RS07295	form I ribulose bisphosphate carboxylase large subunit
gene-SYNPCC7942_RS07300	934.491	167.702	2.4782	1.3915e-07	9.8454e-07	TRUE	NC_007604.1	1480970	1481305	336	SYNPCC7942_RS07300	ribulose bisphosphate carboxylase small subunit
gene-SYNPCC7942_RS07305	39.5598	18.2394	1.129	0.0012317	0.0036756	TRUE	NC_007604.1	1481407	1482594	1188	purK	5-(carboxyamino)imidazole ribonucleotide synthase
gene-SYNPCC7942_RS07310	203.051	772.759	-1.929	1.5243e-06	8.7789e-06	TRUE	NC_007604.1	1482857	1483267	411	SYNPCC7942_RS07310	hypothetical protein
gene-SYNPCC7942_RS07315	274.586	2075.79	-2.919	9.2947e-27	5.9667e-25	TRUE	NC_007604.1	1483316	1484173	858	SYNPCC7942_RS07315	hypothetical protein
gene-SYNPCC7942_RS07320	1901.94	2671.31	-0.49012	0.025825	0.054084	FALSE	NC_007604.1	1484549	1484986	438	SYNPCC7942_RS07320	peptidylprolyl isomerase
gene-SYNPCC7942_RS07325	913.853	3365.01	-1.8808	1.0653e-07	7.7244e-07	TRUE	NC_007604.1	1485025	1486710	1686	ribBA	bifunctional 3%2C4-dihydroxy-2-butanone-4-phosphate synthase/GTP cyclohydrolase II
gene-SYNPCC7942_RS07330	136.962	204.315	-0.57841	0.13637	0.219	FALSE	NC_007604.1	1486983	1488041	1059	argC	N-acetyl-gamma-glutamyl-phosphate reductase
gene-SYNPCC7942_RS07335	824.629	398.447	1.0496	0.00032346	0.0011406	TRUE	NC_007604.1	1488255	1488854	600	SYNPCC7942_RS07335	hypothetical protein
gene-SYNPCC7942_RS07340	72.4046	39.1791	0.8936	0.00099246	0.0030587	TRUE	NC_007604.1	1488975	1490723	1749	menD	2-succinyl-5-enolpyruvyl-6-hydroxy-3-cyclohexene-1-carboxylic-acid synthase
gene-SYNPCC7942_RS07345	14.2352	6.94829	1.0357	0.029331	0.060266	FALSE	NC_007604.1	1490759	1491178	420	SYNPCC7942_RS07345	hypothetical protein
gene-SYNPCC7942_RS07350	80.9478	61.6047	0.39291	0.15755	0.24595	FALSE	NC_007604.1	1491286	1491564	279	SYNPCC7942_RS07350	DUF6439 family protein
gene-SYNPCC7942_RS07355	40.4989	121.166	-1.5737	1.489e-11	2.2268e-10	TRUE	NC_007604.1	1491796	1492191	396	SYNPCC7942_RS07355	ATP-binding protein
gene-SYNPCC7942_RS07360	997.021	122.227	3.0279	1.2395e-09	1.2946e-08	TRUE	NC_007604.1	1492429	1494030	1602	SYNPCC7942_RS07360	NAD(P)H-quinone oxidoreductase subunit 4
gene-SYNPCC7942_RS07365	25.7432	11.5848	1.1604	0.0089179	0.021108	TRUE	NC_007604.1	1494173	1495093	921	thrB	homoserine kinase
gene-SYNPCC7942_RS07370	10.8496	5.79046	0.92308	0.12086	0.19844	FALSE	NC_007604.1	1495174	1496151	978	cbiB	adenosylcobinamide-phosphate synthase CbiB
gene-SYNPCC7942_RS07375	5.22074	6.49581	-0.30627	0.58929	0.68266	FALSE	NC_007604.1	1496399	1496833	435	SYNPCC7942_RS07375	VOC family protein
gene-SYNPCC7942_RS07380	0	0	NA	NA	NA	NA	NC_007604.1	1496904	1496975	72	SYNPCC7942_RS07380	tRNA-Lys
gene-SYNPCC7942_RS07385	15586.6	4404.42	1.8233	2.1318e-06	1.1964e-05	TRUE	NC_007604.1	1497217	1498290	1074	fba	fructose-bisphosphate aldolase class II
gene-SYNPCC7942_RS07395	342.456	1686.98	-2.3008	4.4605e-12	7.292e-11	TRUE	NC_007604.1	1498702	1499817	1116	SYNPCC7942_RS07395	CARDB domain-containing protein
gene-SYNPCC7942_RS07400	782.836	2150.41	-1.4582	7.9082e-08	5.8632e-07	TRUE	NC_007604.1	1499923	1500342	420	SYNPCC7942_RS07400	hypothetical protein
gene-SYNPCC7942_RS07405	186.315	162.003	0.2021	0.44857	0.56194	FALSE	NC_007604.1	1500489	1501307	819	SYNPCC7942_RS07405	carbonic anhydrase
gene-SYNPCC7942_RS07410	592.943	987.912	-0.73685	0.0054547	0.013818	TRUE	NC_007604.1	1501343	1502305	963	nadA	quinolinate synthase NadA
gene-SYNPCC7942_RS07415	186.49	282.968	-0.60311	0.039273	0.077023	FALSE	NC_007604.1	1502325	1503392	1068	lpxD	UDP-3-O-(3-hydroxymyristoyl)glucosamine N-acyltransferase
gene-SYNPCC7942_RS07420	88.6114	56.7284	0.64558	0.0056149	0.014142	TRUE	NC_007604.1	1503457	1504257	801	SYNPCC7942_RS07420	phosphate ABC transporter ATP-binding protein
gene-SYNPCC7942_RS07425	381.16	387.487	-0.023657	0.89685	0.92424	FALSE	NC_007604.1	1504300	1504761	462	SYNPCC7942_RS07425	hypothetical protein
gene-SYNPCC7942_RS07430	75.6458	98.2895	-0.37755	0.19883	0.29583	FALSE	NC_007604.1	1504758	1506194	1437	radA	DNA repair protein RadA
gene-SYNPCC7942_RS07435	199.413	80.5628	1.3093	1.0199e-07	7.4153e-07	TRUE	NC_007604.1	1506399	1507133	735	SYNPCC7942_RS07435	response regulator transcription factor
gene-SYNPCC7942_RS07440	336.444	217.546	0.62966	0.0013549	0.0040115	TRUE	NC_007604.1	1507284	1508324	1041	plsX	phosphate acyltransferase PlsX
gene-SYNPCC7942_RS07445	47.3566	38.447	0.29305	0.48796	0.59404	FALSE	NC_007604.1	1508394	1509401	1008	SYNPCC7942_RS07445	beta-ketoacyl-ACP synthase III
gene-SYNPCC7942_RS07450	53.9423	21.1477	1.3527	7.5043e-06	3.7337e-05	TRUE	NC_007604.1	1509455	1510336	882	fabD	ACP S-malonyltransferase
gene-SYNPCC7942_RS07455	35.8179	7.06926	2.3634	1.5281e-07	1.0697e-06	TRUE	NC_007604.1	1510305	1510982	678	SYNPCC7942_RS07455	lysophospholipid acyltransferase family protein
gene-SYNPCC7942_RS07460	41.4187	25.0048	0.7253	0.009176	0.021583	TRUE	NC_007604.1	1510962	1511528	567	SYNPCC7942_RS07460	YdcF family protein
gene-SYNPCC7942_RS07465	89.1329	247.116	-1.4704	9.0823e-11	1.1438e-09	TRUE	NC_007604.1	1511592	1512212	621	tsaB	tRNA (adenosine(37)-N6)-threonylcarbamoyltransferase complex dimerization subunit type 1 TsaB
gene-SYNPCC7942_RS07470	65.2027	176.811	-1.4404	3.5099e-05	0.00015169	TRUE	NC_007604.1	1512321	1512578	258	SYNPCC7942_RS07470	Ycf34 family protein
gene-SYNPCC7942_RS07475	103.104	14.7218	2.794	8.256e-14	1.711e-12	TRUE	NC_007604.1	1512709	1514067	1359	SYNPCC7942_RS07475	di-heme oxidoredictase family protein
gene-SYNPCC7942_RS07480	85.2014	17.8497	2.2479	3.134e-08	2.5303e-07	TRUE	NC_007604.1	1514071	1515141	1071	SYNPCC7942_RS07480	iron-regulated protein A
gene-SYNPCC7942_RS07485	300.185	138.329	1.1178	7.0528e-06	3.5493e-05	TRUE	NC_007604.1	1515369	1517000	1632	SYNPCC7942_RS07485	iron uptake porin
gene-SYNPCC7942_RS07490	16341.8	2456.58	2.7338	2.0271e-12	3.5101e-11	TRUE	NC_007604.1	1517237	1518832	1596	SYNPCC7942_RS07490	iron uptake porin
gene-SYNPCC7942_RS07495	11.8635	18.4854	-0.65754	0.10518	0.17656	FALSE	NC_007604.1	1519009	1519449	441	SYNPCC7942_RS07495	Rrf2 family transcriptional regulator
gene-SYNPCC7942_RS07500	380.453	768.801	-1.0154	2.3326e-09	2.3344e-08	TRUE	NC_007604.1	1519706	1520668	963	cysK	cysteine synthase A
gene-SYNPCC7942_RS07505	34.4108	78.4626	-1.1915	0.00043044	0.0014656	TRUE	NC_007604.1	1520674	1521363	690	SYNPCC7942_RS07505	J domain-containing protein
gene-SYNPCC7942_RS07510	42.4467	57.5065	-0.43127	0.064443	0.11764	FALSE	NC_007604.1	1521482	1522141	660	SYNPCC7942_RS07510	Na(+)/H(+) antiporter subunit B
gene-SYNPCC7942_RS07515	35.995	73.5982	-1.0312	1.0119e-05	4.9136e-05	TRUE	NC_007604.1	1522138	1522719	582	SYNPCC7942_RS07515	DUF4040 domain-containing protein
gene-SYNPCC7942_RS07520	12.3473	36.4798	-1.5611	7.6184e-07	4.6096e-06	TRUE	NC_007604.1	1523002	1523259	258	SYNPCC7942_RS07520	hypothetical protein
gene-SYNPCC7942_RS07525	17.4641	35.9683	-1.0419	0.00030296	0.0010761	TRUE	NC_007604.1	1523256	1523642	387	SYNPCC7942_RS07525	Na+/H+ antiporter subunit E
gene-SYNPCC7942_RS07530	33.6996	63.2568	-0.90667	0.018857	0.040749	TRUE	NC_007604.1	1523639	1525081	1443	SYNPCC7942_RS07530	cation:proton antiporter
gene-SYNPCC7942_RS07535	2.05286	6.63263	-1.6846	0.012614	0.028596	TRUE	NC_007604.1	1525078	1525413	336	SYNPCC7942_RS07535	cation:proton antiporter subunit C
gene-SYNPCC7942_RS07540	29.4912	8.78063	1.7246	0.0090692	0.021389	TRUE	NC_007604.1	1525833	1526954	1122	SYNPCC7942_RS07540	sodium-dependent bicarbonate transport family permease
gene-SYNPCC7942_RS07545	3.7872	12.6242	-1.7339	0.019171	0.041326	TRUE	NC_007604.1	1527717	1528031	315	SYNPCC7942_RS07545	hypothetical protein
gene-SYNPCC7942_RS07550	47.666	17.0814	1.492	3.1463e-06	1.7217e-05	TRUE	NC_007604.1	1528142	1530337	2196	SYNPCC7942_RS07550	transglutaminase family protein
gene-SYNPCC7942_RS07555	66.9099	151.505	-1.1814	3.4629e-05	0.00014991	TRUE	NC_007604.1	1530415	1530852	438	SYNPCC7942_RS07555	cytochrome c
gene-SYNPCC7942_RS07560	0	0	NA	NA	NA	NA	NC_007604.1	1530970	1531083	114	petG	cytochrome b6-f complex subunit PetG
gene-SYNPCC7942_RS07565	19.4759	44.2611	-1.1884	NA	NA	NA	NC_007604.1	1531194	1531748	555	rsmD	16S rRNA (guanine(966)-N(2))-methyltransferase RsmD
gene-SYNPCC7942_RS07570	328.288	659.662	-1.0075	0.00011878	0.00045774	TRUE	NC_007604.1	1531745	1532398	654	hisH	imidazole glycerol phosphate synthase subunit HisH
gene-SYNPCC7942_RS07575	54.1006	14.9425	1.852	6.1716e-07	3.8221e-06	TRUE	NC_007604.1	1532605	1534170	1566	SYNPCC7942_RS07575	DUF3370 domain-containing protein
gene-SYNPCC7942_RS07580	8.94156	5.9322	0.62134	0.3175	0.43298	FALSE	NC_007604.1	1534449	1534877	429	SYNPCC7942_RS07580	HIT family protein
gene-SYNPCC7942_RS07585	426.622	235.939	0.85469	0.005995	0.015042	TRUE	NC_007604.1	1534874	1536367	1494	SYNPCC7942_RS07585	UDP-N-acetylmuramoyl-L-alanyl-D-glutamate--2%2C6-diaminopimelate ligase
gene-SYNPCC7942_RS07590	5.65144	4.06307	0.43967	0.52836	0.63096	FALSE	NC_007604.1	1536407	1536673	267	SYNPCC7942_RS07590	glutaredoxin family protein
gene-SYNPCC7942_RS07595	19.2499	3.79636	2.3356	0.00049618	0.0016531	TRUE	NC_007604.1	1536664	1536912	249	yidD	membrane protein insertion efficiency factor YidD
gene-SYNPCC7942_RS07600	659.572	484.168	0.4462	0.046361	0.088808	FALSE	NC_007604.1	1536986	1537594	609	rpsD	30S ribosomal protein S4
gene-SYNPCC7942_RS07605	11.4425	15.3032	-0.39431	0.33044	0.44739	FALSE	NC_007604.1	1538545	1539897	1353	SYNPCC7942_RS07605	CmpA/NrtA family ABC transporter substrate-binding protein
gene-SYNPCC7942_RS07610	13.3651	15.575	-0.21701	0.65931	0.7419	FALSE	NC_007604.1	1539953	1540789	837	ntrB	nitrate ABC transporter permease
gene-SYNPCC7942_RS07615	60.8387	41.286	0.56312	0.059818	0.11025	FALSE	NC_007604.1	1540818	1542809	1992	SYNPCC7942_RS07615	nitrate ABC transporter ATP-binding protein
gene-SYNPCC7942_RS07620	76.1945	61.4627	0.30783	0.27284	0.38361	FALSE	NC_007604.1	1542834	1543670	837	SYNPCC7942_RS07620	nitrate ABC transporter ATP-binding protein
gene-SYNPCC7942_RS07625	34.3224	13.2801	1.3861	0.0010102	0.0030989	TRUE	NC_007604.1	1543938	1544507	570	SYNPCC7942_RS07625	metal-binding protein
gene-SYNPCC7942_RS07630	76.2632	53.9986	0.49778	0.16973	0.26049	FALSE	NC_007604.1	1544514	1545353	840	mazG	nucleoside triphosphate pyrophosphohydrolase
gene-SYNPCC7942_RS07635	43.7004	36.9453	0.23315	0.46821	0.57602	FALSE	NC_007604.1	1545382	1546095	714	SYNPCC7942_RS07635	DUF3153 domain-containing protein
gene-SYNPCC7942_RS07640	9.81141	11.8277	-0.28012	0.64649	0.73154	FALSE	NC_007604.1	1546123	1546650	528	SYNPCC7942_RS07640	tetratricopeptide repeat protein
gene-SYNPCC7942_RS07645	301.129	244.424	0.30099	0.45408	0.56655	FALSE	NC_007604.1	1546647	1547552	906	argB	acetylglutamate kinase
gene-SYNPCC7942_RS07650	107.441	84.783	0.33744	0.35211	0.46688	FALSE	NC_007604.1	1547545	1548105	561	SYNPCC7942_RS07650	DUF2854 domain-containing protein
gene-SYNPCC7942_RS07655	41.9333	54.8021	-0.38614	0.27201	0.38281	FALSE	NC_007604.1	1548207	1548410	204	SYNPCC7942_RS07655	hypothetical protein
gene-SYNPCC7942_RS07660	2384.13	512.563	2.2177	5.2356e-05	0.00022013	TRUE	NC_007604.1	1548631	1548930	300	petF1	ferredoxin PetF1
gene-SYNPCC7942_RS07665	130.108	112.128	0.21444	0.40086	0.51795	FALSE	NC_007604.1	1549179	1550078	900	prmA	50S ribosomal protein L11 methyltransferase
gene-SYNPCC7942_RS07670	1044.05	958.259	0.12357	0.66404	0.74563	FALSE	NC_007604.1	1550078	1551718	1641	serA	phosphoglycerate dehydrogenase
gene-SYNPCC7942_RS07675	13.286	9.70465	0.46661	0.33007	0.44712	FALSE	NC_007604.1	1551730	1552302	573	SYNPCC7942_RS07675	hypothetical protein
gene-SYNPCC7942_RS07680	29.7385	31.359	-0.070541	0.81372	0.86538	FALSE	NC_007604.1	1552303	1553082	780	SYNPCC7942_RS07680	photosystem II S4 domain protein
gene-SYNPCC7942_RS07685	324.424	2266.93	-2.8058	1.1222e-51	1.846e-49	TRUE	NC_007604.1	1553330	1554718	1389	SYNPCC7942_RS07685	DUF2252 domain-containing protein
gene-SYNPCC7942_RS07690	328.949	1412.9	-2.1032	4.1206e-25	2.3577e-23	TRUE	NC_007604.1	1554839	1555936	1098	leuB	3-isopropylmalate dehydrogenase
gene-SYNPCC7942_RS07695	2262.31	6408.64	-1.5024	4.622e-20	1.8432e-18	TRUE	NC_007604.1	1556097	1556525	429	SYNPCC7942_RS07695	TerB family tellurite resistance protein
gene-SYNPCC7942_RS07700	0	0	NA	NA	NA	NA	NC_007604.1	1557246	1557317	72	SYNPCC7942_RS07700	tRNA-Val
gene-SYNPCC7942_RS07705	103.728	67.3462	0.62586	0.0086434	0.020532	TRUE	NC_007604.1	1557396	1558298	903	lipA	lipoyl synthase
gene-SYNPCC7942_RS07710	55.9162	15.3862	1.8648	6.8053e-08	5.147e-07	TRUE	NC_007604.1	1558484	1559209	726	SYNPCC7942_RS07710	hypothetical protein
gene-SYNPCC7942_RS07715	567.646	1104.46	-0.96062	0.0042155	0.010974	TRUE	NC_007604.1	1559329	1560402	1074	mnmA	tRNA 2-thiouridine(34) synthase MnmA
gene-SYNPCC7942_RS07720	251.234	533.285	-1.0857	0.001111	0.0033728	TRUE	NC_007604.1	1560399	1561178	780	SYNPCC7942_RS07720	RNA polymerase sigma factor SigF
gene-SYNPCC7942_RS07725	36.5489	118.454	-1.7009	3.8273e-06	2.0433e-05	TRUE	NC_007604.1	1561467	1561904	438	SYNPCC7942_RS07725	SRPBCC family protein
gene-SYNPCC7942_RS07730	192.625	154.258	0.32018	0.13433	0.21651	FALSE	NC_007604.1	1561944	1563389	1446	zds	9%2C9'-di-cis-zeta-carotene desaturase
gene-SYNPCC7942_RS07735	337.044	160.839	1.0673	0.0012353	0.0036822	TRUE	NC_007604.1	1563532	1564740	1209	SYNPCC7942_RS07735	1-deoxy-D-xylulose-5-phosphate reductoisomerase
gene-SYNPCC7942_RS07740	35.6975	31.9768	0.16268	0.64246	0.72848	FALSE	NC_007604.1	1564750	1565349	600	SYNPCC7942_RS07740	pseudouridine synthase
gene-SYNPCC7942_RS07745	331.578	349.036	-0.074633	0.61895	0.70706	FALSE	NC_007604.1	1565391	1566290	900	SYNPCC7942_RS07745	serine/threonine phosphatase
gene-SYNPCC7942_RS07750	37.8313	32.4267	0.21839	0.48308	0.58897	FALSE	NC_007604.1	1566324	1566971	648	SYNPCC7942_RS07750	histidine phosphatase family protein
gene-SYNPCC7942_RS07755	153.357	221.839	-0.53432	0.0062963	0.015708	TRUE	NC_007604.1	1566943	1568316	1374	SYNPCC7942_RS07755	HAMP domain-containing sensor histidine kinase
gene-SYNPCC7942_RS07760	98.5042	110.416	-0.17033	0.4159	0.53076	FALSE	NC_007604.1	1568627	1570927	2301	SYNPCC7942_RS07760	ATP-dependent helicase
gene-SYNPCC7942_RS07765	390.152	697.285	-0.83829	0.018453	0.039941	TRUE	NC_007604.1	1570976	1572280	1305	hisD	histidinol dehydrogenase
gene-SYNPCC7942_RS07770	905.599	1257.38	-0.47367	0.08991	0.15497	FALSE	NC_007604.1	1572486	1572782	297	rpsT	30S ribosomal protein S20
gene-SYNPCC7942_RS07775	298.207	246.01	0.2792	0.21504	0.31339	FALSE	NC_007604.1	1572849	1573646	798	SYNPCC7942_RS07775	TatD family hydrolase
gene-SYNPCC7942_RS07780	4633.13	2940.6	0.65594	0.00010651	0.00041717	TRUE	NC_007604.1	1573729	1577031	3303	rpoB	DNA-directed RNA polymerase subunit beta
gene-SYNPCC7942_RS07790	5979.25	541.8	3.4641	3.3799e-12	5.7025e-11	TRUE	NC_007604.1	1577150	1583050	5901	SYNPCC7942_RS07790	DNA-directed RNA polymerase subunit beta'
gene-SYNPCC7942_RS07795	2441.09	2801.51	-0.19884	0.1054	0.1767	FALSE	NC_007604.1	1583407	1585200	1794	typA	translational GTPase TypA
gene-SYNPCC7942_RS07800	33.7896	17.8088	0.93382	0.017794	0.038737	TRUE	NC_007604.1	1585287	1586078	792	SYNPCC7942_RS07800	E3 ubiquitin ligase family protein
gene-SYNPCC7942_RS07805	444.77	501.451	-0.17219	0.23653	0.34001	FALSE	NC_007604.1	1586243	1588759	2517	SYNPCC7942_RS07805	sigma 54-interacting transcriptional regulator
gene-SYNPCC7942_RS07810	33.0413	20.3481	0.7088	0.04798	0.09131	FALSE	NC_007604.1	1588817	1589146	330	SYNPCC7942_RS07810	DUF2499 domain-containing protein
gene-SYNPCC7942_RS07815	17.4914	10.2072	0.76467	0.17307	0.2643	FALSE	NC_007604.1	1589204	1590223	1020	csaB	polysaccharide pyruvyl transferase CsaB
gene-SYNPCC7942_RS07820	12.9807	16.621	-0.34983	0.33797	0.45315	FALSE	NC_007604.1	1590283	1590708	426	SYNPCC7942_RS07820	molybdopterin-binding protein
gene-SYNPCC7942_RS07825	16.6852	87.9987	-2.4073	7.7414e-12	1.2237e-10	TRUE	NC_007604.1	1590799	1591614	816	modA	molybdate ABC transporter substrate-binding protein
gene-SYNPCC7942_RS07830	18.5474	29.9891	-0.70669	0.033477	0.067056	FALSE	NC_007604.1	1591623	1592276	654	modB	molybdate ABC transporter permease subunit
gene-SYNPCC7942_RS07835	141.062	255.479	-0.85511	0.0011683	0.0035036	TRUE	NC_007604.1	1592332	1593093	762	SYNPCC7942_RS07835	succinate dehydrogenase/fumarate reductase iron-sulfur subunit
gene-SYNPCC7942_RS07840	135.346	143.978	-0.087357	0.63415	0.72076	FALSE	NC_007604.1	1593215	1595422	2208	SYNPCC7942_RS07840	argonaute PAZ domain-containing protein
gene-SYNPCC7942_RS07845	30.284	34.543	-0.19856	0.58809	0.68157	FALSE	NC_007604.1	1595519	1595944	426	SYNPCC7942_RS07845	chaperonin family protein RbcX
gene-SYNPCC7942_RS07850	69.4237	32.307	1.1055	8.9238e-06	4.3902e-05	TRUE	NC_007604.1	1595913	1596614	702	SYNPCC7942_RS07850	type 1 glutamine amidotransferase
gene-SYNPCC7942_RS07860	0.735236	1.81725	-1.3003	0.32635	0.44322	FALSE	NC_007604.1	1597001	1597366	366	SYNPCC7942_RS07860	hypothetical protein
gene-SYNPCC7942_RS07865	40.0671	114.471	-1.5139	3.2897e-15	8.3254e-14	TRUE	NC_007604.1	1598656	1599168	513	fldA	flavodoxin FldA
gene-SYNPCC7942_RS07870	1100.13	1687.21	-0.61738	0.0066023	0.016347	TRUE	NC_007604.1	1599353	1600381	1029	SYNPCC7942_RS07870	chlorophyll a/b binding light-harvesting protein
gene-SYNPCC7942_RS07875	15.2647	16.1673	-0.086733	0.83641	0.88093	FALSE	NC_007604.1	1600802	1601053	252	SYNPCC7942_RS07875	pantothenate metabolism flavoprotein
gene-SYNPCC7942_RS07880	5.66622	3.79133	0.56334	0.39623	0.51323	FALSE	NC_007604.1	1601056	1601511	456	SYNPCC7942_RS07880	type II toxin-antitoxin system VapC family toxin
gene-SYNPCC7942_RS07885	31.3261	26.0877	0.27854	0.3914	0.5088	FALSE	NC_007604.1	1601489	1602886	1398	SYNPCC7942_RS07885	RNB domain-containing ribonuclease
gene-SYNPCC7942_RS07890	3.15321	13.0004	-2.0122	0.00045012	0.0015189	TRUE	NC_007604.1	1603035	1603415	381	SYNPCC7942_RS07890	hypothetical protein
gene-SYNPCC7942_RS07895	156.991	317.641	-1.0156	1.0576e-12	1.9466e-11	TRUE	NC_007604.1	1604319	1605638	1320	SYNPCC7942_RS07895	acetamidase/formamidase family protein
gene-SYNPCC7942_RS07900	20.4718	19.0657	0.0933	0.7832	0.84169	FALSE	NC_007604.1	1606129	1606689	561	umuD	translesion error-prone DNA polymerase V autoproteolytic subunit
gene-SYNPCC7942_RS07905	135.563	187.283	-0.46538	0.063857	0.11704	FALSE	NC_007604.1	1606746	1608002	1257	SYNPCC7942_RS07905	Y-family DNA polymerase
gene-SYNPCC7942_RS07910	405.777	458.169	-0.17451	0.25727	0.36424	FALSE	NC_007604.1	1607980	1608816	837	SYNPCC7942_RS07910	hypothetical protein
gene-SYNPCC7942_RS07915	431.784	398.776	0.11404	0.78057	0.83992	FALSE	NC_007604.1	1609373	1610365	993	ilvC	ketol-acid reductoisomerase
gene-SYNPCC7942_RS07920	62.2664	88.2406	-0.50724	0.0323	0.065145	FALSE	NC_007604.1	1610364	1611257	894	SYNPCC7942_RS07920	PHP domain-containing protein
gene-SYNPCC7942_RS07925	492.664	490.444	0.0062874	0.98026	0.98664	FALSE	NC_007604.1	1611260	1611940	681	clpP	ATP-dependent Clp endopeptidase proteolytic subunit ClpP
gene-SYNPCC7942_RS07930	279.682	241.803	0.20973	0.55499	0.65357	FALSE	NC_007604.1	1611984	1612748	765	psb29	photosystem II biogenesis protein Psp29
gene-SYNPCC7942_RS07935	265.316	144.244	0.88027	0.011392	0.026179	TRUE	NC_007604.1	1612870	1613448	579	SYNPCC7942_RS07935	hypothetical protein
gene-SYNPCC7942_RS07940	4595.96	5546.41	-0.27116	0.14284	0.22658	FALSE	NC_007604.1	1613464	1614396	933	SYNPCC7942_RS07940	RpoD/SigA family RNA polymerase sigma factor
gene-SYNPCC7942_RS07945	3.11513	1.12197	1.4661	0.20003	0.29714	FALSE	NC_007604.1	1614601	1614786	186	SYNPCC7942_RS07945	hypothetical protein
gene-SYNPCC7942_RS07950	20.5264	20.6723	-0.015546	0.97605	0.9835	FALSE	NC_007604.1	1615204	1616271	1068	SYNPCC7942_RS07950	hypothetical protein
gene-SYNPCC7942_RS07955	81.1169	127.045	-0.65066	0.0062831	0.01569	TRUE	NC_007604.1	1616284	1616958	675	SYNPCC7942_RS07955	acyltransferase
gene-SYNPCC7942_RS07965	100.812	121.646	-0.27094	0.41267	0.52931	FALSE	NC_007604.1	1618181	1618876	696	SYNPCC7942_RS07965	hypothetical protein
gene-SYNPCC7942_RS07970	70.6988	115.416	-0.70652	0.018241	0.039582	TRUE	NC_007604.1	1618800	1619696	897	SYNPCC7942_RS07970	ADP-ribosylglycohydrolase family protein
gene-SYNPCC7942_RS07975	1.73227	3.09102	-0.78548	0.43327	0.54668	FALSE	NC_007604.1	1620225	1620413	189	SYNPCC7942_RS07975	hypothetical protein
gene-SYNPCC7942_RS07980	7.74831	19.9788	-1.3573	0.00050886	0.0016826	TRUE	NC_007604.1	1621096	1621566	471	SYNPCC7942_RS07980	YbjN domain-containing protein
gene-SYNPCC7942_RS07985	0.172002	0.737319	-1.9978	0.33741	0.45286	FALSE	NC_007604.1	1621903	1622220	318	SYNPCC7942_RS07985	hypothetical protein
gene-SYNPCC7942_RS07990	0	0	NA	NA	NA	NA	NC_007604.1	1622798	1622869	72	SYNPCC7942_RS07990	tRNA-Gly
gene-SYNPCC7942_RS07995	21.1393	47.0229	-1.1561	1.9846e-05	9.0061e-05	TRUE	NC_007604.1	1622970	1623410	441	SYNPCC7942_RS07995	TerB family tellurite resistance protein
gene-SYNPCC7942_RS08000	105.081	43.3381	1.283	1.6774e-05	7.7729e-05	TRUE	NC_007604.1	1623497	1625644	2148	ppk1	polyphosphate kinase 1
gene-SYNPCC7942_RS08005	168.515	61.033	1.4649	1.6544e-07	1.1489e-06	TRUE	NC_007604.1	1625702	1626019	318	SYNPCC7942_RS08005	hypothetical protein
gene-SYNPCC7942_RS08010	6.18459	7.1133	-0.22394	0.73017	0.80344	FALSE	NC_007604.1	1626357	1626581	225	SYNPCC7942_RS08010	DUF305 domain-containing protein
gene-SYNPCC7942_RS08015	181.922	767.532	-2.0775	NA	NA	NA	NC_007604.1	1626654	1627172	519	SYNPCC7942_RS08015	cupredoxin domain-containing protein
gene-SYNPCC7942_RS08020	798.925	4169.28	-2.3838	NA	NA	NA	NC_007604.1	1627206	1629449	2244	SYNPCC7942_RS08020	heavy metal translocating P-type ATPase
gene-SYNPCC7942_RS08025	19.2724	31.7762	-0.71913	0.043628	0.084309	FALSE	NC_007604.1	1630069	1630872	804	SYNPCC7942_RS08025	aquaporin family protein
gene-SYNPCC7942_RS08030	432.863	571.33	-0.40033	0.0075768	0.018363	TRUE	NC_007604.1	1631339	1632925	1587	SYNPCC7942_RS08030	GMC family oxidoreductase
gene-SYNPCC7942_RS08035	523.985	429.577	0.28656	0.37617	0.49405	FALSE	NC_007604.1	1632994	1633794	801	SYNPCC7942_RS08035	glucose 1-dehydrogenase
gene-SYNPCC7942_RS08040	386.597	195.42	0.98414	0.0053422	0.013585	TRUE	NC_007604.1	1633895	1636567	2673	SYNPCC7942_RS08040	glucosidase
gene-SYNPCC7942_RS08045	62.1174	22.4673	1.4638	0.00021708	0.00079799	TRUE	NC_007604.1	1636580	1638625	2046	SYNPCC7942_RS08045	amylo-alpha-1%2C6-glucosidase
gene-SYNPCC7942_RS08050	38.0281	10.2819	1.8827	0.0012809	0.0038007	TRUE	NC_007604.1	1638668	1640059	1392	clcA	H(+)/Cl(-) exchange transporter ClcA
gene-SYNPCC7942_RS08055	200.829	183.556	0.12987	0.59843	0.69052	FALSE	NC_007604.1	1640261	1642015	1755	argS	arginine--tRNA ligase
gene-SYNPCC7942_RS08060	155.437	170.189	-0.13035	0.61753	0.70574	FALSE	NC_007604.1	1642172	1642891	720	tatC	twin-arginine translocase subunit TatC
gene-SYNPCC7942_RS08065	39.9911	86.3911	-1.1166	0.0031491	0.0084662	TRUE	NC_007604.1	1643406	1643957	552	SYNPCC7942_RS08065	cyclin-dependent kinase inhibitor 3 family protein
gene-SYNPCC7942_RS08070	53.2576	77.035	-0.52915	0.048165	0.091464	FALSE	NC_007604.1	1644011	1644436	426	SYNPCC7942_RS08070	hypothetical protein
gene-SYNPCC7942_RS08075	177.183	494.188	-1.481	6.4309e-12	1.0321e-10	TRUE	NC_007604.1	1645142	1646821	1680	SYNPCC7942_RS08075	M14 family metallopeptidase
gene-SYNPCC7942_RS08080	110.49	92.4879	0.25839	0.33384	0.45089	FALSE	NC_007604.1	1646823	1648211	1389	mnmE	tRNA uridine-5-carboxymethylaminomethyl(34) synthesis GTPase MnmE
gene-SYNPCC7942_RS08085	8.2871	3.82822	1.1105	0.095977	0.16367	FALSE	NC_007604.1	1648210	1648746	537	SYNPCC7942_RS08085	DUF2062 domain-containing protein
gene-SYNPCC7942_RS08090	173.472	239.829	-0.46896	0.011241	0.025911	TRUE	NC_007604.1	1648682	1650160	1479	SYNPCC7942_RS08090	YdiU family protein
gene-SYNPCC7942_RS08095	35.6715	39.8846	-0.16442	0.56665	0.66303	FALSE	NC_007604.1	1650201	1650986	786	SYNPCC7942_RS08095	peptidoglycan recognition family protein
gene-SYNPCC7942_RS08100	280.216	610.981	-1.1252	6.6426e-08	5.0384e-07	TRUE	NC_007604.1	1651359	1652669	1311	SYNPCC7942_RS08100	HAMP domain-containing sensor histidine kinase
gene-SYNPCC7942_RS08105	2274.26	6797.27	-1.5796	7.653e-25	4.2488e-23	TRUE	NC_007604.1	1652732	1653172	441	SYNPCC7942_RS08105	DUF1036 domain-containing protein
gene-SYNPCC7942_RS08110	252.617	142.232	0.82977	2.8653e-05	0.00012717	TRUE	NC_007604.1	1653255	1655834	2580	SYNPCC7942_RS08110	chloride channel protein
gene-SYNPCC7942_RS08115	58.2372	47.9346	0.27616	0.48312	0.58897	FALSE	NC_007604.1	1655981	1657270	1290	SYNPCC7942_RS08115	TldD/PmbA family protein
gene-SYNPCC7942_RS08120	151.39	138.259	0.12953	0.7067	0.78285	FALSE	NC_007604.1	1657274	1658131	858	SYNPCC7942_RS08120	Tab2/Atab2 family RNA-binding protein
gene-SYNPCC7942_RS08125	284.901	290.103	-0.02686	0.92044	0.94118	FALSE	NC_007604.1	1658135	1659022	888	SYNPCC7942_RS08125	S1 RNA-binding domain-containing protein
gene-SYNPCC7942_RS08130	7.10673	3.89228	0.87735	0.18182	0.27535	FALSE	NC_007604.1	1659119	1659934	816	SYNPCC7942_RS08130	creatininase family protein
gene-SYNPCC7942_RS08135	478.14	980.223	-1.0361	0.0029206	0.0078762	TRUE	NC_007604.1	1660025	1660720	696	SYNPCC7942_RS08135	aldehyde oxygenase (deformylating)
gene-SYNPCC7942_RS08140	447.375	911.391	-1.0268	0.022573	0.047875	TRUE	NC_007604.1	1660735	1661760	1026	SYNPCC7942_RS08140	long-chain acyl-[acyl-carrier-protein] reductase
gene-SYNPCC7942_RS08145	350.272	402.494	-0.20065	0.45179	0.56462	FALSE	NC_007604.1	1661770	1662753	984	SYNPCC7942_RS08145	acetyl-CoA carboxylase carboxyltransferase subunit alpha
gene-SYNPCC7942_RS08150	46.1895	42.8868	0.10152	0.81721	0.86704	FALSE	NC_007604.1	1662871	1663608	738	SYNPCC7942_RS08150	SDR family oxidoreductase
gene-SYNPCC7942_RS08155	329.304	333.478	-0.0178	0.94542	0.9603	FALSE	NC_007604.1	1663657	1664298	642	folE	GTP cyclohydrolase I FolE
gene-SYNPCC7942_RS08160	113.351	91.0051	0.31783	0.39861	0.51555	FALSE	NC_007604.1	1664306	1665100	795	SYNPCC7942_RS08160	PhzF family phenazine biosynthesis protein
gene-SYNPCC7942_RS08165	333.623	144.628	1.2066	1.9171e-08	1.607e-07	TRUE	NC_007604.1	1665097	1666182	1086	SYNPCC7942_RS08165	SpoIID/LytB domain-containing protein
gene-SYNPCC7942_RS08170	21.8638	13.8894	0.66227	0.091135	0.1569	FALSE	NC_007604.1	1666188	1667030	843	SYNPCC7942_RS08170	DUF4922 domain-containing protein
gene-SYNPCC7942_RS08175	12.1746	8.43277	0.52174	0.37892	0.49714	FALSE	NC_007604.1	1667296	1668033	738	SYNPCC7942_RS08175	RNA methyltransferase
gene-SYNPCC7942_RS08180	142.415	102.615	0.47415	0.070521	0.1267	FALSE	NC_007604.1	1668136	1669263	1128	SYNPCC7942_RS08180	serine hydrolase
gene-SYNPCC7942_RS08185	71.9287	14.6926	2.32	3.2767e-10	3.833e-09	TRUE	NC_007604.1	1669273	1670625	1353	SYNPCC7942_RS08185	DUF3370 domain-containing protein
gene-SYNPCC7942_RS08190	6.90849	15.4212	-1.1564	0.0060999	0.01529	TRUE	NC_007604.1	1670630	1671208	579	SYNPCC7942_RS08190	hypothetical protein
gene-SYNPCC7942_RS08195	42.1974	30.7097	0.44913	0.33634	0.45245	FALSE	NC_007604.1	1671538	1672011	474	SYNPCC7942_RS08195	fasciclin domain-containing protein
gene-SYNPCC7942_RS08200	158.053	101.402	0.63968	0.16819	0.25827	FALSE	NC_007604.1	1672123	1673679	1557	SYNPCC7942_RS08200	iron uptake porin
gene-SYNPCC7942_RS08205	229.852	127.471	0.84967	3.2331e-05	0.00014135	TRUE	NC_007604.1	1673935	1675344	1410	SYNPCC7942_RS08205	mannose-1-phosphate guanylyltransferase/mannose-6-phosphate isomerase
gene-SYNPCC7942_RS08210	2203.93	915.814	1.267	6.5001e-06	3.2964e-05	TRUE	NC_007604.1	1675456	1678869	3414	nrdJ	ribonucleoside-triphosphate reductase%2C adenosylcobalamin-dependent
gene-SYNPCC7942_RS08215	3299.84	1666.92	0.9853	3.5119e-06	1.8941e-05	TRUE	NC_007604.1	1678977	1680389	1413	SYNPCC7942_RS08215	NAD(P)(+) transhydrogenase (Re/Si-specific) subunit beta
gene-SYNPCC7942_RS08220	50.2464	28.8781	0.79787	0.012832	0.029015	TRUE	NC_007604.1	1680389	1680682	294	SYNPCC7942_RS08220	NAD(P) transhydrogenase subunit alpha
gene-SYNPCC7942_RS08225	4774.59	2514.17	0.92533	5.5739e-07	3.4764e-06	TRUE	NC_007604.1	1680679	1681905	1227	SYNPCC7942_RS08225	NAD(P) transhydrogenase subunit alpha
gene-SYNPCC7942_RS08230	2442.59	4404.58	-0.85057	0.00076531	0.0024181	TRUE	NC_007604.1	1682042	1682617	576	SYNPCC7942_RS08230	DUF2808 domain-containing protein
gene-SYNPCC7942_RS08235	0	0	NA	NA	NA	NA	NC_007604.1	1682665	1682802	138	rpmH	50S ribosomal protein L34
gene-SYNPCC7942_RS08240	14.5787	8.9643	0.71031	0.11003	0.18328	FALSE	NC_007604.1	1682808	1683176	369	rnpA	ribonuclease P protein component
gene-SYNPCC7942_RS08245	1338.21	1225.78	0.12666	0.4296	0.54361	FALSE	NC_007604.1	1683163	1683549	387	SYNPCC7942_RS08245	PH domain-containing protein
gene-SYNPCC7942_RS08250	1645.55	877.058	0.90799	2.7067e-07	1.8082e-06	TRUE	NC_007604.1	1683752	1684930	1179	yidC	membrane protein insertase YidC
gene-SYNPCC7942_RS08255	70.8053	52.2504	0.44446	0.049907	0.094229	FALSE	NC_007604.1	1684927	1685433	507	SYNPCC7942_RS08255	R3H domain-containing nucleic acid-binding protein
gene-SYNPCC7942_RS08260	49.3266	17.6167	1.4824	9.2827e-05	0.00036851	TRUE	NC_007604.1	1685436	1685942	507	SYNPCC7942_RS08260	DUF177 domain-containing protein
gene-SYNPCC7942_RS08265	72.7889	31.6915	1.1893	0.00070805	0.0022589	TRUE	NC_007604.1	1685939	1687444	1506	SYNPCC7942_RS08265	AAA family ATPase
gene-SYNPCC7942_RS08270	844.453	922.615	-0.12749	0.49836	0.6028	FALSE	NC_007604.1	1687584	1689152	1569	SYNPCC7942_RS08270	B12-binding domain-containing radical SAM protein
gene-SYNPCC7942_RS08275	591.758	885.938	-0.58254	0.0833	0.14491	FALSE	NC_007604.1	1689721	1692192	2472	SYNPCC7942_RS08275	DUF3656 domain-containing protein
gene-SYNPCC7942_RS08280	18.9055	15.546	0.29557	0.4562	0.5675	FALSE	NC_007604.1	1692265	1692957	693	SYNPCC7942_RS08280	hypothetical protein
gene-SYNPCC7942_RS08285	164.649	181.521	-0.14238	0.5359	0.63689	FALSE	NC_007604.1	1692985	1693644	660	ribE	riboflavin synthase
gene-SYNPCC7942_RS08290	23.9387	35.2695	-0.55745	0.18309	0.27632	FALSE	NC_007604.1	1693698	1694921	1224	SYNPCC7942_RS08290	glycosyltransferase family 4 protein
gene-SYNPCC7942_RS08295	139.011	88.0307	0.65982	0.0061739	0.015461	TRUE	NC_007604.1	1695068	1695550	483	SYNPCC7942_RS08295	hypothetical protein
gene-SYNPCC7942_RS08300	315.861	733.186	-1.2157	4.6251e-08	3.623e-07	TRUE	NC_007604.1	1695554	1696852	1299	SYNPCC7942_RS08300	hypothetical protein
gene-SYNPCC7942_RS08305	175.568	90.3706	0.95924	0.0012298	0.003674	TRUE	NC_007604.1	1697252	1697971	720	SYNPCC7942_RS08305	cytochrome b/b6 domain-containing protein
gene-SYNPCC7942_RS08310	4.22474	2.75533	0.65982	0.41601	0.53076	FALSE	NC_007604.1	1698071	1698712	642	SYNPCC7942_RS08310	hypothetical protein
gene-SYNPCC7942_RS08315	181.247	26.0479	2.7984	2.7239e-06	1.5062e-05	TRUE	NC_007604.1	1698933	1699268	336	SYNPCC7942_RS08315	c-type cytochrome
gene-SYNPCC7942_RS08320	111.847	20.4221	2.455	6.1061e-07	3.7904e-06	TRUE	NC_007604.1	1699269	1700168	900	SYNPCC7942_RS08320	tetratricopeptide repeat protein
gene-SYNPCC7942_RS08325	13.147	16.3155	-0.32586	0.50693	0.61147	FALSE	NC_007604.1	1700263	1700772	510	SYNPCC7942_RS08325	hypothetical protein
gene-SYNPCC7942_RS08330	22.4376	44.9599	-1.0061	0.0048072	0.01238	TRUE	NC_007604.1	1701339	1702091	753	SYNPCC7942_RS08330	hypothetical protein
gene-SYNPCC7942_RS08335	579.093	257.737	1.1682	0.000449	0.001517	TRUE	NC_007604.1	1702113	1702652	540	SYNPCC7942_RS08335	hypothetical protein
gene-SYNPCC7942_RS08340	46969.8	21670.6	1.116	2.0021e-05	9.07e-05	TRUE	NC_007604.1	1702823	1704469	1647	SYNPCC7942_RS08340	iron uptake porin
gene-SYNPCC7942_RS08345	579.925	919.308	-0.66444	0.0017014	0.0048995	TRUE	NC_007604.1	1704606	1705013	408	SYNPCC7942_RS08345	4a-hydroxytetrahydrobiopterin dehydratase
gene-SYNPCC7942_RS08350	0.137141	0	-0.56888	0.87211	0.90629	FALSE	NC_007604.1	1705426	1706484	1059	psbD	photosystem II D2 protein (photosystem q(a) protein)
gene-SYNPCC7942_RS08355	53.2374	51.6946	0.039781	0.90169	0.92771	FALSE	NC_007604.1	1706685	1706951	267	SYNPCC7942_RS08355	hypothetical protein
gene-SYNPCC7942_RS08360	12.4885	20.9909	-0.75832	0.13734	0.22001	FALSE	NC_007604.1	1707135	1707776	642	SYNPCC7942_RS08360	energy-coupling factor ABC transporter ATP-binding protein
gene-SYNPCC7942_RS08365	40.623	60.5938	-0.57503	0.042964	0.083331	FALSE	NC_007604.1	1707881	1708414	534	SYNPCC7942_RS08365	NYN domain-containing protein
gene-SYNPCC7942_RS08370	62.3747	60.5812	0.044931	0.85688	0.89745	FALSE	NC_007604.1	1708665	1709165	501	SYNPCC7942_RS08370	hypothetical protein
gene-SYNPCC7942_RS08375	44.8885	47.6445	-0.088953	0.73204	0.80362	FALSE	NC_007604.1	1709180	1710250	1071	SYNPCC7942_RS08375	TIGR00341 family protein
gene-SYNPCC7942_RS08380	693.655	1087.17	-0.64821	3.664e-05	0.00015809	TRUE	NC_007604.1	1710353	1711873	1521	SYNPCC7942_RS08380	diguanylate cyclase
gene-SYNPCC7942_RS08385	89.5515	155.171	-0.79795	0.00011348	0.00044051	TRUE	NC_007604.1	1711969	1712817	849	SYNPCC7942_RS08385	hypothetical protein
gene-SYNPCC7942_RS08390	34.3859	72.1863	-1.0743	1.5469e-05	7.2445e-05	TRUE	NC_007604.1	1713332	1714075	744	rnc	ribonuclease III
gene-SYNPCC7942_RS08395	1706.66	3279.54	-0.94233	0.0063544	0.015795	TRUE	NC_007604.1	1714348	1715070	723	SYNPCC7942_RS08395	hypothetical protein
gene-SYNPCC7942_RS08400	88.9491	170.606	-0.94125	0.003751	0.0099122	TRUE	NC_007604.1	1715266	1716186	921	SYNPCC7942_RS08400	alpha/beta hydrolase
gene-SYNPCC7942_RS08405	51.1041	139.156	-1.449	2.7181e-06	1.5061e-05	TRUE	NC_007604.1	1716189	1716638	450	SYNPCC7942_RS08405	Fur family transcriptional regulator
gene-SYNPCC7942_RS08410	60.6612	112.597	-0.89033	0.010597	0.024531	TRUE	NC_007604.1	1716788	1717504	717	SYNPCC7942_RS08410	rubredoxin
gene-SYNPCC7942_RS08415	479.05	553.932	-0.20948	0.080089	0.14015	FALSE	NC_007604.1	1717707	1720946	3240	SYNPCC7942_RS08415	glycoside hydrolase family 15 protein
gene-SYNPCC7942_RS08420	52.8458	101.204	-0.9429	0.0011246	0.0034021	TRUE	NC_007604.1	1721058	1721795	738	SYNPCC7942_RS08420	WecB/TagA/CpsF family glycosyltransferase
gene-SYNPCC7942_RS08425	60.8241	77.4005	-0.34754	0.46127	0.57051	FALSE	NC_007604.1	1721792	1723432	1641	SYNPCC7942_RS08425	radical SAM protein
gene-SYNPCC7942_RS08430	244.427	185.022	0.40023	0.042314	0.082132	FALSE	NC_007604.1	1723540	1724736	1197	SYNPCC7942_RS08430	glycerol dehydrogenase
gene-SYNPCC7942_RS08435	8.67338	53.8381	-2.6573	7.3956e-10	8.1106e-09	TRUE	NC_007604.1	1724849	1725232	384	SYNPCC7942_RS08435	hypothetical protein
gene-SYNPCC7942_RS08440	24.9702	255.187	-3.3591	1.1413e-14	2.5895e-13	TRUE	NC_007604.1	1725260	1725829	570	SYNPCC7942_RS08440	hypothetical protein
gene-SYNPCC7942_RS08445	5641.22	21030.5	-1.8984	7.7152e-24	3.9051e-22	TRUE	NC_007604.1	1725919	1728081	2163	katG	catalase/peroxidase HPI
gene-SYNPCC7942_RS08450	132.953	148.211	-0.15309	0.53944	0.64011	FALSE	NC_007604.1	1728453	1728674	222	SYNPCC7942_RS08450	hypothetical protein
gene-SYNPCC7942_RS08455	28.5258	6.88235	2.0489	9.5158e-05	0.00037606	TRUE	NC_007604.1	1728788	1729246	459	SYNPCC7942_RS08455	DUF2214 family protein
gene-SYNPCC7942_RS08460	360.934	62.8954	2.5206	6.6151e-07	4.0871e-06	TRUE	NC_007604.1	1729384	1730031	648	SYNPCC7942_RS08460	NAD(P)H-dependent oxidoreductase
gene-SYNPCC7942_RS08465	67.3725	28.1039	1.2647	2.8212e-05	0.00012586	TRUE	NC_007604.1	1730131	1730964	834	SYNPCC7942_RS08465	ion transporter
gene-SYNPCC7942_RS08470	1815.75	1882.26	-0.051962	0.87747	0.90925	FALSE	NC_007604.1	1731159	1731722	564	SYNPCC7942_RS08470	COP23 domain-containing protein
gene-SYNPCC7942_RS08475	94.4224	79.5695	0.24886	0.23785	0.34166	FALSE	NC_007604.1	1731811	1733247	1437	cysS	cysteine--tRNA ligase
gene-SYNPCC7942_RS08485	7.16718	2.43966	1.6107	0.035395	0.070257	FALSE	NC_007604.1	1733790	1733984	195	SYNPCC7942_RS08485	hypothetical protein
gene-SYNPCC7942_RS08490	53.8777	40.055	0.43737	0.22608	0.32695	FALSE	NC_007604.1	1733989	1735104	1116	SYNPCC7942_RS08490	Gfo/Idh/MocA family oxidoreductase
gene-SYNPCC7942_RS08495	373.965	849.552	-1.1845	5.9789e-14	1.2489e-12	TRUE	NC_007604.1	1735155	1735859	705	SYNPCC7942_RS08495	neutral zinc metallopeptidase
gene-SYNPCC7942_RS08500	71.4122	34.7595	1.0407	0.00073742	0.0023356	TRUE	NC_007604.1	1735965	1737356	1392	murD	UDP-N-acetylmuramoyl-L-alanine--D-glutamate ligase
gene-SYNPCC7942_RS08505	530.272	249.789	1.089	2.4745e-10	2.9206e-09	TRUE	NC_007604.1	1737879	1739552	1674	kdpA	potassium-transporting ATPase subunit KdpA
gene-SYNPCC7942_RS08510	293.631	64.4553	2.1918	2.828e-15	7.2265e-14	TRUE	NC_007604.1	1739595	1741685	2091	kdpB	potassium-transporting ATPase subunit KdpB
gene-SYNPCC7942_RS08515	114.043	19.9798	2.5128	6.5519e-11	8.6223e-10	TRUE	NC_007604.1	1741839	1742447	609	kdpC	K(+)-transporting ATPase subunit C
gene-SYNPCC7942_RS08520	328.925	343.875	-0.062586	0.75043	0.81854	FALSE	NC_007604.1	1742508	1743233	726	SYNPCC7942_RS08520	D-alanyl-D-alanine carboxypeptidase family protein
gene-SYNPCC7942_RS08525	55.2158	46.1134	0.2545	0.46257	0.57078	FALSE	NC_007604.1	1743189	1743854	666	SYNPCC7942_RS08525	cofactor assembly of complex C subunit B
gene-SYNPCC7942_RS08530	576.266	475.499	0.27705	0.23064	0.33262	FALSE	NC_007604.1	1743855	1744166	312	SYNPCC7942_RS08530	hypothetical protein
gene-SYNPCC7942_RS08535	144.737	336.334	-1.2176	1.4522e-09	1.4989e-08	TRUE	NC_007604.1	1744281	1744766	486	SYNPCC7942_RS08535	2TM domain-containing protein
gene-SYNPCC7942_RS08540	50.8911	79.2464	-0.64488	0.040047	0.078309	FALSE	NC_007604.1	1744816	1745469	654	SYNPCC7942_RS08540	hypothetical protein
gene-SYNPCC7942_RS08545	158.623	248.029	-0.64568	0.015371	0.033968	TRUE	NC_007604.1	1745500	1746597	1098	SYNPCC7942_RS08545	FAD-dependent oxidoreductase
gene-SYNPCC7942_RS08550	502.37	814.21	-0.69689	0.052512	0.098511	FALSE	NC_007604.1	1746611	1747069	459	psbQ	photosystem II protein PsbQ
gene-SYNPCC7942_RS08555	280.509	258.348	0.11744	0.57959	0.67394	FALSE	NC_007604.1	1747252	1747590	339	psb28	photosystem II reaction center protein Psb28
gene-SYNPCC7942_RS08560	156.91	241.055	-0.6218	0.022218	0.047236	TRUE	NC_007604.1	1747842	1748858	1017	SYNPCC7942_RS08560	TOBE-like domain-containing protein
gene-SYNPCC7942_RS08565	25.2423	26.4292	-0.070161	0.85127	0.89265	FALSE	NC_007604.1	1749076	1750128	1053	SYNPCC7942_RS08565	sulfate ABC transporter substrate-binding protein
gene-SYNPCC7942_RS08570	28.963	23.7554	0.27181	0.48057	0.58766	FALSE	NC_007604.1	1750203	1751039	837	cysT	sulfate ABC transporter permease subunit CysT
gene-SYNPCC7942_RS08575	6.3078	2.65741	1.2414	0.11457	0.18988	FALSE	NC_007604.1	1751063	1751308	246	SYNPCC7942_RS08575	NIL domain-containing protein
gene-SYNPCC7942_RS08580	93.2172	66.5127	0.49255	0.08958	0.15451	FALSE	NC_007604.1	1751336	1751956	621	SYNPCC7942_RS08580	Crp/Fnr family transcriptional regulator
gene-SYNPCC7942_RS08585	243.674	160.126	0.60504	0.033229	0.066712	FALSE	NC_007604.1	1752002	1752862	861	cysW	sulfate ABC transporter permease subunit CysW
gene-SYNPCC7942_RS08590	57.3012	56.3857	0.025005	0.92959	0.94832	FALSE	NC_007604.1	1753022	1754047	1026	SYNPCC7942_RS08590	sulfate ABC transporter substrate-binding protein
gene-SYNPCC7942_RS08595	10.4014	2.64053	1.9601	0.0036334	0.0096401	TRUE	NC_007604.1	1754047	1754913	867	cysT	sulfate ABC transporter permease subunit CysT
gene-SYNPCC7942_RS08600	10.1768	2.04998	2.392	0.0017053	0.0049052	TRUE	NC_007604.1	1754913	1755773	861	cysW	sulfate ABC transporter permease subunit CysW
gene-SYNPCC7942_RS08605	48.5534	9.40294	2.356	6.7072e-05	0.00027455	TRUE	NC_007604.1	1755915	1756877	963	SYNPCC7942_RS08605	sulfurtransferase
gene-SYNPCC7942_RS08610	37.9761	20.1455	0.92223	0.0042485	0.011039	TRUE	NC_007604.1	1757155	1758315	1161	SYNPCC7942_RS08610	YeeE/YedE family protein
gene-SYNPCC7942_RS08615	11.0179	20.9627	-0.9398	0.088959	0.15353	FALSE	NC_007604.1	1758418	1759329	912	SYNPCC7942_RS08615	restriction endonuclease
gene-SYNPCC7942_RS08620	11.4609	8.66551	0.42947	0.43839	0.55226	FALSE	NC_007604.1	1759418	1759819	402	SYNPCC7942_RS08620	response regulator
gene-SYNPCC7942_RS08625	153.069	46.3673	1.7217	1.3768e-12	2.4321e-11	TRUE	NC_007604.1	1759930	1762506	2577	SYNPCC7942_RS08625	DNA topoisomerase 4 subunit A
gene-SYNPCC7942_RS08630	56.5523	35.0682	0.68762	0.023269	0.049232	TRUE	NC_007604.1	1762639	1763637	999	SYNPCC7942_RS08630	CsgG/HfaB family protein
gene-SYNPCC7942_RS08635	200.421	158.012	0.34266	0.17172	0.26277	FALSE	NC_007604.1	1763712	1764452	741	SYNPCC7942_RS08635	pirin-like bicupin family protein
gene-SYNPCC7942_RS08640	0.926278	3.04205	-1.7099	0.081021	0.14151	FALSE	NC_007604.1	1764611	1764892	282	SYNPCC7942_RS08640	CDGSH iron-sulfur domain-containing protein
gene-SYNPCC7942_RS08645	20.885	53.0714	-1.3434	0.00013416	0.00051175	TRUE	NC_007604.1	1765087	1765428	342	SYNPCC7942_RS08645	helix-turn-helix domain-containing protein
gene-SYNPCC7942_RS08650	33.6738	54.2683	-0.69245	0.044072	0.084918	FALSE	NC_007604.1	1765464	1766858	1395	SYNPCC7942_RS08650	MATE family efflux transporter
gene-SYNPCC7942_RS08655	20.5119	15.9755	0.36751	0.45419	0.56655	FALSE	NC_007604.1	1766905	1767849	945	SYNPCC7942_RS08655	GDP-L-fucose synthase
gene-SYNPCC7942_RS08660	157.171	195.521	-0.31681	0.053317	0.099809	FALSE	NC_007604.1	1767953	1768489	537	SYNPCC7942_RS08660	TIGR04376 family protein
gene-SYNPCC7942_RS08670	617.911	815.051	-0.39971	0.079053	0.13871	FALSE	NC_007604.1	1768940	1771987	3048	SYNPCC7942_RS08670	alpha-mannosidase
gene-SYNPCC7942_RS08675	135.359	114.033	0.24956	0.27986	0.39139	FALSE	NC_007604.1	1772024	1772833	810	SYNPCC7942_RS08675	hypothetical protein
gene-SYNPCC7942_RS08680	301.992	112.593	1.4226	6.0037e-06	3.0863e-05	TRUE	NC_007604.1	1773246	1775426	2181	SYNPCC7942_RS08680	DUF3769 domain-containing protein
gene-SYNPCC7942_RS08685	5.41887	3.106	0.80528	0.32079	0.43702	FALSE	NC_007604.1	1775633	1776064	432	SYNPCC7942_RS08685	hypothetical protein
gene-SYNPCC7942_RS08690	59.5613	34.7065	0.78478	0.0055055	0.013906	TRUE	NC_007604.1	1776199	1778226	2028	SYNPCC7942_RS08690	M3 family metallopeptidase
gene-SYNPCC7942_RS08695	70.3259	24.9699	1.4818	5.5376e-07	3.4702e-06	TRUE	NC_007604.1	1778348	1779889	1542	SYNPCC7942_RS08695	GTP-binding protein
gene-SYNPCC7942_RS08700	280.656	557.449	-0.99101	0.0025983	0.0071312	TRUE	NC_007604.1	1780048	1780278	231	SYNPCC7942_RS08700	DNA-directed RNA polymerase subunit omega
gene-SYNPCC7942_RS08705	144.784	299.818	-1.051	NA	NA	NA	NC_007604.1	1780275	1780847	573	SYNPCC7942_RS08705	hypothetical protein
gene-SYNPCC7942_RS08710	2.01156	2.95106	-0.52129	0.73792	0.80791	FALSE	NC_007604.1	1780853	1781218	366	SYNPCC7942_RS08710	DUF1818 family protein
gene-SYNPCC7942_RS08715	52.8638	29.6773	0.83529	0.0020355	0.0057422	TRUE	NC_007604.1	1781317	1782219	903	SYNPCC7942_RS08715	fatty acid desaturase family protein
gene-SYNPCC7942_RS08720	9.11293	7.59954	0.29464	0.66298	0.74475	FALSE	NC_007604.1	1782216	1783232	1017	SYNPCC7942_RS08720	alpha/beta fold hydrolase
gene-SYNPCC7942_RS08725	87.8425	64.734	0.43344	0.068036	0.12324	FALSE	NC_007604.1	1783250	1783903	654	upp	uracil phosphoribosyltransferase
gene-SYNPCC7942_RS08730	2634.38	6687.86	-1.3442	3.4591e-09	3.3845e-08	TRUE	NC_007604.1	1783939	1787655	3717	SYNPCC7942_RS08730	GGDEF and EAL domain-containing protein
gene-SYNPCC7942_RS08735	261.134	206.172	0.34043	0.21338	0.31165	FALSE	NC_007604.1	1787724	1789025	1302	SYNPCC7942_RS08735	heterodisulfide reductase-related iron-sulfur binding cluster
gene-SYNPCC7942_RS08740	170.227	95.0958	0.8419	0.0043107	0.011178	TRUE	NC_007604.1	1789028	1790305	1278	SYNPCC7942_RS08740	FAD-binding oxidoreductase
gene-SYNPCC7942_RS08745	784.138	331.575	1.2405	4.4279e-11	6.0073e-10	TRUE	NC_007604.1	1790369	1791796	1428	SYNPCC7942_RS08745	NADP-dependent isocitrate dehydrogenase
gene-SYNPCC7942_RS08750	10.1849	28.2475	-1.4615	0.00079371	0.0025019	TRUE	NC_007604.1	1791952	1792392	441	SYNPCC7942_RS08750	hypothetical protein
gene-SYNPCC7942_RS08755	2.88226	0	3.3523	0.031908	0.064454	FALSE	NC_007604.1	1792493	1792681	189	SYNPCC7942_RS08755	hypothetical protein
gene-SYNPCC7942_RS08760	154.76	205.239	-0.40882	0.016374	0.036018	TRUE	NC_007604.1	1793212	1793916	705	SYNPCC7942_RS08760	HEAT repeat domain-containing protein
gene-SYNPCC7942_RS08765	30.1643	35.2718	-0.21695	0.41319	0.52947	FALSE	NC_007604.1	1794143	1795228	1086	SYNPCC7942_RS08765	sulfate ABC transporter substrate-binding protein
gene-SYNPCC7942_RS08770	73.885	85.6477	-0.20951	0.39193	0.50891	FALSE	NC_007604.1	1795482	1797032	1551	SYNPCC7942_RS08770	NAD(P)/FAD-dependent oxidoreductase
gene-SYNPCC7942_RS08775	803.186	425.069	0.91755	8.8454e-06	4.3597e-05	TRUE	NC_007604.1	1797078	1797386	309	SYNPCC7942_RS08775	hypothetical protein
gene-SYNPCC7942_RS08780	519.285	260.882	0.99174	7.6086e-10	8.2073e-09	TRUE	NC_007604.1	1797586	1799067	1482	SYNPCC7942_RS08780	PLP-dependent aminotransferase family protein
gene-SYNPCC7942_RS08785	17.0522	12.1345	0.47434	0.32783	0.44499	FALSE	NC_007604.1	1799119	1799607	489	lspA	signal peptidase II
gene-SYNPCC7942_RS08790	12.7194	11.0762	0.21798	0.70205	0.77867	FALSE	NC_007604.1	1799638	1800219	582	SYNPCC7942_RS08790	biotin transporter BioY
gene-SYNPCC7942_RS08795	34.4093	49.392	-0.52175	0.17758	0.27017	FALSE	NC_007604.1	1800372	1800887	516	SYNPCC7942_RS08795	hypothetical protein
gene-SYNPCC7942_RS08800	127.402	212.127	-0.73713	0.11948	0.19629	FALSE	NC_007604.1	1800893	1802005	1113	SYNPCC7942_RS08800	sensor histidine kinase
gene-SYNPCC7942_RS08805	214.577	69.2402	1.6347	6.3274e-09	5.8434e-08	TRUE	NC_007604.1	1802053	1802640	588	SYNPCC7942_RS08805	thioredoxin family protein
gene-SYNPCC7942_RS08810	5.56331	11.1022	-1.0066	0.070943	0.12737	FALSE	NC_007604.1	1802686	1803171	486	SYNPCC7942_RS08810	phosphoribosyltransferase family protein
gene-SYNPCC7942_RS08815	4.93576	28.0959	-2.5218	5.6511e-10	6.3836e-09	TRUE	NC_007604.1	1803168	1803578	411	SYNPCC7942_RS08815	hypothetical protein
gene-SYNPCC7942_RS08820	68.2583	231.766	-1.7668	8.2034e-10	8.777e-09	TRUE	NC_007604.1	1803575	1804219	645	sufR	iron-sulfur cluster biosynthesis transcriptional regulator SufR
gene-SYNPCC7942_RS08825	107.25	731.562	-2.7711	1.2074e-21	5.23e-20	TRUE	NC_007604.1	1804395	1804757	363	SYNPCC7942_RS08825	ferredoxin-thioredoxin reductase catalytic domain-containing protein
gene-SYNPCC7942_RS08830	452.794	3098.56	-2.775	6.8973e-18	2.3274e-16	TRUE	NC_007604.1	1804805	1806244	1440	sufB	Fe-S cluster assembly protein SufB
gene-SYNPCC7942_RS08835	360.298	1397.2	-1.9556	8.5969e-05	0.00034335	TRUE	NC_007604.1	1806290	1807075	786	sufC	Fe-S cluster assembly ATPase SufC
gene-SYNPCC7942_RS08840	657.355	1873.42	-1.5112	5.0573e-05	0.00021297	TRUE	NC_007604.1	1807075	1808403	1329	sufD	Fe-S cluster assembly protein SufD
gene-SYNPCC7942_RS08845	524.914	642.246	-0.29159	0.12411	0.20239	FALSE	NC_007604.1	1808413	1809672	1260	SYNPCC7942_RS08845	SufS family cysteine desulfurase
gene-SYNPCC7942_RS08850	58.0273	36.5505	0.66073	0.051333	0.096522	FALSE	NC_007604.1	1809717	1810142	426	SYNPCC7942_RS08850	heavy metal-responsive transcriptional regulator
gene-SYNPCC7942_RS08855	47.3752	5.79246	3.039	9.3959e-09	8.383e-08	TRUE	NC_007604.1	1810183	1811088	906	murB	UDP-N-acetylmuramate dehydrogenase
gene-SYNPCC7942_RS08860	268.748	110.723	1.2772	1.4599e-09	1.501e-08	TRUE	NC_007604.1	1811099	1812535	1437	murC	UDP-N-acetylmuramate--L-alanine ligase
gene-SYNPCC7942_RS08865	1155.12	536.739	1.1066	1.593e-18	5.5904e-17	TRUE	NC_007604.1	1812814	1813833	1020	SYNPCC7942_RS08865	type I glyceraldehyde-3-phosphate dehydrogenase
gene-SYNPCC7942_RS08870	319.126	186.122	0.77817	0.0003297	0.0011586	TRUE	NC_007604.1	1814092	1815276	1185	SYNPCC7942_RS08870	NAD(P)H-quinone oxidoreductase subunit H
gene-SYNPCC7942_RS08875	8.7305	3.04709	1.4976	0.03673	0.072742	FALSE	NC_007604.1	1815423	1815833	411	SYNPCC7942_RS08875	thioesterase family protein
gene-SYNPCC7942_RS08880	33.7009	41.2161	-0.29056	0.27213	0.38281	FALSE	NC_007604.1	1815848	1816393	546	SYNPCC7942_RS08880	HPP family protein
gene-SYNPCC7942_RS08885	7891.18	21241.4	-1.4286	4.84e-13	9.0993e-12	TRUE	NC_007604.1	1816600	1817562	963	sigA2	circadian expression RNA polymerase sigma factor SigA2
gene-SYNPCC7942_RS08890	354.721	720.593	-1.0231	0.0014852	0.0043433	TRUE	NC_007604.1	1817778	1818962	1185	SYNPCC7942_RS08890	aldo/keto reductase
gene-SYNPCC7942_RS08895	29.6661	50.0232	-0.75346	0.039681	0.077659	FALSE	NC_007604.1	1818990	1819751	762	SYNPCC7942_RS08895	class I SAM-dependent methyltransferase
gene-SYNPCC7942_RS08900	174.554	229.22	-0.39419	0.031524	0.063774	FALSE	NC_007604.1	1819754	1820146	393	SYNPCC7942_RS08900	ferredoxin
gene-SYNPCC7942_RS08905	360.035	424.205	-0.23839	0.21962	0.31901	FALSE	NC_007604.1	1820146	1820532	387	SYNPCC7942_RS08905	DUF1257 domain-containing protein
gene-SYNPCC7942_RS08910	55.3223	105.167	-0.93271	0.00040007	0.0013782	TRUE	NC_007604.1	1820575	1820778	204	SYNPCC7942_RS08910	DUF2997 domain-containing protein
gene-SYNPCC7942_RS08915	261.989	218.372	0.25988	0.1755	0.26762	FALSE	NC_007604.1	1821018	1821770	753	SYNPCC7942_RS08915	HEAT repeat domain-containing protein
gene-SYNPCC7942_RS08920	9.94895	7.99236	0.29458	0.5527	0.65146	FALSE	NC_007604.1	1821890	1822354	465	SYNPCC7942_RS08920	GNAT family N-acetyltransferase
gene-SYNPCC7942_RS08925	280.712	69.8138	2.007	4.8313e-09	4.5906e-08	TRUE	NC_007604.1	1822494	1824275	1782	SYNPCC7942_RS08925	Na+:solute symporter
gene-SYNPCC7942_RS08930	143.752	381.102	-1.4079	0.0015704	0.0045672	TRUE	NC_007604.1	1824744	1824935	192	SYNPCC7942_RS08930	hypothetical protein
gene-SYNPCC7942_RS08935	797.002	1127.87	-0.50132	0.047906	0.091236	FALSE	NC_007604.1	1825182	1826219	1038	rlmN	23S rRNA (adenine(2503)-C(2))-methyltransferase RlmN
gene-SYNPCC7942_RS08945	150.371	80.0498	0.91571	5.61e-05	0.00023437	TRUE	NC_007604.1	1826528	1827619	1092	ald	alanine dehydrogenase
gene-SYNPCC7942_RS08950	605.155	277.358	1.1263	9.2842e-15	2.1625e-13	TRUE	NC_007604.1	1827926	1829530	1605	SYNPCC7942_RS08950	TolC family protein
gene-SYNPCC7942_RS08955	533.29	432.555	0.30122	0.02295	0.048635	TRUE	NC_007604.1	1829577	1831028	1452	SYNPCC7942_RS08955	BCD family MFS transporter
gene-SYNPCC7942_RS08960	42.5995	31.7423	0.42607	0.28221	0.39438	FALSE	NC_007604.1	1831028	1831846	819	SYNPCC7942_RS08960	inositol monophosphatase family protein
gene-SYNPCC7942_RS08965	10.3206	2.68938	1.9398	0.0054268	0.013774	TRUE	NC_007604.1	1831928	1832230	303	SYNPCC7942_RS08965	MSMEG_0570 family nitrogen starvation response protein
gene-SYNPCC7942_RS08970	21.933	23.8422	-0.131	0.73711	0.80736	FALSE	NC_007604.1	1832303	1832806	504	SYNPCC7942_RS08970	hypothetical protein
gene-SYNPCC7942_RS08975	164.271	80.4991	1.0261	0.00086653	0.0027087	TRUE	NC_007604.1	1832998	1834029	1032	cydB	cytochrome d ubiquinol oxidase subunit II
gene-SYNPCC7942_RS08980	375.349	285.959	0.39299	0.014546	0.032335	TRUE	NC_007604.1	1834078	1835463	1386	SYNPCC7942_RS08980	cytochrome ubiquinol oxidase subunit I
gene-SYNPCC7942_RS08985	68.948	93.3294	-0.43845	0.23828	0.34196	FALSE	NC_007604.1	1835635	1836408	774	SYNPCC7942_RS08985	hypothetical protein
gene-SYNPCC7942_RS08990	35.7589	41.0031	-0.19829	0.51487	0.61907	FALSE	NC_007604.1	1836408	1836794	387	SYNPCC7942_RS08990	hypothetical protein
gene-SYNPCC7942_RS08995	1.54019	0.732287	1.0179	0.43877	0.55229	FALSE	NC_007604.1	1836751	1837047	297	SYNPCC7942_RS08995	hypothetical protein
gene-SYNPCC7942_RS09000	890.152	1022.64	-0.20011	0.31234	0.42705	FALSE	NC_007604.1	1837195	1838652	1458	ffh	signal recognition particle protein
gene-SYNPCC7942_RS09005	48.1445	44.4621	0.10391	0.69184	0.7706	FALSE	NC_007604.1	1838756	1839004	249	rpsP	30S ribosomal protein S16
gene-SYNPCC7942_RS09010	16.4313	22.3054	-0.45616	0.21262	0.31125	FALSE	NC_007604.1	1839008	1839325	318	SYNPCC7942_RS09010	KH domain-containing protein
gene-SYNPCC7942_RS09015	40.7799	46.0116	-0.17603	0.59717	0.69028	FALSE	NC_007604.1	1839385	1839558	174	rpsU	30S ribosomal protein S21
gene-SYNPCC7942_RS09020	44.3145	29.3397	0.5888	0.063952	0.11713	FALSE	NC_007604.1	1839685	1840650	966	SYNPCC7942_RS09020	PhoH family protein
gene-SYNPCC7942_RS09025	3.03511	14.2622	-2.2024	7.7829e-05	0.00031418	TRUE	NC_007604.1	1840742	1840999	258	SYNPCC7942_RS09025	hypothetical protein
gene-SYNPCC7942_RS09030	32.0273	92.9164	-1.5321	1.7892e-13	3.5143e-12	TRUE	NC_007604.1	1841045	1841998	954	SYNPCC7942_RS09030	hypothetical protein
gene-SYNPCC7942_RS09035	257.348	69.9983	1.8749	1.7116e-11	2.4811e-10	TRUE	NC_007604.1	1842010	1843869	1860	SYNPCC7942_RS09035	AarF/ABC1/UbiB kinase family protein
gene-SYNPCC7942_RS09040	58.6031	17.735	1.7175	0.00028429	0.0010153	TRUE	NC_007604.1	1843941	1845686	1746	recN	DNA repair protein RecN
gene-SYNPCC7942_RS09045	89.7747	96.0092	-0.094631	0.63473	0.72102	FALSE	NC_007604.1	1845760	1847385	1626	mutL	DNA mismatch repair endonuclease MutL
gene-SYNPCC7942_RS09050	4.5745	4.62154	-0.015871	0.98207	0.9877	FALSE	NC_007604.1	1847468	1847743	276	SYNPCC7942_RS09050	MoaD/ThiS family protein
gene-SYNPCC7942_RS09055	1286.46	1786.1	-0.47353	0.2359	0.33947	FALSE	NC_007604.1	1847829	1849121	1293	thrC	threonine synthase
gene-SYNPCC7942_RS09060	699.418	378.926	0.88343	4.9397e-08	3.8352e-07	TRUE	NC_007604.1	1849303	1852170	2868	SYNPCC7942_RS09060	UPF0182 family protein
gene-SYNPCC7942_RS09065	4068.81	2475.17	0.71709	0.015812	0.034885	TRUE	NC_007604.1	1852529	1853311	783	SYNPCC7942_RS09065	RNA polymerase sigma factor SigF
gene-SYNPCC7942_RS09070	16.2422	16.4453	-0.032247	0.93698	0.95402	FALSE	NC_007604.1	1853308	1853730	423	SYNPCC7942_RS09070	DUF4332 domain-containing protein
gene-SYNPCC7942_RS09075	173.188	209.552	-0.27555	0.2708	0.38135	FALSE	NC_007604.1	1853723	1854250	528	SYNPCC7942_RS09075	Ycf51 family protein
gene-SYNPCC7942_RS09080	62.3916	89.9166	-0.53248	0.10583	0.17697	FALSE	NC_007604.1	1854247	1854729	483	SYNPCC7942_RS09080	SUF system NifU family Fe-S cluster assembly protein
gene-SYNPCC7942_RS09085	917.2	1000.13	-0.12494	0.65283	0.7365	FALSE	NC_007604.1	1855204	1859910	4707	SYNPCC7942_RS09085	translocation/assembly module TamB domain-containing protein
gene-SYNPCC7942_RS09090	402.358	366.762	0.1339	0.7038	0.77996	FALSE	NC_007604.1	1860032	1861012	981	SYNPCC7942_RS09090	DnaJ C-terminal domain-containing protein
gene-SYNPCC7942_RS09095	24.9307	28.1351	-0.18426	0.56815	0.66426	FALSE	NC_007604.1	1861019	1861810	792	SYNPCC7942_RS09095	Dam family site-specific DNA-(adenine-N6)-methyltransferase
gene-SYNPCC7942_RS09100	74.3395	63.6233	0.22658	0.33675	0.45245	FALSE	NC_007604.1	1861831	1863066	1236	SYNPCC7942_RS09100	PQQ-dependent sugar dehydrogenase
gene-SYNPCC7942_RS09105	1160.65	1672.4	-0.52707	0.0020544	0.0057892	TRUE	NC_007604.1	1863290	1864270	981	hemB	porphobilinogen synthase
gene-SYNPCC7942_RS09110	64.8621	72.6417	-0.16399	0.74343	0.81292	FALSE	NC_007604.1	1864440	1864763	324	trxA	thioredoxin
gene-SYNPCC7942_RS09115	109.113	171.878	-0.6559	0.14285	0.22658	FALSE	NC_007604.1	1864768	1865946	1179	SYNPCC7942_RS09115	LL-diaminopimelate aminotransferase
gene-SYNPCC7942_RS09120	112.835	156.411	-0.47345	0.098289	0.16669	FALSE	NC_007604.1	1865979	1866443	465	smpB	SsrA-binding protein SmpB
gene-SYNPCC7942_RS09125	39.0964	38.469	0.02505	0.94185	0.95824	FALSE	NC_007604.1	1866456	1866749	294	SYNPCC7942_RS09125	YciI family protein
gene-SYNPCC7942_RS09130	78.506	5.74161	3.7711	3.2866e-07	2.168e-06	TRUE	NC_007604.1	1866873	1867376	504	SYNPCC7942_RS09130	hypothetical protein
gene-SYNPCC7942_RS09135	56.6423	185.742	-1.7152	2.2956e-05	0.00010311	TRUE	NC_007604.1	1867864	1868490	627	SYNPCC7942_RS09135	hypothetical protein
gene-SYNPCC7942_RS09140	33.0919	60.2074	-0.85946	0.0042717	0.011088	TRUE	NC_007604.1	1868940	1869971	1032	hypE	hydrogenase expression/formation protein HypE
gene-SYNPCC7942_RS09145	476.428	796.815	-0.7417	0.0039462	0.010366	TRUE	NC_007604.1	1870006	1870455	450	SYNPCC7942_RS09145	Spy/CpxP family protein refolding chaperone
gene-SYNPCC7942_RS09150	14.6621	12.4129	0.2566	0.52884	0.63125	FALSE	NC_007604.1	1870692	1871408	717	SYNPCC7942_RS09150	alpha/beta fold hydrolase
gene-SYNPCC7942_RS09155	73.2193	27.8481	1.3898	2.6624e-07	1.7847e-06	TRUE	NC_007604.1	1871523	1873145	1623	SYNPCC7942_RS09155	DUF3685 domain-containing protein
gene-SYNPCC7942_RS09160	126.783	454.479	-1.8424	7.2818e-18	2.426e-16	TRUE	NC_007604.1	1873351	1873782	432	SYNPCC7942_RS09160	Fur family transcriptional regulator
gene-SYNPCC7942_RS09165	63.7202	37.3909	0.77324	0.011445	0.02624	TRUE	NC_007604.1	1873843	1874406	564	SYNPCC7942_RS09165	hypothetical protein
gene-SYNPCC7942_RS09170	6.63329	4.90323	0.41309	0.49022	0.59597	FALSE	NC_007604.1	1874474	1875253	780	SYNPCC7942_RS09170	4'-phosphopantetheinyl transferase superfamily protein
gene-SYNPCC7942_RS09175	111.119	27.7509	2.0023	0.00050121	0.0016618	TRUE	NC_007604.1	1875268	1875741	474	bcp	thioredoxin-dependent thiol peroxidase
gene-SYNPCC7942_RS09180	7.87044	3.28685	1.2248	0.1058	0.17697	FALSE	NC_007604.1	1875797	1876243	447	SYNPCC7942_RS09180	NUDIX hydrolase
gene-SYNPCC7942_RS09185	8.97625	14.6467	-0.68965	0.15032	0.23593	FALSE	NC_007604.1	1876216	1876959	744	SYNPCC7942_RS09185	pantothenate kinase
gene-SYNPCC7942_RS09190	1342.73	945.996	0.5053	0.035964	0.071277	FALSE	NC_007604.1	1877025	1878740	1716	SYNPCC7942_RS09190	diflavin flavoprotein
gene-SYNPCC7942_RS09195	586.356	380.918	0.62242	7.6378e-07	4.6107e-06	TRUE	NC_007604.1	1878956	1880710	1755	SYNPCC7942_RS09195	diflavin flavoprotein
gene-SYNPCC7942_RS09200	2713.16	4731.01	-0.80208	1.3367e-05	6.3503e-05	TRUE	NC_007604.1	1880981	1884094	3114	SYNPCC7942_RS09200	PAS domain S-box protein
gene-SYNPCC7942_RS09205	10427.4	5099.83	1.0319	0.098897	0.16761	FALSE	NC_007604.1	1884434	1886350	1917	htpG	molecular chaperone HtpG
gene-SYNPCC7942_RS09210	33.6809	8.84134	1.9663	0.00010316	0.00040526	TRUE	NC_007604.1	1886477	1887277	801	SYNPCC7942_RS09210	cyclic nucleotide-binding domain-containing protein
gene-SYNPCC7942_RS09215	71.111	28.9409	1.3081	0.00020472	0.00075466	TRUE	NC_007604.1	1887216	1888451	1236	SYNPCC7942_RS09215	response regulator
gene-SYNPCC7942_RS09220	159.044	71.7808	1.146	2.3324e-06	1.3061e-05	TRUE	NC_007604.1	1888444	1891377	2934	SYNPCC7942_RS09220	Cache 3/Cache 2 fusion domain-containing protein
gene-SYNPCC7942_RS09225	47.8981	43.8566	0.12734	0.76861	0.83353	FALSE	NC_007604.1	1891423	1891788	366	SYNPCC7942_RS09225	response regulator
gene-SYNPCC7942_RS09230	3.54145	0.705346	2.2014	0.069979	0.12581	FALSE	NC_007604.1	1891891	1892208	318	SYNPCC7942_RS09230	hypothetical protein
gene-SYNPCC7942_RS09235	18.5188	22.2917	-0.26783	0.42536	0.53975	FALSE	NC_007604.1	1892388	1892930	543	SYNPCC7942_RS09235	dihydrofolate reductase family protein
gene-SYNPCC7942_RS09240	17227.3	26162	-0.60277	0.047614	0.090905	FALSE	NC_007604.1	1893007	1893735	729	SYNPCC7942_RS09240	Bax inhibitor-1 family protein
gene-SYNPCC7942_RS09245	2358.61	5022.11	-1.0903	0.0066374	0.01641	TRUE	NC_007604.1	1893904	1894263	360	SYNPCC7942_RS09245	tetratricopeptide repeat protein
gene-SYNPCC7942_RS09250	157.897	289.634	-0.87795	4.952e-06	2.5963e-05	TRUE	NC_007604.1	1894500	1895159	660	SYNPCC7942_RS09250	HEAT repeat domain-containing protein
gene-SYNPCC7942_RS09255	86.9482	84.5283	0.039049	0.87123	0.90629	FALSE	NC_007604.1	1895166	1895630	465	SYNPCC7942_RS09255	CBS domain-containing protein
gene-SYNPCC7942_RS09260	16.4427	6.55862	1.3298	0.091145	0.1569	FALSE	NC_007604.1	1895716	1896225	510	pgsA	CDP-diacylglycerol--glycerol-3-phosphate 3-phosphatidyltransferase
gene-SYNPCC7942_RS09265	54.7794	27.1646	1.021	0.00017104	0.00063766	TRUE	NC_007604.1	1896222	1897163	942	SYNPCC7942_RS09265	NAD-dependent epimerase/dehydratase family protein
gene-SYNPCC7942_RS09270	426.119	530.567	-0.31626	0.12119	0.19868	FALSE	NC_007604.1	1897287	1897913	627	SYNPCC7942_RS09270	hypothetical protein
gene-SYNPCC7942_RS09275	45.0015	59.1491	-0.39544	0.20846	0.30703	FALSE	NC_007604.1	1897914	1898171	258	SYNPCC7942_RS09275	TIGR02450 family Trp-rich protein
gene-SYNPCC7942_RS09280	220.339	219.574	0.0060054	0.97982	0.98657	FALSE	NC_007604.1	1898205	1898975	771	hisA	1-(5-phosphoribosyl)-5-[(5-phosphoribosylamino)methylideneamino]imidazole-4-carboxamide isomerase
gene-SYNPCC7942_RS09285	939.691	2344.34	-1.3188	5.8559e-10	6.5586e-09	TRUE	NC_007604.1	1899227	1899550	324	trxA	thioredoxin
gene-SYNPCC7942_RS09290	1223.83	1063.56	0.20226	0.13691	0.21946	FALSE	NC_007604.1	1899856	1901019	1164	SYNPCC7942_RS09290	GuaB3 family IMP dehydrogenase-related protein
gene-SYNPCC7942_RS09295	109.488	41.5031	1.3928	4.8985e-09	4.6211e-08	TRUE	NC_007604.1	1901152	1901601	450	SYNPCC7942_RS09295	CAAD domain-containing protein
gene-SYNPCC7942_RS09300	31.2175	34.9205	-0.16361	0.66646	0.74771	FALSE	NC_007604.1	1901772	1902530	759	SYNPCC7942_RS09300	ParA family protein
gene-SYNPCC7942_RS09305	29.8746	21.1378	0.49782	0.10334	0.17401	FALSE	NC_007604.1	1902530	1902988	459	SYNPCC7942_RS09305	hypothetical protein
gene-SYNPCC7942_RS09310	27.3179	21.868	0.32094	0.37411	0.49282	FALSE	NC_007604.1	1903031	1903657	627	SYNPCC7942_RS09310	rhomboid family intramembrane serine protease
gene-SYNPCC7942_RS09315	72.9186	190.014	-1.3822	6.0324e-06	3.095e-05	TRUE	NC_007604.1	1903658	1903990	333	SYNPCC7942_RS09315	DUF2973 domain-containing protein
gene-SYNPCC7942_RS09320	243.502	385.647	-0.66394	0.013579	0.030442	TRUE	NC_007604.1	1904030	1904374	345	SYNPCC7942_RS09320	DUF2605 domain-containing protein
gene-SYNPCC7942_RS09325	3853.93	7994.83	-1.0528	6.7584e-07	4.1464e-06	TRUE	NC_007604.1	1904431	1905957	1527	bchB	ferredoxin:protochlorophyllide reductase (ATP-dependent) subunit B
gene-SYNPCC7942_RS09330	143	173.328	-0.2784	0.41433	0.52995	FALSE	NC_007604.1	1906094	1906834	741	SYNPCC7942_RS09330	hypothetical protein
gene-SYNPCC7942_RS09335	32.1615	23.7712	0.42564	0.28943	0.40157	FALSE	NC_007604.1	1906920	1907426	507	SYNPCC7942_RS09335	pentapeptide repeat-containing protein
gene-SYNPCC7942_RS09340	277.926	217.077	0.35584	0.038643	0.075844	FALSE	NC_007604.1	1907478	1908845	1368	murF	UDP-N-acetylmuramoyl-tripeptide--D-alanyl-D-alanine ligase
gene-SYNPCC7942_RS09345	446.165	905.741	-1.0214	2.2436e-09	2.2539e-08	TRUE	NC_007604.1	1908945	1910213	1269	SYNPCC7942_RS09345	RNA-guided endonuclease TnpB family protein
gene-SYNPCC7942_RS09350	24.2352	22.2275	0.12022	0.82198	0.86991	FALSE	NC_007604.1	1910225	1911034	810	SYNPCC7942_RS09350	DUF362 domain-containing protein
gene-SYNPCC7942_RS09355	139.215	185.636	-0.41616	0.010321	0.023997	TRUE	NC_007604.1	1911034	1911558	525	queF	preQ(1) synthase
gene-SYNPCC7942_RS09360	386.963	2041.66	-2.3993	6.3889e-34	5.6052e-32	TRUE	NC_007604.1	1911652	1911879	228	SYNPCC7942_RS09360	hypothetical protein
gene-SYNPCC7942_RS09365	4040.23	3848.32	0.070169	0.7761	0.83717	FALSE	NC_007604.1	1911978	1913807	1830	SYNPCC7942_RS09365	ribonuclease J
gene-SYNPCC7942_RS09370	702.249	1267.32	-0.85196	0.011674	0.026695	TRUE	NC_007604.1	1913856	1914755	900	dapA	4-hydroxy-tetrahydrodipicolinate synthase
gene-SYNPCC7942_RS09375	582.306	877.72	-0.59213	0.013741	0.030753	TRUE	NC_007604.1	1914772	1915836	1065	SYNPCC7942_RS09375	aspartate-semialdehyde dehydrogenase
gene-SYNPCC7942_RS09380	5431.51	1416.45	1.9392	3.7595e-12	6.2233e-11	TRUE	NC_007604.1	1916620	1917816	1197	sigC	RNA polymerase sigma factor SigC
gene-SYNPCC7942_RS09385	25.248	34.084	-0.43538	0.15833	0.24658	FALSE	NC_007604.1	1917870	1919099	1230	SYNPCC7942_RS09385	bifunctional cobalt-precorrin-7 (C(5))-methyltransferase/cobalt-precorrin-6B (C(15))-methyltransferase
gene-SYNPCC7942_RS09390	491.986	311.088	0.66159	0.10351	0.17419	FALSE	NC_007604.1	1919364	1920827	1464	cobG	precorrin-3B synthase
gene-SYNPCC7942_RS09395	174.364	211.661	-0.27862	0.40143	0.51843	FALSE	NC_007604.1	1920852	1921481	630	SYNPCC7942_RS09395	precorrin-8X methylmutase
gene-SYNPCC7942_RS09400	80.8229	92.575	-0.19379	0.45449	0.56666	FALSE	NC_007604.1	1921478	1922182	705	cobI	precorrin-2 C(20)-methyltransferase
gene-SYNPCC7942_RS09405	85.3131	97.5972	-0.19293	0.32544	0.4429	FALSE	NC_007604.1	1922179	1923879	1701	cobJ	precorrin-3B C(17)-methyltransferase
gene-SYNPCC7942_RS09410	33.4203	35.6178	-0.10095	0.742	0.81204	FALSE	NC_007604.1	1923883	1925253	1371	SYNPCC7942_RS09410	cobyrinate a%2Cc-diamide synthase
gene-SYNPCC7942_RS09415	9.58222	3.54653	1.4639	0.048845	0.092689	FALSE	NC_007604.1	1925324	1925830	507	SYNPCC7942_RS09415	nucleoside deaminase
gene-SYNPCC7942_RS09420	65.898	34.4636	0.92718	0.0033818	0.009009	TRUE	NC_007604.1	1925835	1926701	867	SYNPCC7942_RS09420	NAD(P)-dependent oxidoreductase
gene-SYNPCC7942_RS09425	4533.64	3433.17	0.4012	0.14416	0.22829	FALSE	NC_007604.1	1926893	1927609	717	SYNPCC7942_RS09425	heme oxygenase (biliverdin-producing)
gene-SYNPCC7942_RS09430	582.81	721.778	-0.30853	0.075109	0.13357	FALSE	NC_007604.1	1927733	1930486	2754	SYNPCC7942_RS09430	EAL domain-containing protein
gene-SYNPCC7942_RS09435	253.077	366.948	-0.53562	0.0004185	0.0014286	TRUE	NC_007604.1	1930475	1931182	708	SYNPCC7942_RS09435	response regulator transcription factor
gene-SYNPCC7942_RS09440	45.5168	11.3872	1.9885	5.2692e-07	3.3258e-06	TRUE	NC_007604.1	1931340	1932569	1230	SYNPCC7942_RS09440	ABC transporter substrate-binding protein
gene-SYNPCC7942_RS09445	1878.14	1053.51	0.83432	3.2172e-05	0.00014113	TRUE	NC_007604.1	1932669	1933688	1020	SYNPCC7942_RS09445	hypothetical protein
gene-SYNPCC7942_RS09450	101.951	44.3119	1.2104	1.3899e-06	8.0932e-06	TRUE	NC_007604.1	1933701	1934582	882	prmC	peptide chain release factor N(5)-glutamine methyltransferase
gene-SYNPCC7942_RS09455	33.7859	30.964	0.11825	0.66905	0.75029	FALSE	NC_007604.1	1934588	1935175	588	SYNPCC7942_RS09455	L-threonylcarbamoyladenylate synthase
gene-SYNPCC7942_RS09460	0.309142	0.737319	-1.2969	0.48846	0.59437	FALSE	NC_007604.1	1935180	1935359	180	SYNPCC7942_RS09460	hypothetical protein
gene-SYNPCC7942_RS09465	182.534	402.845	-1.1435	5.9949e-05	0.00024848	TRUE	NC_007604.1	1935472	1936392	921	SYNPCC7942_RS09465	NAD(+) kinase
gene-SYNPCC7942_RS09470	113.533	244.825	-1.1089	5.6534e-05	0.00023581	TRUE	NC_007604.1	1936389	1936799	411	SYNPCC7942_RS09470	DUF1824 family protein
gene-SYNPCC7942_RS09475	6.33789	4.80856	0.36736	0.66533	0.74676	FALSE	NC_007604.1	1936937	1937818	882	SYNPCC7942_RS09475	FAD-binding domain-containing protein
gene-SYNPCC7942_RS09480	5.33447	2.28272	1.2227	0.18485	0.27834	FALSE	NC_007604.1	1937822	1938253	432	SYNPCC7942_RS09480	hypothetical protein
gene-SYNPCC7942_RS09485	1491.94	659.073	1.1784	0.00041723	0.0014262	TRUE	NC_007604.1	1938280	1941534	3255	SYNPCC7942_RS09485	efflux RND transporter permease subunit
gene-SYNPCC7942_RS09490	204.663	281.757	-0.46331	0.018242	0.039582	TRUE	NC_007604.1	1941531	1942814	1284	SYNPCC7942_RS09490	efflux RND transporter periplasmic adaptor subunit
gene-SYNPCC7942_RS09495	85.8487	177.469	-1.0504	5.6349e-09	5.2593e-08	TRUE	NC_007604.1	1943951	1945399	1449	SYNPCC7942_RS09495	ATP-binding protein
gene-SYNPCC7942_RS09500	96.4651	168.007	-0.80408	7.9556e-05	0.00032066	TRUE	NC_007604.1	1945396	1946076	681	SYNPCC7942_RS09500	response regulator transcription factor
gene-SYNPCC7942_RS09505	15.6996	21.4026	-0.45467	0.25854	0.36585	FALSE	NC_007604.1	1946154	1946624	471	SYNPCC7942_RS09505	tRNA (cytidine(34)-2'-O)-methyltransferase
gene-SYNPCC7942_RS09510	193.052	343.473	-0.83274	6.5922e-05	0.00027068	TRUE	NC_007604.1	1946701	1948101	1401	SYNPCC7942_RS09510	TldD/PmbA family protein
gene-SYNPCC7942_RS09515	47.3768	19.0976	1.3089	0.00045406	0.0015282	TRUE	NC_007604.1	1948203	1948610	408	SYNPCC7942_RS09515	hypothetical protein
gene-SYNPCC7942_RS09520	209.684	95.4766	1.1334	2.6401e-08	2.158e-07	TRUE	NC_007604.1	1948660	1950663	2004	SYNPCC7942_RS09520	DUF3488 and transglutaminase-like domain-containing protein
gene-SYNPCC7942_RS09525	104.263	108.353	-0.056035	0.8342	0.87895	FALSE	NC_007604.1	1950660	1951652	993	SYNPCC7942_RS09525	DUF58 domain-containing protein
gene-SYNPCC7942_RS09530	106.175	97.639	0.12221	0.58285	0.67669	FALSE	NC_007604.1	1951649	1952587	939	SYNPCC7942_RS09530	AAA family ATPase
gene-SYNPCC7942_RS09535	1.92124	0.384646	2.0297	0.14855	0.23343	FALSE	NC_007604.1	1952819	1953025	207	SYNPCC7942_RS09535	DUF896 domain-containing protein
gene-SYNPCC7942_RS09540	112.962	44.2916	1.3522	1.436e-08	1.2249e-07	TRUE	NC_007604.1	1953074	1954726	1653	nadB	L-aspartate oxidase
gene-SYNPCC7942_RS09545	457.963	169.686	1.4329	4.0861e-06	2.1595e-05	TRUE	NC_007604.1	1954814	1955224	411	psbU	photosystem II complex extrinsic protein PsbU
gene-SYNPCC7942_RS09550	105.393	93.2215	0.17706	0.3897	0.50727	FALSE	NC_007604.1	1955407	1956126	720	SYNPCC7942_RS09550	GUN4 domain-containing protein
gene-SYNPCC7942_RS09555	17.9167	4.50171	1.9712	0.00023065	0.00084199	TRUE	NC_007604.1	1956126	1956647	522	SYNPCC7942_RS09555	adenylyltransferase/cytidyltransferase family protein
gene-SYNPCC7942_RS09560	69.5619	33.5428	1.0493	0.00024315	0.00088029	TRUE	NC_007604.1	1956644	1957411	768	SYNPCC7942_RS09560	HAD-IA family hydrolase
gene-SYNPCC7942_RS09565	156.193	123.871	0.33055	0.1141	0.18923	FALSE	NC_007604.1	1957417	1959471	2055	recJ	single-stranded-DNA-specific exonuclease RecJ
gene-SYNPCC7942_RS09570	34.6729	29.3445	0.2549	0.37488	0.49285	FALSE	NC_007604.1	1959524	1960816	1293	SYNPCC7942_RS09570	glycosyltransferase family 1 protein
gene-SYNPCC7942_RS09575	96.6462	90.4745	0.094491	0.76966	0.83398	FALSE	NC_007604.1	1960851	1961891	1041	SYNPCC7942_RS09575	methyltransferase domain-containing protein
gene-SYNPCC7942_RS09580	673.377	178.726	1.9141	2.0555e-11	2.9243e-10	TRUE	NC_007604.1	1961987	1963582	1596	SYNPCC7942_RS09580	glycoside hydrolase family 57 protein
gene-SYNPCC7942_RS09585	3507.87	2288.32	0.61628	0.0057217	0.014383	TRUE	NC_007604.1	1963748	1964254	507	SYNPCC7942_RS09585	hypothetical protein
gene-SYNPCC7942_RS09590	478.359	867.559	-0.85861	1.9948e-08	1.6668e-07	TRUE	NC_007604.1	1964412	1964972	561	SYNPCC7942_RS09590	NYN domain-containing protein
gene-SYNPCC7942_RS09595	59.3016	102.756	-0.79492	0.066635	0.12104	FALSE	NC_007604.1	1964969	1965778	810	SYNPCC7942_RS09595	rhodanese-related sulfurtransferase
gene-SYNPCC7942_RS09600	21.7246	10.468	1.0309	0.04597	0.088316	FALSE	NC_007604.1	1965754	1966530	777	SYNPCC7942_RS09600	ABC transporter ATP-binding protein
gene-SYNPCC7942_RS09605	67.3843	18.0937	1.8995	8.7723e-08	6.4135e-07	TRUE	NC_007604.1	1966520	1967599	1080	SYNPCC7942_RS09605	branched-chain amino acid ABC transporter permease
gene-SYNPCC7942_RS09610	394.356	325.9	0.27625	0.079449	0.13922	FALSE	NC_007604.1	1967770	1968582	813	SYNPCC7942_RS09610	2OG-Fe(II) oxygenase
gene-SYNPCC7942_RS09615	57.9544	22.7134	1.3392	2.6099e-05	0.00011682	TRUE	NC_007604.1	1968654	1969901	1248	argJ	bifunctional ornithine acetyltransferase/N-acetylglutamate synthase
gene-SYNPCC7942_RS09620	27.4939	27.4025	-0.0024878	0.99562	0.99704	FALSE	NC_007604.1	1969931	1970821	891	SYNPCC7942_RS09620	TIGR04168 family protein
gene-SYNPCC7942_RS09625	1427.61	3623.61	-1.344	7.512e-10	8.1674e-09	TRUE	NC_007604.1	1970822	1972228	1407	leuC	3-isopropylmalate dehydratase large subunit
gene-SYNPCC7942_RS09630	9.30892	9.23415	-0.00092243	0.99845	0.99845	FALSE	NC_007604.1	1972290	1972778	489	SYNPCC7942_RS09630	cupin domain-containing protein
gene-SYNPCC7942_RS09635	78.2008	50.6702	0.6283	0.016495	0.036239	TRUE	NC_007604.1	1972832	1973413	582	dcd	dCTP deaminase
gene-SYNPCC7942_RS09640	193.433	116.156	0.73505	0.0019126	0.0054363	TRUE	NC_007604.1	1973458	1975839	2382	SYNPCC7942_RS09640	glycosyltransferase family 4 protein
gene-SYNPCC7942_RS09645	231.992	125.007	0.89413	0.026241	0.054902	FALSE	NC_007604.1	1975932	1976978	1047	SYNPCC7942_RS09645	glycosyltransferase family 4 protein
gene-SYNPCC7942_RS09650	572.093	363.766	0.6537	0.047735	0.090992	FALSE	NC_007604.1	1976983	1978113	1131	SYNPCC7942_RS09650	class I SAM-dependent methyltransferase
gene-SYNPCC7942_RS09655	1604.1	1436.19	0.15958	0.60109	0.69199	FALSE	NC_007604.1	1978129	1979454	1326	SYNPCC7942_RS09655	HlyD family type I secretion periplasmic adaptor subunit
gene-SYNPCC7942_RS09660	2089.45	1286.92	0.69942	0.00065839	0.0021341	TRUE	NC_007604.1	1979496	1982498	3003	SYNPCC7942_RS09660	peptidase domain-containing ABC transporter
gene-SYNPCC7942_RS09665	277.983	303.277	-0.12499	0.5258	0.62877	FALSE	NC_007604.1	1982513	1983253	741	SYNPCC7942_RS09665	peptidylprolyl isomerase
gene-SYNPCC7942_RS09670	3379.44	2772.58	0.28561	0.15469	0.24192	FALSE	NC_007604.1	1983417	1984493	1077	acsF	magnesium-protoporphyrin IX monomethyl ester (oxidative) cyclase
gene-SYNPCC7942_RS09675	64.2983	59.5418	0.11093	0.75922	0.82573	FALSE	NC_007604.1	1984647	1985081	435	SYNPCC7942_RS09675	DUF2996 domain-containing protein
gene-SYNPCC7942_RS09680	42.5282	16.3593	1.3644	3.1826e-05	0.00014008	TRUE	NC_007604.1	1985142	1985738	597	SYNPCC7942_RS09680	hypothetical protein
gene-SYNPCC7942_RS09685	12.8787	8.99805	0.52104	0.46042	0.57005	FALSE	NC_007604.1	1985741	1986379	639	SYNPCC7942_RS09685	flavin prenyltransferase UbiX
gene-SYNPCC7942_RS09690	892.769	1095.28	-0.29504	0.18947	0.28447	FALSE	NC_007604.1	1986376	1988613	2238	SYNPCC7942_RS09690	ribonuclease R
gene-SYNPCC7942_RS09700	105.372	111.348	-0.075914	0.78627	0.84365	FALSE	NC_007604.1	1988931	1989605	675	phoU	phosphate signaling complex protein PhoU
gene-SYNPCC7942_RS09705	0	0	NA	NA	NA	NA	NC_007604.1	1989729	1989818	90	psaM	photosystem I reaction center subunit XII
gene-SYNPCC7942_RS09710	54.4582	30.252	0.8491	0.0069415	0.017059	TRUE	NC_007604.1	1989975	1990358	384	SYNPCC7942_RS09710	hypothetical protein
gene-SYNPCC7942_RS09715	1514.85	4412.69	-1.5427	3.6832e-12	6.1356e-11	TRUE	NC_007604.1	1990394	1990852	459	SYNPCC7942_RS09715	hypothetical protein
gene-SYNPCC7942_RS09720	75.9394	47.4994	0.6762	0.030406	0.061942	FALSE	NC_007604.1	1991020	1991412	393	aroH	chorismate mutase
gene-SYNPCC7942_RS09725	111.119	82.9869	0.4215	0.14889	0.23381	FALSE	NC_007604.1	1991469	1992281	813	sppA	signal peptide peptidase SppA
gene-SYNPCC7942_RS09730	24.835	23.3116	0.089968	0.84846	0.89041	FALSE	NC_007604.1	1992396	1993463	1068	SYNPCC7942_RS09730	EamA family transporter
gene-SYNPCC7942_RS09735	138.909	73.465	0.91816	1.5899e-05	7.4195e-05	TRUE	NC_007604.1	1993521	1994600	1080	SYNPCC7942_RS09735	glycosyltransferase family 4 protein
gene-SYNPCC7942_RS09740	333.133	97.4979	1.7766	1.4456e-24	7.7647e-23	TRUE	NC_007604.1	1994565	1995326	762	SYNPCC7942_RS09740	helix-turn-helix transcriptional regulator
gene-SYNPCC7942_RS09745	738.691	531.036	0.47568	0.0015882	0.0046088	TRUE	NC_007604.1	1995596	1998193	2598	leuS	leucine--tRNA ligase
gene-SYNPCC7942_RS09750	2.99484	1.1878	1.3873	0.21429	0.31265	FALSE	NC_007604.1	1998203	1998655	453	SYNPCC7942_RS09750	gamma-glutamylcyclotransferase
gene-SYNPCC7942_RS09755	598.436	1886.02	-1.6566	3.1044e-29	2.2697e-27	TRUE	NC_007604.1	1998656	1999156	501	SYNPCC7942_RS09755	hypothetical protein
gene-SYNPCC7942_RS09760	498.565	1270.17	-1.3494	9.9865e-12	1.5461e-10	TRUE	NC_007604.1	1999240	1999896	657	SYNPCC7942_RS09760	sigma-70 family RNA polymerase sigma factor
gene-SYNPCC7942_RS09765	17.8846	7.19109	1.3061	0.013282	0.029886	TRUE	NC_007604.1	2000205	2000732	528	SYNPCC7942_RS09765	late competence development ComFB family protein
gene-SYNPCC7942_RS09770	68.2517	15.8499	2.0886	3.0979e-11	4.2914e-10	TRUE	NC_007604.1	2000732	2001583	852	SYNPCC7942_RS09770	M23 family metallopeptidase
gene-SYNPCC7942_RS09775	2.12143	1.55054	0.48153	0.64273	0.72848	FALSE	NC_007604.1	2001647	2001859	213	SYNPCC7942_RS09775	hypothetical protein
gene-SYNPCC7942_RS09780	45.2296	38.224	0.24446	0.52833	0.63096	FALSE	NC_007604.1	2001982	2002824	843	dapF	diaminopimelate epimerase
gene-SYNPCC7942_RS09785	43.5262	77.2409	-0.82574	0.0012375	0.0036844	TRUE	NC_007604.1	2002837	2003079	243	SYNPCC7942_RS09785	hypothetical protein
gene-SYNPCC7942_RS09790	554.132	819.058	-0.56418	0.0052225	0.013332	TRUE	NC_007604.1	2003133	2004293	1161	SYNPCC7942_RS09790	cysteine desulfurase family protein
gene-SYNPCC7942_RS09795	520.105	1422.52	-1.452	2.1751e-14	4.7312e-13	TRUE	NC_007604.1	2004305	2005048	744	SYNPCC7942_RS09795	DUF1995 family protein
gene-SYNPCC7942_RS09800	199.382	555.532	-1.4786	5.3817e-11	7.2185e-10	TRUE	NC_007604.1	2005055	2005825	771	SYNPCC7942_RS09800	metallophosphoesterase family protein
gene-SYNPCC7942_RS09805	76.4802	62.3968	0.29322	0.20622	0.30459	FALSE	NC_007604.1	2006047	2006580	534	SYNPCC7942_RS09805	DUF4330 domain-containing protein
gene-SYNPCC7942_RS09810	94.8663	125.242	-0.39916	0.10232	0.17264	FALSE	NC_007604.1	2006589	2007635	1047	fni	type 2 isopentenyl-diphosphate Delta-isomerase
gene-SYNPCC7942_RS09815	208.226	155.266	0.42318	0.11336	0.18813	FALSE	NC_007604.1	2007533	2008990	1458	dacB	D-alanyl-D-alanine carboxypeptidase/D-alanyl-D-alanine-endopeptidase
gene-SYNPCC7942_RS09820	47.7739	28.0908	0.76622	0.0033656	0.008975	TRUE	NC_007604.1	2009232	2010020	789	SYNPCC7942_RS09820	A24 family peptidase
gene-SYNPCC7942_RS09825	41.9271	21.9377	0.93775	0.0018271	0.0052271	TRUE	NC_007604.1	2010026	2010268	243	SYNPCC7942_RS09825	hypothetical protein
gene-SYNPCC7942_RS09830	695.957	711.127	-0.031462	0.81524	0.8659	FALSE	NC_007604.1	2010387	2011127	741	msrA	peptide-methionine (S)-S-oxide reductase MsrA
gene-SYNPCC7942_RS09835	8.5589	2.3537	1.8876	0.013671	0.030623	TRUE	NC_007604.1	2011214	2012275	1062	arsB	ACR3 family arsenite efflux transporter
gene-SYNPCC7942_RS09840	17.3258	6.00318	1.5086	0.0028482	0.0077044	TRUE	NC_007604.1	2012363	2013364	1002	SYNPCC7942_RS09840	ArsJ-associated glyceraldehyde-3-phosphate dehydrogenase
gene-SYNPCC7942_RS09845	35.1989	26.4488	0.41519	0.25206	0.35783	FALSE	NC_007604.1	2013361	2014620	1260	arsJ	organoarsenical effux MFS transporter ArsJ
gene-SYNPCC7942_RS09850	10.274	6.80455	0.58101	0.38415	0.50228	FALSE	NC_007604.1	2014681	2015577	897	SYNPCC7942_RS09850	MnmC family methyltransferase
gene-SYNPCC7942_RS09855	97.9548	66.2391	0.56728	0.076093	0.13459	FALSE	NC_007604.1	2015645	2016097	453	SYNPCC7942_RS09855	peroxiredoxin
gene-SYNPCC7942_RS09860	335.282	177.838	0.9166	6.8974e-07	4.2146e-06	TRUE	NC_007604.1	2016143	2018038	1896	SYNPCC7942_RS09860	ARC6/PARC6 family protein
gene-SYNPCC7942_RS09865	696.64	566.421	0.29805	0.012723	0.028818	TRUE	NC_007604.1	2018389	2019417	1029	pdhA	pyruvate dehydrogenase (acetyl-transferring) E1 component subunit alpha
gene-SYNPCC7942_RS09870	200.211	292.49	-0.54595	0.0028055	0.0076404	TRUE	NC_007604.1	2019498	2021429	1932	uvrC	excinuclease ABC subunit UvrC
gene-SYNPCC7942_RS09875	42.4027	98.714	-1.2238	3.5285e-09	3.4397e-08	TRUE	NC_007604.1	2021493	2021972	480	SYNPCC7942_RS09875	hypothetical protein
gene-SYNPCC7942_RS09880	740.388	952.962	-0.36429	0.24672	0.35176	FALSE	NC_007604.1	2022089	2023540	1452	SYNPCC7942_RS09880	Ig-like domain-containing protein
gene-SYNPCC7942_RS09885	12.9204	9.70173	0.3922	0.41566	0.53076	FALSE	NC_007604.1	2023694	2023939	246	SYNPCC7942_RS09885	2TM domain-containing protein
gene-SYNPCC7942_RS09890	241.413	345.909	-0.52087	0.0011773	0.0035252	TRUE	NC_007604.1	2024003	2024311	309	SYNPCC7942_RS09890	DUF3181 family protein
gene-SYNPCC7942_RS09895	109.801	192.76	-0.81195	0.00012577	0.00048396	TRUE	NC_007604.1	2024388	2024639	252	SYNPCC7942_RS09895	hypothetical protein
gene-SYNPCC7942_RS09900	19.4481	22.823	-0.2255	0.49421	0.59969	FALSE	NC_007604.1	2024828	2025190	363	SYNPCC7942_RS09900	hypothetical protein
gene-SYNPCC7942_RS09905	0	0	NA	NA	NA	NA	NC_007604.1	2025281	2025365	85	SYNPCC7942_RS09905	tRNA-Ser
gene-SYNPCC7942_RS09910	35.0578	20.2735	0.78646	0.014426	0.032096	TRUE	NC_007604.1	2025399	2025740	342	SYNPCC7942_RS09910	hypothetical protein
gene-SYNPCC7942_RS09915	47.7176	20.3632	1.2309	0.00030211	0.0010745	TRUE	NC_007604.1	2025793	2026179	387	SYNPCC7942_RS09915	6-carboxytetrahydropterin synthase
gene-SYNPCC7942_RS09920	206.052	198.015	0.058162	0.83109	0.87672	FALSE	NC_007604.1	2026183	2027823	1641	SYNPCC7942_RS09920	CTP synthase
gene-SYNPCC7942_RS09925	1036.15	1200.22	-0.21227	0.16634	0.2559	FALSE	NC_007604.1	2028196	2029113	918	accD	acetyl-CoA carboxylase%2C carboxyltransferase subunit beta
gene-SYNPCC7942_RS09930	216.301	108.164	0.9999	0.028034	0.057917	FALSE	NC_007604.1	2029234	2029623	390	SYNPCC7942_RS09930	cyclic nucleotide-binding domain-containing protein
gene-SYNPCC7942_RS09935	71.8358	77.3763	-0.10674	0.80504	0.85806	FALSE	NC_007604.1	2029762	2030133	372	SYNPCC7942_RS09935	helix-turn-helix transcriptional regulator
gene-SYNPCC7942_RS09940	338.375	232.678	0.5412	0.00085689	0.0026817	TRUE	NC_007604.1	2030340	2032142	1803	SYNPCC7942_RS09940	proline--tRNA ligase
gene-SYNPCC7942_RS09945	39.489	15.0554	1.393	6.2413e-05	0.00025708	TRUE	NC_007604.1	2032190	2032696	507	SYNPCC7942_RS09945	TIGR02652 family protein
gene-SYNPCC7942_RS09950	21.2704	13.0275	0.70286	0.064036	0.11721	FALSE	NC_007604.1	2032854	2033402	549	SYNPCC7942_RS09950	gamma carbonic anhydrase family protein
gene-SYNPCC7942_RS09955	0	0	NA	NA	NA	NA	NC_007604.1	2033449	2033571	123	SYNPCC7942_RS09955	photosystem II protein Y
gene-SYNPCC7942_RS09960	69.333	60.4711	0.18741	0.45128	0.56425	FALSE	NC_007604.1	2033871	2034767	897	SYNPCC7942_RS09960	LD-carboxypeptidase
gene-SYNPCC7942_RS09965	290.211	188.509	0.62227	0.051341	0.096522	FALSE	NC_007604.1	2034764	2035642	879	SYNPCC7942_RS09965	4-hydroxybenzoate solanesyltransferase
gene-SYNPCC7942_RS09970	181.62	111.4	0.70519	0.00064962	0.0021083	TRUE	NC_007604.1	2035730	2037379	1650	SYNPCC7942_RS09970	Ppx/GppA phosphatase family protein
gene-SYNPCC7942_RS09975	24.4926	5.89027	2.0788	8.5167e-05	0.00034067	TRUE	NC_007604.1	2037413	2037670	258	SYNPCC7942_RS09975	chlororespiratory reduction protein 7
gene-SYNPCC7942_RS09980	40.0761	29.4948	0.44324	0.12659	0.20606	FALSE	NC_007604.1	2037772	2038638	867	SYNPCC7942_RS09980	undecaprenyl-diphosphate phosphatase
gene-SYNPCC7942_RS09985	252.638	376.892	-0.57788	0.014687	0.032593	TRUE	NC_007604.1	2038685	2040043	1359	SYNPCC7942_RS09985	TIGR03279 family radical SAM protein
gene-SYNPCC7942_RS09990	2032.54	4919.83	-1.2753	3.5072e-11	4.8078e-10	TRUE	NC_007604.1	2040474	2040851	378	SYNPCC7942_RS09990	AbrB family transcriptional regulator
gene-SYNPCC7942_RS09995	60.6558	126.753	-1.0652	0.0038445	0.010129	TRUE	NC_007604.1	2041038	2042224	1187	SYNPCC7942_RS09995	M20 family metallopeptidase
gene-SYNPCC7942_RS10000	63.2863	58.3725	0.11706	0.72056	0.79418	FALSE	NC_007604.1	2042290	2043057	768	SYNPCC7942_RS10000	tetratricopeptide repeat protein
gene-SYNPCC7942_RS10005	160.319	81.3202	0.97951	0.0011048	0.0033617	TRUE	NC_007604.1	2043151	2044320	1170	SYNPCC7942_RS10005	NDP-sugar synthase
gene-SYNPCC7942_RS10010	167.301	97.644	0.77822	3.2253e-05	0.00014125	TRUE	NC_007604.1	2044388	2045224	837	SYNPCC7942_RS10010	ScpA family protein
gene-SYNPCC7942_RS10015	178.09	131.812	0.43736	0.065407	0.11905	FALSE	NC_007604.1	2045410	2045763	354	SYNPCC7942_RS10015	LapA family protein
gene-SYNPCC7942_RS10020	8778.66	8946.85	-0.027393	0.88873	0.91803	FALSE	NC_007604.1	2045793	2047397	1605	ndhD1	photosynthetic/respiratory NAD(P)H-quinone oxidoreductase subunit D1
gene-SYNPCC7942_RS10025	1962.65	386.488	2.3444	1.2743e-17	4.0903e-16	TRUE	NC_007604.1	2047567	2049564	1998	SYNPCC7942_RS10025	NAD(P)H-quinone oxidoreductase subunit 5
gene-SYNPCC7942_RS10030	35.6915	19.7471	0.85766	0.0070094	0.01721	TRUE	NC_007604.1	2049645	2049980	336	SYNPCC7942_RS10030	thioredoxin family protein
gene-SYNPCC7942_RS10035	32.7751	33.9855	-0.05928	0.88066	0.91148	FALSE	NC_007604.1	2050014	2050736	723	SYNPCC7942_RS10035	NnrU family protein
gene-SYNPCC7942_RS10040	666.323	836.188	-0.32745	0.060666	0.11174	FALSE	NC_007604.1	2050905	2051894	990	SYNPCC7942_RS10040	LysR family transcriptional regulator
gene-SYNPCC7942_RS10045	14.4293	9.73067	0.54429	0.26974	0.38027	FALSE	NC_007604.1	2051891	2052499	609	SYNPCC7942_RS10045	hypothetical protein
gene-SYNPCC7942_RS10050	100.207	55.7099	0.84584	0.03093	0.062765	FALSE	NC_007604.1	2052499	2052831	333	SYNPCC7942_RS10050	NAD(P)H-quinone oxidoreductase subunit M
gene-SYNPCC7942_RS10055	268.713	160.623	0.74212	1.975e-05	8.9778e-05	TRUE	NC_007604.1	2052981	2054405	1425	pds	15-cis-phytoene desaturase
gene-SYNPCC7942_RS10060	420.947	361.558	0.22038	0.14662	0.23149	FALSE	NC_007604.1	2054486	2055412	927	SYNPCC7942_RS10060	phytoene synthase
gene-SYNPCC7942_RS10065	171.849	270.403	-0.65441	0.13451	0.21655	FALSE	NC_007604.1	2055445	2056338	894	SYNPCC7942_RS10065	fructosamine kinase family protein
gene-SYNPCC7942_RS10070	1210.15	2873.27	-1.2477	1.5108e-06	8.7327e-06	TRUE	NC_007604.1	2056331	2057653	1323	SYNPCC7942_RS10070	pitrilysin family protein
gene-SYNPCC7942_RS10075	9645.25	39512.1	-2.0344	8.7907e-18	2.8921e-16	TRUE	NC_007604.1	2057819	2058133	315	SYNPCC7942_RS10075	hypothetical protein
gene-SYNPCC7942_RS10080	83.1201	61.601	0.43696	0.071739	0.12845	FALSE	NC_007604.1	2058724	2059857	1134	SYNPCC7942_RS10080	hypothetical protein
gene-SYNPCC7942_RS10085	461.855	412.866	0.16101	0.36912	0.48746	FALSE	NC_007604.1	2059907	2060818	912	SYNPCC7942_RS10085	cation diffusion facilitator family transporter
gene-SYNPCC7942_RS10090	34.734	24.6422	0.49104	0.21347	0.31165	FALSE	NC_007604.1	2060865	2061527	663	SYNPCC7942_RS10090	TMEM165/GDT1 family protein
gene-SYNPCC7942_RS10095	465.338	532.837	-0.19543	0.44936	0.5624	FALSE	NC_007604.1	2061920	2062321	402	mscL	large conductance mechanosensitive channel protein MscL
gene-SYNPCC7942_RS10100	47.6996	33.159	0.53012	0.051028	0.096138	FALSE	NC_007604.1	2062388	2063434	1047	mtnA	S-methyl-5-thioribose-1-phosphate isomerase
gene-SYNPCC7942_RS10105	27.0039	15.455	0.81056	0.033728	0.067405	FALSE	NC_007604.1	2063554	2064174	621	mtnB	methylthioribulose 1-phosphate dehydratase
gene-SYNPCC7942_RS10110	54.0808	22.4554	1.2742	5.2462e-06	2.7201e-05	TRUE	NC_007604.1	2064180	2064896	717	mtnC	acireductone synthase
gene-SYNPCC7942_RS10115	99.2284	99.705	-0.011805	0.96434	0.97284	FALSE	NC_007604.1	2064926	2065561	636	hisIE	bifunctional phosphoribosyl-AMP cyclohydrolase/phosphoribosyl-ATP diphosphatase HisIE
gene-SYNPCC7942_RS10120	133.496	106.885	0.31989	0.073152	0.13018	FALSE	NC_007604.1	2065617	2065967	351	SYNPCC7942_RS10120	hypothetical protein
gene-SYNPCC7942_RS10125	0	0	NA	NA	NA	NA	NC_007604.1	2066152	2066370	219	SYNPCC7942_RS10125	high light inducible protein
gene-SYNPCC7942_RS10130	19.0304	10.7887	0.79272	0.087386	0.15127	FALSE	NC_007604.1	2066565	2067143	579	SYNPCC7942_RS10130	GAF domain-containing protein
gene-SYNPCC7942_RS10135	621.543	325.446	0.93377	2.9893e-09	2.9579e-08	TRUE	NC_007604.1	2067448	2067735	288	SYNPCC7942_RS10135	RNA-binding protein
gene-SYNPCC7942_RS10140	262.072	139.244	0.91058	2.2247e-07	1.517e-06	TRUE	NC_007604.1	2067958	2070180	2223	SYNPCC7942_RS10140	transglycosylase domain-containing protein
gene-SYNPCC7942_RS10145	28.1481	22.0558	0.3347	0.37179	0.49025	FALSE	NC_007604.1	2070348	2071166	819	minC	septum site-determining protein MinC
gene-SYNPCC7942_RS10155	182.313	150.792	0.27406	0.15815	0.24647	FALSE	NC_007604.1	2071335	2072045	711	SYNPCC7942_RS10155	hypothetical protein
gene-SYNPCC7942_RS10160	42.3583	12.6877	1.741	5.8785e-05	0.00024404	TRUE	NC_007604.1	2072150	2072806	657	SYNPCC7942_RS10160	CHRD domain-containing protein
gene-SYNPCC7942_RS10165	22.185	27.6316	-0.31981	0.29414	0.40617	FALSE	NC_007604.1	2073028	2073618	591	SYNPCC7942_RS10165	sigma-70 family RNA polymerase sigma factor
gene-SYNPCC7942_RS10170	108.589	131.077	-0.27091	0.197	0.29344	FALSE	NC_007604.1	2073628	2074449	822	SYNPCC7942_RS10170	anti-sigma factor
gene-SYNPCC7942_RS10175	82.758	86.2203	-0.062302	0.77266	0.83496	FALSE	NC_007604.1	2074598	2075284	687	SYNPCC7942_RS10175	hypothetical protein
gene-SYNPCC7942_RS10180	86.5426	70.7177	0.28715	0.33867	0.45386	FALSE	NC_007604.1	2075281	2075781	501	coaD	pantetheine-phosphate adenylyltransferase
gene-SYNPCC7942_RS10185	25.6248	27.7175	-0.11312	0.72278	0.7963	FALSE	NC_007604.1	2075871	2076353	483	SYNPCC7942_RS10185	flavin reductase family protein
gene-SYNPCC7942_RS10190	274.491	302.637	-0.14116	0.4141	0.52995	FALSE	NC_007604.1	2076365	2079133	2769	SYNPCC7942_RS10190	SMC family ATPase
gene-SYNPCC7942_RS10195	2581.49	3086.65	-0.25782	0.34128	0.45619	FALSE	NC_007604.1	2079493	2079996	504	psbV	photosystem II cytochrome c-550
gene-SYNPCC7942_RS10200	97.3851	96.2336	0.013234	0.94967	0.96321	FALSE	NC_007604.1	2080465	2081391	927	SYNPCC7942_RS10200	ribonuclease Z
gene-SYNPCC7942_RS10205	131.677	58.0517	1.1895	2.4013e-06	1.3419e-05	TRUE	NC_007604.1	2081512	2082729	1218	SYNPCC7942_RS10205	SpoIID/LytB domain-containing protein
gene-SYNPCC7942_RS10210	7.293	13.596	-0.91477	0.16603	0.2557	FALSE	NC_007604.1	2082726	2083253	528	SYNPCC7942_RS10210	PD40 domain-containing protein
gene-SYNPCC7942_RS10215	46.3514	48.2672	-0.058071	0.90198	0.92771	FALSE	NC_007604.1	2083250	2083843	594	SYNPCC7942_RS10215	TolB family protein
gene-SYNPCC7942_RS10220	2858.92	4002.82	-0.48547	0.035102	0.06978	FALSE	NC_007604.1	2083852	2084685	834	SYNPCC7942_RS10220	Ycf66 family protein
gene-SYNPCC7942_RS10225	0	0	NA	NA	NA	NA	NC_007604.1	2084803	2084922	120	SYNPCC7942_RS10225	photosystem II reaction center X protein
gene-SYNPCC7942_RS10230	97.5834	147.42	-0.59781	0.018432	0.039929	TRUE	NC_007604.1	2085077	2085370	294	SYNPCC7942_RS10230	YggT family protein
gene-SYNPCC7942_RS10235	0	0	NA	NA	NA	NA	NC_007604.1	2085452	2085523	72	SYNPCC7942_RS10235	tRNA-Thr
gene-SYNPCC7942_RS10240	24.8621	43.2064	-0.79841	0.18	0.2729	FALSE	NC_007604.1	2085584	2085829	246	SYNPCC7942_RS10240	DUF3493 domain-containing protein
[truncated: 768 more rows]

## Sheet: Nutrient transporters
	Gene_id	readcount_C252Y_NTL	readcount_WT_NTL	log2FoldChange	pval	padj	significant	chromosome	start	end	length	gene_name	product
	potassium
	gene-SYNPCC7942_RS08505	530.272	249.789	1.089	2.47e-10	2.92e-09	TRUE	NC_007604.1	1737879	1739552	1674	kdpA	potassium-transporting ATPase subunit KdpA
	gene-SYNPCC7942_RS08510	293.631	64.4553	2.1918	2.83e-15	7.23e-14	TRUE	NC_007604.1	1739595	1741685	2091	kdpB	potassium-transporting ATPase subunit KdpB
	gene-SYNPCC7942_RS08515	114.043	19.9798	2.5128	6.55e-11	8.62e-10	TRUE	NC_007604.1	1741839	1742447	609	kdpC	K(+)-transporting ATPase subunit C
	sulfate
	gene-SYNPCC7942_RS08595	10.4014	2.64053	1.9601	0.0036334	0.0096401	TRUE	NC_007604.1	1754047	1754913	867	cysT	sulfate ABC transporter permease subunit CysT
	gene-SYNPCC7942_RS08600	10.1768	2.04998	2.392	0.0017053	0.0049052	TRUE	NC_007604.1	1754913	1755773	861	cysW	sulfate ABC transporter permease subunit CysW
	gene-SYNPCC7942_RS08605	48.5534	9.40294	2.356	6.7072e-05	0.00027455	TRUE	NC_007604.1	1755915	1756877	963	SYNPCC7942_RS08605	sulfurtransferase
	phosphate
	gene-SYNPCC7942_RS12405	1801.21	208.337	3.1121	8.3198e-08	6.1167e-07	TRUE	NC_007604.1	2517856	2518650	795	pstB	phosphate ABC transporter ATP-binding protein PstB
	gene-SYNPCC7942_RS12410	1058.35	89.709	3.5599	4.3694e-11	5.9587e-10	TRUE	NC_007604.1	2518698	2519609	912	pstA	phosphate ABC transporter permease PstA
	gene-SYNPCC7942_RS12415	1058.94	148.74	2.8318	1.0912e-10	1.3612e-09	TRUE	NC_007604.1	2519609	2520541	933	pstC	phosphate ABC transporter permease subunit PstC
	gene-SYNPCC7942_RS12420	2363.69	408.058	2.5341	3.3223e-07	2.1852e-06	TRUE	NC_007604.1	2520627	2521640	1014	SYNPCC7942_RS12420	PstS family phosphate ABC transporter substrate-binding protein
	gene-SYNPCC7942_RS12425	12392.9	787.331	3.9763	0.00024287	0.00088029	TRUE	NC_007604.1	2521920	2522933	1014	SYNPCC7942_RS12425	PstS family phosphate ABC transporter substrate-binding protein
	carbon
	gene-SYNPCC7942_RS10610	105.971	52.6812	1.0091	0.014162	0.031552	TRUE	NC_007604.1	2174870	2176162	1293	SYNPCC7942_RS10610	CO2 hydration protein
	gene-SYNPCC7942_RS01570	696.655	266.087	1.3885	2.8675e-08	2.3222e-07	TRUE	NC_007604.1	305969	307108	1140	SYNPCC7942_RS01570	CO2 hydration protein
	gene-SYNPCC7942_RS01820	214.191	107.568	0.98959	3.4782e-07	2.2716e-06	TRUE	NC_007604.1	349875	351278	1404	SYNPCC7942_RS01820	IctB family putative bicarbonate transporter
	gene-SYNPCC7942_RS07540	29.4912	8.78063	1.7246	0.0090692	0.021389	TRUE	NC_007604.1	1525833	1526954	1122	SYNPCC7942_RS07540	sodium-dependent bicarbonate transport family permease
	gene-SYNPCC7942_RS10605	71.9631	10.3492	2.7962	6.9683e-11	8.9904e-10	TRUE	NC_007604.1	2173280	2174821	1542	ndhD3	proton-translocating NADH-quinone oxidoreductase subunit NdhD3
	nitrate
	gene-SYNPCC7942_RS06330	206.042	22.6513	3.1802	1.2947e-08	1.1209e-07	TRUE	NC_007604.1	1255757	1257946	2190	SYNPCC7942_RS06330	nitrate reductase catalytic subunit
	gene-SYNPCC7942_RS06335	1678.48	13.7576	6.9339	5.9206e-11	7.8702e-10	TRUE	NC_007604.1	1258144	1258968	825	SYNPCC7942_RS06335	nitrate ABC transporter ATP-binding protein
	gene-SYNPCC7942_RS06340	9564.97	69.6102	7.1016	8.6315e-12	1.3523e-10	TRUE	NC_007604.1	1258978	1260957	1980	SYNPCC7942_RS06340	nitrate ABC transporter ATP-binding protein
	gene-SYNPCC7942_RS06345	2959.03	18.696	7.3052	4.6802e-13	8.8621e-12	TRUE	NC_007604.1	1260972	1261811	840	ntrB	nitrate ABC transporter permease
	gene-SYNPCC7942_RS06350	2514.58	41.81	5.9119	6.0026e-10	6.6944e-09	TRUE	NC_007604.1	1261868	1263199	1332	SYNPCC7942_RS06350	CmpA/NrtA family ABC transporter substrate-binding protein
	gene-SYNPCC7942_RS06355	1714.32	49.5895	5.1104	8.6183e-19	3.1073e-17	TRUE	NC_007604.1	1263263	1264801	1539	SYNPCC7942_RS06355	ferredoxin--nitrite reductase
	gene-SYNPCC7942_RS10670	125.589	9.18708	3.7716	1.3331e-06	7.78e-06	TRUE	NC_007604.1	2185191	2186060	870	SYNPCC7942_RS10670	ABC transporter ATP-binding protein
	gene-SYNPCC7942_RS10675	165.927	7.53863	4.467	0.00012619	0.00048485	TRUE	NC_007604.1	2186064	2186855	792	SYNPCC7942_RS10675	nitrate ABC transporter permease
	gene-SYNPCC7942_RS10680	625.02	22.9688	4.7688	1.7157e-11	2.4811e-10	TRUE	NC_007604.1	2186865	2188454	1590	SYNPCC7942_RS10680	ABC transporter nitrate substrate-binding protein

## Sheet: photosynthesis
	Gene_id	readcount_C252Y_mHTL	readcount_C252Y_NTL	log2FoldChange	pval	padj	significant	chromosome	start	end	length	gene_name	product
	gene-SYNPCC7942_RS06760	1563.8	429.192	1.8653	1.1971e-05	5.708e-05	TRUE	NC_007604.1	1351613	1351840	228	SYNPCC7942_RS06760	photosystem I reaction center subunit IV
	gene-SYNPCC7942_RS06310	2683.85	1243.87	1.1095	3.4287e-06	1.8645e-05	TRUE	NC_007604.1	1251930	1252904	975	petA	apocytochrome f
	gene-SYNPCC7942_RS06315	225.259	92.6123	1.2807	5.6369e-06	2.9034e-05	TRUE	NC_007604.1	1252950	1253489	540	SYNPCC7942_RS06315	cytochrome b6-f complex iron-sulfur subunit
	gene-SYNPCC7942_RS08315	181.247	26.0479	2.7984	2.7239e-06	1.5062e-05	TRUE	NC_007604.1	1698933	1699268	336	SYNPCC7942_RS08315	c-type cytochrome
	gene-SYNPCC7942_RS01215	12.751	3.48258	1.8843	0.0017614	0.0050556	TRUE	NC_007604.1	234331	234690	360	SYNPCC7942_RS01215	c-type cytochrome
	gene-SYNPCC7942_RS11855	1393.35	489.412	1.5095	1.1947e-05	5.7068e-05	TRUE	NC_007604.1	2399369	2399851	483	petD	cytochrome b6-f complex subunit IV
	gene-SYNPCC7942_RS10390	167769	34769.8	2.2706	4.2474e-05	0.00018092	TRUE	NC_007604.1	2121521	2123725	2205	psaB	photosystem I core protein PsaB
	gene-SYNPCC7942_RS10395	131553	17860.7	2.8808	5.2906e-08	4.0597e-07	TRUE	NC_007604.1	2123745	2126036	2292	psaA	photosystem I core protein PsaA
	gene-SYNPCC7942_RS04735	175.079	56.2495	1.6388	0.00020844	0.00076728	TRUE	NC_007604.1	926720	926974	255	psaK	photosystem I reaction center subunit PsaK
	gene-SYNPCC7942_RS07660	2384.13	512.563	2.2177	5.2356e-05	0.00022013	TRUE	NC_007604.1	1548631	1548930	300	petF1	ferredoxin PetF1
	gene-SYNPCC7942_RS02075	113.496	53.7873	1.078	0.0016652	0.0048163	TRUE	NC_007604.1	400429	400671	243	psaK	photosystem I reaction center subunit PsaK
	gene-SYNPCC7942_RS03355	9.99457	0.352673	4.4208	0.00067545	0.002168	TRUE	NC_007604.1	650232	651290	1059	psbD	photosystem II D2 protein (photosystem q(a) protein)
	gene-SYNPCC7942_RS03360	28653.6	5841.51	2.2943	1.2647e-08	1.1059e-07	TRUE	NC_007604.1	651274	652659	1386	psbC	photosystem II reaction center protein CP43
	gene-SYNPCC7942_RS11850	4695.61	2390.03	0.97431	0.00010403	0.00040807	TRUE	NC_007604.1	2398625	2399272	648	SYNPCC7942_RS11850	cytochrome b6
	gene-SYNPCC7942_RS09545	457.963	169.686	1.4329	4.0861e-06	2.1595e-05	TRUE	NC_007604.1	1954814	1955224	411	psbU	photosystem II complex extrinsic protein PsbU
	gene-SYNPCC7942_RS02720	484.716	101.83	2.251	8.8042e-07	5.2191e-06	TRUE	NC_007604.1	519088	519333	246	psaC	photosystem I iron-sulfur center protein PsaC
	gene-SYNPCC7942_RS06405	1857.96	452.488	2.0374	5.0895e-08	3.9283e-07	TRUE	NC_007604.1	1273781	1274260	480	SYNPCC7942_RS06405	photosystem I reaction center subunit III
	gene-SYNPCC7942_RS05140	46061.8	5571.72	3.0474	4.8837e-09	4.6211e-08	TRUE	NC_007604.1	1013888	1014316	429	SYNPCC7942_RS05140	photosystem I reaction center subunit II
	gene-SYNPCC7942_RS04735	175.079	56.2495	1.6388	0.00020844	0.00076728	TRUE	NC_007604.1	926720	926974	255	psaK	photosystem I reaction center subunit PsaK
	gene-SYNPCC7942_RS07110	717.399	72.9928	3.2977	5.9115e-07	3.6783e-06	TRUE	NC_007604.1	1434538	1435620	1083	psbA	photosystem II q(b) protein
	gene-SYNPCC7942_RS03575	25208.2	3400.96	2.8899	2.5218e-08	2.0677e-07	TRUE	NC_007604.1	689222	690748	1527	psbB	photosystem II chlorophyll-binding protein CP47
	gene-SYNPCC7942_RS01500	2012.62	227.905	3.1428	8.2156e-11	1.0396e-09	TRUE	NC_007604.1	290394	291227	834	SYNPCC7942_RS01500	photosystem II manganese-stabilizing polypeptide
	gene-SYNPCC7942_RS11900	3696.38	436.633	3.0818	3.4879e-08	2.8074e-07	TRUE	NC_007604.1	2410477	2410977	501	SYNPCC7942_RS11900	photosystem I reaction center protein subunit XI
	gene-SYNPCC7942_RS05380	10211.5	834.108	3.6138	1.3927e-08	1.1979e-07	TRUE	NC_007604.1	1061488	1062309	822	SYNPCC7942_RS05380	phycobilisome rod-core linker polypeptide
	gene-SYNPCC7942_RS05385	12550	1100.41	3.5115	1.3456e-08	1.1612e-07	TRUE	NC_007604.1	1062357	1063226	870	SYNPCC7942_RS05385	phycobilisome rod-core linker polypeptide
	gene-SYNPCC7942_RS05390	154.473	10.393	3.8938	3.6931e-08	2.9545e-07	TRUE	NC_007604.1	1063318	1063563	246	SYNPCC7942_RS05390	phycobilisome linker polypeptide
	gene-SYNPCC7942_RS01660	5571.32	741.043	2.9104	4.3564e-08	3.4227e-07	TRUE	NC_007604.1	322388	322873	486	apcB	allophycocyanin subunit beta
	gene-SYNPCC7942_RS01665	5936.52	1368.12	2.1174	1.8268e-05	8.3764e-05	TRUE	NC_007604.1	322930	323415	486	apcA	allophycocyanin subunit alpha
	gene-SYNPCC7942_RS01670	11991.1	3780.12	1.6655	1.8679e-05	8.5503e-05	TRUE	NC_007604.1	323781	325898	2118	SYNPCC7942_RS01670	phycobilisome rod-core linker polypeptide
	gene-SYNPCC7942_RS01655	406.924	37.3418	3.4489	3.3293e-07	2.1852e-06	TRUE	NC_007604.1	322093	322296	204	SYNPCC7942_RS01655	phycobilisome linker polypeptide
	gene-SYNPCC7942_RS05405	51.9477	14.2592	1.8682	0.0010351	0.0031712	TRUE	NC_007604.1	1065228	1066049	822	SYNPCC7942_RS05405	HEAT repeat domain-containing protein
	gene-SYNPCC7942_RS10300	10335	4037.58	1.356	6.0594e-05	0.00025037	TRUE	NC_007604.1	2099548	2100300	753	SYNPCC7942_RS10300	phycobilisome rod-core linker polypeptide
	gene-SYNPCC7942_RS10305	100.541	42.0123	1.2608	7.6394e-09	6.9096e-08	TRUE	NC_007604.1	2100423	2101004	582	SYNPCC7942_RS10305	phycobiliprotein lyase
	gene-SYNPCC7942_RS10965	1426.7	447.38	1.6732	0.00016826	0.00063086	TRUE	NC_007604.1	2241120	2241629	510	apcB	allophycocyanin subunit beta
	gene-SYNPCC7942_RS10970	47.1826	19.8518	1.262	0.00021905	0.00080409	TRUE	NC_007604.1	2241719	2242651	933	SYNPCC7942_RS10970	alpha/beta hydrolase
	gene-SYNPCC7942_RS01680	1243.03	73.8979	4.0713	1.92e-13	3.74e-12	NC_007604.1	327439	327900	462	SYNPCC7942_RS01680	ATP synthase subunit I
	gene-SYNPCC7942_RS01685	7366.16	328.857	4.4852	4.29e-15	1.07e-13	NC_007604.1	327962	328711	750	atpB	F0F1 ATP synthase subunit A
	gene-SYNPCC7942_RS01690	321.139	17.1844	4.2221	3.61e-10	4.2e-09	NC_007604.1	328854	329099	246	atpE	ATP synthase F0 subunit C
	gene-SYNPCC7942_RS01695	367.339	88.2864	2.0581	0.00014052	0.00053523	NC_007604.1	329244	329720	477	SYNPCC7942_RS01695	F0F1 ATP synthase subunit B'
	gene-SYNPCC7942_RS01700	321.176	91.555	1.8111	3.2e-05	0.00014041	NC_007604.1	329764	330279	516	SYNPCC7942_RS01700	F0F1 ATP synthase subunit B
	gene-SYNPCC7942_RS01705	352.679	59.7014	2.563	8.09e-07	4.86e-06	NC_007604.1	330289	330831	543	atpH	ATP synthase F1 subunit delta
	gene-SYNPCC7942_RS01710	3637.48	344.866	3.3989	1.77e-11	2.55e-10	NC_007604.1	330878	332395	1518	atpA	F0F1 ATP synthase subunit alpha
	gene-SYNPCC7942_RS01715	1152.47	44.7427	4.6874	9.4e-14	1.93e-12	NC_007604.1	332458	333408	951	SYNPCC7942_RS01715	F0F1 ATP synthase subunit gamma
	gene-SYNPCC7942_RS11770	5631.18	1155.22	2.2853	3.187e-07	2.1129e-06	NC_007604.1	2383870	2385324	1455	atpD	F0F1 ATP synthase subunit beta
	gene-SYNPCC7942_RS11775	354.406	50.2513	2.818	7.9277e-09	7.1458e-08	NC_007604.1	2385395	2385808	414	atpC	ATP synthase F1 subunit epsilon

## Sheet: respiration
	Gene_id	readcount_C252Y_mHTL	readcount_C252Y_NTL	log2FoldChange	pval	padj	significant	chromosome	start	end	length	gene_name	product
	NADH Dehydrogenase
	gene-SYNPCC7942_RS10600	83.1026	20.8477	2	2.3966e-11	3.3732e-10	TRUE	NC_007604.1	2171430	2173268	1839	SYNPCC7942_RS10600	NAD(P)H-quinone oxidoreductase subunit F
	gene-SYNPCC7942_RS10025	1962.65	386.488	2.3444	1.2743e-17	4.0903e-16	TRUE	NC_007604.1	2047567	2049564	1998	SYNPCC7942_RS10025	NAD(P)H-quinone oxidoreductase subunit 5
	gene-SYNPCC7942_RS11345	48.5257	22.6173	1.0995	0.00016945	0.00063261	TRUE	NC_007604.1	2300183	2300659	477	SYNPCC7942_RS11345	NAD(P)H-quinone oxidoreductase subunit N
	gene-SYNPCC7942_RS06865	1010.05	262.884	1.9419	1.4552e-08	1.2355e-07	TRUE	NC_007604.1	1377217	1378335	1119	nuoH	NADH-quinone oxidoreductase subunit NuoH
	gene-SYNPCC7942_RS06870	939.487	88.9281	3.4005	7.7641e-12	1.2237e-10	TRUE	NC_007604.1	1378378	1378986	609	ndhI	NAD(P)H-quinone oxidoreductase subunit I
	gene-SYNPCC7942_RS06875	804.079	86.7456	3.2119	3.9168e-10	4.5017e-09	TRUE	NC_007604.1	1378990	1379595	606	SYNPCC7942_RS06875	NADH-quinone oxidoreductase subunit J
	gene-SYNPCC7942_RS06880	83.6848	8.69959	3.2578	4.7917e-07	3.0611e-06	TRUE	NC_007604.1	1379614	1379925	312	nuoK	NADH-quinone oxidoreductase subunit NuoK
	gene-SYNPCC7942_RS06885	21.9898	7.93544	1.4561	0.010356	0.024058	TRUE	NC_007604.1	1380019	1381014	996	SYNPCC7942_RS06885	2-hydroxyacid dehydrogenase
	gene-SYNPCC7942_RS03125	289.654	123.828	1.2256	9.3096e-06	4.546e-05	TRUE	NC_007604.1	596382	597872	1491	SYNPCC7942_RS03125	NADH-quinone oxidoreductase subunit M
	gene-SYNPCC7942_RS06050	62.333	31.8114	0.96601	0.013989	0.031256	TRUE	NC_007604.1	1212095	1212802	708	SYNPCC7942_RS06050	NADH dehydrogenase subunit K
	gene-SYNPCC7942_RS08870	319.126	186.122	0.77817	0.0003297	0.0011586	TRUE	NC_007604.1	1814092	1815276	1185	SYNPCC7942_RS08870	NAD(P)H-quinone oxidoreductase subunit H
	gene-SYNPCC7942_RS07360	997.021	122.227	3.0279	1.2395e-09	1.2946e-08	TRUE	NC_007604.1	1492429	1494030	1602	SYNPCC7942_RS07360	NAD(P)H-quinone oxidoreductase subunit 4
	gene-SYNPCC7942_RS12995	175.03	111.572	0.64998	0.013363	0.030024	TRUE	NC_007604.1	2635638	2636354	717	hoxU	bidirectional hydrogenase complex protein HoxU (might involved in respiration)
	gene-SYNPCC7942_RS08460	360.934	62.8954	2.5206	6.6151e-07	4.0871e-06	TRUE	NC_007604.1	1729384	1730031	648	SYNPCC7942_RS08460	NAD(P)H-dependent oxidoreductase
	succinate dehydrogenase/fumarate reductase
	gene-SYNPCC7942_RS03290	130.513	60.5215	1.1089	8.5095e-07	5.0672e-06	TRUE	NC_007604.1	634089	635996	1908	SYNPCC7942_RS03290	fumarate reductase/succinate dehydrogenase flavoprotein subunit
	gene-SYNPCC7942_RS07835	141.062	255.479	-0.85511	0.0011683	0.0035036	TRUE	NC_007604.1	1592332	1593093	762	SYNPCC7942_RS07835	succinate dehydrogenase/fumarate reductase iron-sulfur subunit
	Cytochrome c oxidiase
	gene-SYNPCC7942_RS13245	585.404	5730.48	-3.2917	2.18e-57	4.09e-55	TRUE	NC_007604.1	2681983	2682939	957	SYNPCC7942_RS13245	heme o synthase
	gene-SYNPCC7942_RS13250	426.95	2388.27	-2.4839	4.7e-34	4.26e-32	TRUE	NC_007604.1	2682899	2683813	915	SYNPCC7942_RS13250	COX15/CtaA family protein (known as heme A synthase, required for cytochrome oxidase assembly)
	gene-SYNPCC7942_RS13255	1616.25	6397.48	-1.9849	1.87e-27	1.26e-25	TRUE	NC_007604.1	2684044	2684991	948	SYNPCC7942_RS13255	cytochrome c oxidase subunit II
	gene-SYNPCC7942_RS13260	1030.06	8086.44	-2.973	1.76e-23	8.44e-22	TRUE	NC_007604.1	2685051	2686676	1626	ctaD	cytochrome c oxidase subunit I
	gene-SYNPCC7942_RS13265	694.506	7952.97	-3.5177	9.38e-19	3.34e-17	TRUE	NC_007604.1	2686728	2687315	588	SYNPCC7942_RS13265	heme-copper oxidase subunit III
	gene-SYNPCC7942_RS08975	164.271	80.4991	1.0261	0.00086653	0.0027087	TRUE	NC_007604.1	1832998	1834029	1032	cydB	cytochrome d ubiquinol oxidase subunit II
	gene-SYNPCC7942_RS01020	137.086	30.4414	2.1677	1.5404e-06	8.8522e-06	TRUE	NC_007604.1	201889	202641	753	SYNPCC7942_RS01020	cbb3-type cytochrome c oxidase subunit II
	gene-SYNPCC7942_RS01025	320.068	142.815	1.1633	0.00069116	0.0022158	TRUE	NC_007604.1	202638	204089	1452	SYNPCC7942_RS01025	cbb3-type cytochrome c oxidase subunit I

## Sheet: CBB cycle
	Gene_id	readcount_C252Y_mHTL	readcount_C252Y_NTL	log2FoldChange	pval	padj	significant	chromosome	start	end	length	gene_name	product
	gene-SYNPCC7942_RS05720	410.148	173.993	1.2378	5.5e-05	0.00022996	TRUE	NC_007604.1	1132968	1134176	1209	SYNPCC7942_RS05720	phosphoglycerate kinase
	gene-SYNPCC7942_RS07385	15586.6	4404.42	1.8233	2.1318e-06	1.1964e-05	TRUE	NC_007604.1	1497217	1498290	1074	fba	fructose-bisphosphate aldolase class II (just aldolase, is an enzyme catalyzing a reversible reaction that splits the aldol, fructose 1,6-bisphosphate, into the triose phosphates dihydroxyacetone phosphate (DHAP) and glyceraldehyde 3-phosphate (G3P). Aldolase can also produce DHAP from other (3S,4R)-ketose 1-phosphates such as fructose 1-phosphate and sedoheptulose 1,7-bisphosphate. Gluconeogenes…
	gene-SYNPCC7942_RS03100	390.752	219.092	0.83648	0.0011211	0.0033954	TRUE	NC_007604.1	592950	593633	684	rpe	ribulose-phosphate 3-epimerase
	gene-SYNPCC7942_RS02735	4941.69	1809	1.4498	1.513e-06	8.7327e-06	TRUE	NC_007604.1	521502	523508	2007	tkt	transketolase
	gene-SYNPCC7942_RS05015	4017.43	1719.06	1.2247	1.5465e-06	8.8678e-06	TRUE	NC_007604.1	985009	986010	1002	SYNPCC7942_RS05015	phosphoribulokinase （酮糖激酶，catalyzes the ATP-dependent phosphorylation of ribulose 5-phosphate (RuP) into ribulose 1,5-bisphosphate (RuBP)）
	gene-SYNPCC7942_RS08865	1155.12	536.739	1.1066	1.593e-18	5.5904e-17	TRUE	NC_007604.1	1812814	1813833	1020	SYNPCC7942_RS08865	type I glyceraldehyde-3-phosphate dehydrogenase
	gene-SYNPCC7942_RS01250	2449.3	1655.08	0.56544	0.0005889	0.0019231	TRUE	NC_007604.1	241168	242229	1062	gap	type I glyceraldehyde-3-phosphate dehydrogenase
	gene-SYNPCC7942_RS07295	11567.6	1730.36	2.7409	2.41e-08	1.9822e-07	TRUE	NC_007604.1	1479461	1480879	1419	SYNPCC7942_RS07295	form I ribulose bisphosphate carboxylase large subunit
	gene-SYNPCC7942_RS07300	934.491	167.702	2.4782	1.3915e-07	9.8454e-07	TRUE	NC_007604.1	1480970	1481305	336	SYNPCC7942_RS07300	ribulose bisphosphate carboxylase small subunit
	gene-SYNPCC7942_RS07290	394.249	872.271	-1.1464	6.333e-10	7.0036e-09	TRUE	NC_007604.1	1478240	1479070	831	SYNPCC7942_RS07290	carbon dioxide-concentrating mechanism protein CcmK
	gene-SYNPCC7942_RS07270	1084.27	266.461	2.025	3.0278e-05	0.00013394	TRUE	NC_007604.1	1475239	1475547	309	SYNPCC7942_RS07270	carbon dioxide-concentrating mechanism protein CcmK

## Sheet: ribosomal proteins
	Gene_id	readcount_C252Y_mHTL	readcount_C252Y_NTL	log2FoldChange	pval	padj	significant	chromosome	start	end	length	gene_name	product
	ribosome
	gene-SYNPCC7942_RS11205	120.049	18.8369	2.6677	0.00012883	0.00049356	TRUE	NC_007604.1	2284655	2285062	408	rpsI	30S ribosomal protein S9
	gene-SYNPCC7942_RS11210	963.598	61.8849	3.9608	1.17e-15	3.1e-14	TRUE	NC_007604.1	2285062	2285517	456	rplM	50S ribosomal protein L13
	gene-SYNPCC7942_RS11220	145.448	40.6047	1.8427	8.82e-06	4.36e-05	TRUE	NC_007604.1	2286420	2286770	351	rplQ	50S ribosomal protein L17
	gene-SYNPCC7942_RS11230	228.421	52.7771	2.1121	3.8895e-14	8.2558e-13	TRUE	NC_007604.1	2287781	2288173	393	rpsK	30S ribosomal protein S11
	gene-SYNPCC7942_RS11235	142.96	97.8107	0.55054	0.004783	0.01233	TRUE	NC_007604.1	2288243	2288620	378	rpsM	30S ribosomal protein S13
	gene-SYNPCC7942_RS11255	600.832	115.534	2.3794	3.6464e-06	1.9586e-05	TRUE	NC_007604.1	2291444	2291986	543	rpsE	30S ribosomal protein S5
	gene-SYNPCC7942_RS11260	168.719	30.2502	2.4789	1.1724e-05	5.6103e-05	TRUE	NC_007604.1	2291990	2292352	363	rplR	50S ribosomal protein L18
	gene-SYNPCC7942_RS11265	584.995	100.844	2.5362	5.0471e-07	3.2165e-06	TRUE	NC_007604.1	2292352	2292891	540	rplF	50S ribosomal protein L6
	gene-SYNPCC7942_RS11270	634.514	129.196	2.2956	6.564e-06	3.3224e-05	TRUE	NC_007604.1	2292928	2293329	402	rpsH	30S ribosomal protein S8
	gene-SYNPCC7942_RS11275	1223.37	205.392	2.5745	1.3459e-07	9.5485e-07	TRUE	NC_007604.1	2293357	2293896	540	rplE	50S ribosomal protein L5
	gene-SYNPCC7942_RS11280	810.239	145.157	2.481	4.7444e-06	2.4975e-05	TRUE	NC_007604.1	2293939	2294280	342	rplX	50S ribosomal protein L24
	gene-SYNPCC7942_RS11285	170.483	24.1377	2.8195	8.3453e-07	4.992e-06	TRUE	NC_007604.1	2294280	2294645	366	rplN	50S ribosomal protein L14
	gene-SYNPCC7942_RS11290	95.0366	17.4491	2.4416	0.00020296	0.00074922	TRUE	NC_007604.1	2294657	2294905	249	rpsQ	30S ribosomal protein S17
	gene-SYNPCC7942_RS11295	16.1998	3.93118	2.0588	0.013065	0.029491	TRUE	NC_007604.1	2294940	2295134	195	rpmC	50S ribosomal protein L29
	gene-SYNPCC7942_RS11300	525.325	78.2096	2.7464	3.2177e-06	1.7534e-05	TRUE	NC_007604.1	2295137	2295565	429	rplP	50S ribosomal protein L16
	gene-SYNPCC7942_RS11305	626.445	95.3215	2.7154	6.9015e-07	4.2146e-06	TRUE	NC_007604.1	2295574	2296308	735	rpsC	30S ribosomal protein S3
	gene-SYNPCC7942_RS11310	190.501	38.5236	2.3019	2.0317e-06	1.1464e-05	TRUE	NC_007604.1	2296333	2296686	354	rplV	50S ribosomal protein L22
	gene-SYNPCC7942_RS11315	23.4263	4.92022	2.2415	0.0022793	0.0063617	TRUE	NC_007604.1	2296705	2296980	276	rpsS	30S ribosomal protein S19
	gene-SYNPCC7942_RS11320	816.558	425.14	0.94128	0.0058849	0.01478	TRUE	NC_007604.1	2297012	2297875	864	rplB	50S ribosomal protein L2
	gene-SYNPCC7942_RS12900	705.377	1684.35	-1.2561	6.0532e-06	3.0996e-05	TRUE	NC_007604.1	2622404	2622766	363	rplS	50S ribosomal protein L19
	gene-SYNPCC7942_RS13735	207.681	142.409	0.54085	0.00765	0.018523	TRUE	NC_007604.1	1140801	1140995	195	rpmG	50S ribosomal protein L33
	gene-SYNPCC7942_RS00060	176.375	367.851	-1.0612	2.2106e-05	9.9456e-05	TRUE	NC_007604.1	11641	11964	324	rpsF	30S ribosomal protein S6
	gene-SYNPCC7942_RS03240	617.904	331.53	0.89851	0.014043	0.031324	TRUE	NC_007604.1	623876	624262	387	rplL	50S ribosomal protein L7/L12
	gene-SYNPCC7942_RS05750	184.734	116.537	0.66349	0.0019725	0.0055824	TRUE	NC_007604.1	1141051	1141266	216	rpsR	30S ribosomal protein S18
	gene-SYNPCC7942_RS06245	84.1268	38.2093	1.1333	0.0022093	0.0061793	TRUE	NC_007604.1	1241649	1242032	384	rplU	50S ribosomal protein L21
	gene-SYNPCC7942_RS06540	908.785	601.748	0.59531	0.00056402	0.0018487	TRUE	NC_007604.1	1301174	1301524	351	rplT	50S ribosomal protein L20
	gene-SYNPCC7942_RS11240	147.526	66.59	1.145	3.4433e-06	1.8647e-05	TRUE	NC_007604.1	2288962	2289522	561	SYNPCC7942_RS11240	adenylate kinase
	gene-SYNPCC7942_RS11245	1338.35	637.136	1.0705	3.2546e-07	2.1523e-06	TRUE	NC_007604.1	2289522	2290841	1320	secY	preprotein translocase subunit SecY

## Sheet: glycogen, fatty acid, pigments
	Gene_id	readcount_C252Y_mHTL	readcount_C252Y_NTL	log2FoldChange	pval	padj	significant	chromosome	start	end	length	gene_name	product
	fatty acid biosynthesis
	gene-SYNPCC7942_RS05480	363.033	158.313	1.1961	3.19e-09	3.13e-08	TRUE	NC_007604.1	1079478	1080773	1296	SYNPCC7942_RS05480	dihydrolipoamide acetyltransferase family protein
	gene-SYNPCC7942_RS06135	40.5019	15.9767	1.3523	8.4447e-05	0.0003383	TRUE	NC_007604.1	1225805	1227244	1440	lpdA	dihydrolipoyl dehydrogenase
	gene-SYNPCC7942_RS02490	300.249	180.229	0.73826	7.8732e-07	4.742e-06	TRUE	NC_007604.1	475665	477044	1380	SYNPCC7942_RS02490	aldehyde dehydrogenase family protein
	gene-SYNPCC7942_RS06910	885.633	600.161	0.56161	5.1913e-06	2.7057e-05	TRUE	NC_007604.1	1383192	1385162	1971	acs	acetate--CoA ligase
	gene-SYNPCC7942_RS02730	587.249	274.293	1.0978	5.3283e-10	6.0448e-09	TRUE	NC_007604.1	520102	521355	1254	fabF	beta-ketoacyl-ACP synthase II
	gene-SYNPCC7942_RS12395	589.154	185.362	1.6683	7.9937e-11	1.0164e-09	TRUE	NC_007604.1	2514276	2515271	996	SYNPCC7942_RS12395	fatty acid desaturase
	gene-SYNPCC7942_RS11075	127.24	53.926	1.2363	1.1547e-06	6.7839e-06	TRUE	NC_007604.1	2258445	2259359	915	SYNPCC7942_RS11075	lipid kinase
	carotenoid biosynthesis
	gene-SYNPCC7942_RS10055	268.713	160.623	0.74212	1.98e-05	8.98e-05	TRUE	NC_007604.1	2052981	2054405	1425	pds	15-cis-phytoene desaturase
	gene-SYNPCC7942_RS06385	211.822	137.134	0.6297	0.0050178	0.012847	TRUE	NC_007604.1	1270803	1272317	1515	crtH	carotene isomerase
	chlorophylla synthase
	gene-SYNPCC7942_RS10565	216.452	62.8012	1.7901	9.1433e-12	1.424e-10	TRUE	NC_007604.1	2164651	2165670	1020	chlG	chlorophyll synthase ChlG
	gene-SYNPCC7942_RS09325	3853.93	7994.83	-1.0528	6.7584e-07	4.1464e-06	TRUE	NC_007604.1	1904431	1905957	1527	bchB	ferredoxin:protochlorophyllide reductase (ATP-dependent) subunit B
	glycogen
	gene-SYNPCC7942_RS03095	1355.8	227.832	2.5732	1.23e-08	1.08e-07	TRUE	NC_007604.1	591459	592751	1293	SYNPCC7942_RS03095	glucose-1-phosphate adenylyltransferase
	gene-SYNPCC7942_RS05570	298.254	94.6527	1.6546	8.588e-09	7.7146e-08	TRUE	NC_007604.1	1099720	1102044	2325	glgB	alpha-glucan branching protein GlgB
