# Supplementary material for: Enhanced Synechococcus Growth Under Extended High-Light and High-Temperature Stress by the F1-α-C252Y Mutation in ATP Synthase: ATP Generation and Metabolic Network Remodeling
Source: Mar Drugs. 2026 Apr 25;24(5):152. doi: 10.3390/md24050152 (PMC13208690; doi:10.3390/md24050152)
Supplement: Supplementary file 1 [file marinedrugs-24-00152-s001.zip › Dataset S2.xlsx]

## Sheet: C252Y_subHLHTvsWT_subHLHT
Gene_id	readcount_C252Y_mHTL	readcount_WT_mHTL	log2FoldChange	pval	padj	significant	chromosome	start	end	length	gene_name	product
gene-SYNPCC7942_RS00005	249.997	218.112	0.19909	0.21066	0.37167	FALSE	NC_007604.1	110	1237	1128	dnaN	DNA polymerase III subunit beta
gene-SYNPCC7942_RS00010	150.87	237.379	-0.64991	0.0012496	0.0072117	TRUE	NC_007604.1	1268	2134	867	SYNPCC7942_RS00010	RNA metabolism
gene-SYNPCC7942_RS00015	965.765	985.217	-0.029188	0.8416	0.90803	FALSE	NC_007604.1	2178	4511	2334	purL	phosphoribosylformylglycinamidine synthase subunit PurL
gene-SYNPCC7942_RS00020	1735.07	2258.26	-0.37995	0.023131	0.070838	FALSE	NC_007604.1	4596	6077	1482	purF	amidophosphoribosyltransferase
gene-SYNPCC7942_RS00025	129.093	45.5609	1.4995	7.5639e-07	1.2839e-05	TRUE	NC_007604.1	6111	7706	1596	SYNPCC7942_RS00025	permease
gene-SYNPCC7942_RS00030	9.35585	5.02762	0.90572	0.12948	0.26477	FALSE	NC_007604.1	7779	8192	414	SYNPCC7942_RS00030	hypothetical protein
gene-SYNPCC7942_RS00035	16.6916	9.67319	0.76756	0.088411	0.20035	FALSE	NC_007604.1	8189	8539	351	SYNPCC7942_RS00035	YtxH domain-containing protein
gene-SYNPCC7942_RS00040	48.7286	38.5285	0.33101	0.19857	0.35756	FALSE	NC_007604.1	8536	8946	411	SYNPCC7942_RS00040	hypothetical protein
gene-SYNPCC7942_RS00045	542.49	402.286	0.43049	0.023733	0.072003	FALSE	NC_007604.1	8964	10166	1203	SYNPCC7942_RS00045	argininosuccinate synthase
gene-SYNPCC7942_RS00050	95.7012	188.691	-0.97332	1.6781e-06	2.6096e-05	TRUE	NC_007604.1	10252	10872	621	SYNPCC7942_RS00050	DedA family protein
gene-SYNPCC7942_RS00055	30.7611	38.6116	-0.31449	0.38208	0.55249	FALSE	NC_007604.1	10998	11489	492	SYNPCC7942_RS00055	hypothetical protein
gene-SYNPCC7942_RS00060	314.704	229.521	0.45436	0.022503	0.069244	FALSE	NC_007604.1	11641	11964	324	rpsF	30S ribosomal protein S6
gene-SYNPCC7942_RS00065	253.912	346.568	-0.4459	0.098729	0.2171	FALSE	NC_007604.1	12321	13028	708	SYNPCC7942_RS00065	hypothetical protein
gene-SYNPCC7942_RS00070	10.3255	13.1129	-0.33886	0.4542	0.61474	FALSE	NC_007604.1	13067	13411	345	SYNPCC7942_RS00070	hypothetical protein
gene-SYNPCC7942_RS00075	19.1474	20.8122	-0.12055	0.78768	0.87084	FALSE	NC_007604.1	13577	14248	672	SYNPCC7942_RS00075	Fe2+-dependent dioxygenase
gene-SYNPCC7942_RS00080	2.39028	4.57193	-0.89646	0.26377	0.43501	FALSE	NC_007604.1	14425	14628	204	SYNPCC7942_RS00080	hypothetical protein
gene-SYNPCC7942_RS00085	62.5219	77.7325	-0.31684	0.29965	0.47192	FALSE	NC_007604.1	15020	15604	585	SYNPCC7942_RS00085	hypothetical protein
gene-SYNPCC7942_RS00090	4.50459	4.83771	-0.058445	0.93836	0.96348	FALSE	NC_007604.1	15630	16193	564	SYNPCC7942_RS00090	bifunctional 4-hydroxy-2-oxoglutarate aldolase/2-dehydro-3-deoxy-phosphogluconate aldolase
gene-SYNPCC7942_RS00095	373.16	179.26	1.0553	1.733e-06	2.6474e-05	TRUE	NC_007604.1	16206	18392	2187	glyS	glycine--tRNA ligase subunit beta
gene-SYNPCC7942_RS00100	477.734	202.07	1.2412	1.7979e-13	1.2619e-11	TRUE	NC_007604.1	18615	20489	1875	sir	sulfite reductase%2C ferredoxin dependent
gene-SYNPCC7942_RS00105	14.1083	2.60886	2.4063	6.4803e-05	0.00060976	TRUE	NC_007604.1	20490	21092	603	SYNPCC7942_RS00105	hypothetical protein
gene-SYNPCC7942_RS00110	5.29658	4.12809	0.3716	0.60963	0.74644	FALSE	NC_007604.1	21134	21874	741	SYNPCC7942_RS00110	cobalt-precorrin-6A reductase
gene-SYNPCC7942_RS00115	109.627	110.465	-0.014622	0.9525	0.97082	FALSE	NC_007604.1	21880	23049	1170	SYNPCC7942_RS00115	pentapeptide repeat-containing protein
gene-SYNPCC7942_RS00120	104.433	131.921	-0.33564	0.10541	0.22716	FALSE	NC_007604.1	23057	24121	1065	cax	calcium/proton exchanger
gene-SYNPCC7942_RS00125	106.304	161.984	-0.60207	0.004526	0.021178	TRUE	NC_007604.1	24181	25371	1191	SYNPCC7942_RS00125	DUF4336 domain-containing protein
gene-SYNPCC7942_RS00130	412.466	461.101	-0.15912	0.32574	0.49673	FALSE	NC_007604.1	25479	27122	1644	SYNPCC7942_RS00130	alpha/beta hydrolase
gene-SYNPCC7942_RS00135	84.9758	145.189	-0.77077	0.00057632	0.0037809	TRUE	NC_007604.1	27082	28059	978	SYNPCC7942_RS00135	aldo/keto reductase
gene-SYNPCC7942_RS00140	58.4153	39.6262	0.56097	0.097898	0.21582	FALSE	NC_007604.1	28220	29350	1131	SYNPCC7942_RS00140	8-amino-7-oxononanoate synthase
gene-SYNPCC7942_RS00145	22.9249	14.9964	0.59265	0.11033	0.23421	FALSE	NC_007604.1	29347	30015	669	SYNPCC7942_RS00145	alpha/beta hydrolase
gene-SYNPCC7942_RS00150	12.9718	5.9972	1.1045	0.064379	0.15599	FALSE	NC_007604.1	30012	30833	822	SYNPCC7942_RS00150	methyltransferase domain-containing protein
gene-SYNPCC7942_RS00155	145.284	125.247	0.213	0.24013	0.4068	FALSE	NC_007604.1	30839	31471	633	bioD	dethiobiotin synthase
gene-SYNPCC7942_RS00160	196.226	137.757	0.50927	0.0092756	0.036169	TRUE	NC_007604.1	31464	32738	1275	bioA	adenosylmethionine--8-amino-7-oxononanoate transaminase
gene-SYNPCC7942_RS00165	163.952	121.175	0.43666	0.18094	0.33456	FALSE	NC_007604.1	32849	33202	354	SYNPCC7942_RS00165	DUF86 domain-containing protein
gene-SYNPCC7942_RS00170	49.52	7.29037	2.7643	7.9867e-12	4.0669e-10	TRUE	NC_007604.1	33960	34289	330	SYNPCC7942_RS00170	hypothetical protein
gene-SYNPCC7942_RS00175	32.914	42.7439	-0.36825	0.20469	0.36572	FALSE	NC_007604.1	34357	35115	759	SYNPCC7942_RS00175	hypothetical protein
gene-SYNPCC7942_RS00180	27.9265	22.8359	0.2747	0.53208	0.68373	FALSE	NC_007604.1	35341	36126	786	SYNPCC7942_RS00180	hypothetical protein
gene-SYNPCC7942_RS00185	32.1833	31.1744	0.028482	0.95036	0.96949	FALSE	NC_007604.1	36123	36326	204	SYNPCC7942_RS00185	hypothetical protein
gene-SYNPCC7942_RS00190	23.4816	39.649	-0.75611	0.011622	0.04245	TRUE	NC_007604.1	36479	36955	477	SYNPCC7942_RS00190	NUDIX hydrolase
gene-SYNPCC7942_RS00195	1915.21	1099.55	0.80046	0.0011364	0.006647	TRUE	NC_007604.1	37130	38545	1416	gndA	NADP-dependent phosphogluconate dehydrogenase
gene-SYNPCC7942_RS00200	37.589	19.5396	0.92951	0.0046776	0.02172	TRUE	NC_007604.1	38630	39007	378	folB	dihydroneopterin aldolase
gene-SYNPCC7942_RS00205	139.665	69.7061	1.005	0.0009702	0.0058324	TRUE	NC_007604.1	39441	40745	1305	SYNPCC7942_RS00205	SLC13 family permease
gene-SYNPCC7942_RS00210	77.8957	91.4317	-0.22898	0.31324	0.48538	FALSE	NC_007604.1	40855	41091	237	rpmB	50S ribosomal protein L28
gene-SYNPCC7942_RS00215	7.37059	5.02358	0.55517	0.37216	0.54331	FALSE	NC_007604.1	41131	41496	366	SYNPCC7942_RS00215	hypothetical protein
gene-SYNPCC7942_RS00220	97.1896	96.1539	0.021903	0.9253	0.95852	FALSE	NC_007604.1	41495	43477	1983	SYNPCC7942_RS00220	FAD-dependent oxidoreductase
gene-SYNPCC7942_RS00225	49.5031	47.8894	0.030877	0.92442	0.95798	FALSE	NC_007604.1	43530	44927	1398	SYNPCC7942_RS00225	tetratricopeptide repeat protein
gene-SYNPCC7942_RS00230	603.213	414.697	0.54011	0.022106	0.068508	FALSE	NC_007604.1	45164	46507	1344	SYNPCC7942_RS00230	class I SAM-dependent methyltransferase
gene-SYNPCC7942_RS00235	539.401	375.988	0.52119	0.0042904	0.020149	TRUE	NC_007604.1	46515	48881	2367	SYNPCC7942_RS00235	exostosin family protein
gene-SYNPCC7942_RS00240	28340.2	22716	0.31916	0.054343	0.13675	FALSE	NC_007604.1	48927	49361	435	SYNPCC7942_RS00240	prepilin-type N-terminal cleavage/methylation domain-containing protein
gene-SYNPCC7942_RS00245	93758.2	64102.1	0.54857	0.0020521	0.010943	TRUE	NC_007604.1	49550	49984	435	SYNPCC7942_RS00245	prepilin-type N-terminal cleavage/methylation domain-containing protein
gene-SYNPCC7942_RS00250	5062.53	2912.58	0.79755	0.00012513	0.0010415	TRUE	NC_007604.1	50070	52616	2547	SYNPCC7942_RS00250	glycosyltransferase
gene-SYNPCC7942_RS00255	3140.06	1522.63	1.0442	0.0032506	0.015958	TRUE	NC_007604.1	52606	54507	1902	SYNPCC7942_RS00255	hypothetical protein
gene-SYNPCC7942_RS00260	1401.49	980.609	0.51499	0.082147	0.18944	FALSE	NC_007604.1	54512	55030	519	SYNPCC7942_RS00260	methyltransferase domain-containing protein
gene-SYNPCC7942_RS00265	1024.81	417.607	1.295	0.0006508	0.0041835	TRUE	NC_007604.1	55204	56352	1149	SYNPCC7942_RS00265	glycosyltransferase family 2 protein
gene-SYNPCC7942_RS00270	824.883	329.255	1.3251	0.0002287	0.0017215	TRUE	NC_007604.1	56423	57190	768	SYNPCC7942_RS00270	cephalosporin hydroxylase family protein
gene-SYNPCC7942_RS00275	1628.58	741.052	1.1358	0.00092268	0.0056381	TRUE	NC_007604.1	57223	57723	501	SYNPCC7942_RS00275	hypothetical protein
gene-SYNPCC7942_RS00280	1196.28	866.572	0.46493	0.098096	0.21608	FALSE	NC_007604.1	57941	59068	1128	SYNPCC7942_RS00280	DegT/DnrJ/EryC1/StrS aminotransferase family protein
gene-SYNPCC7942_RS00285	691.286	856.766	-0.30892	0.040651	0.10883	FALSE	NC_007604.1	59072	60304	1233	SYNPCC7942_RS00285	class I SAM-dependent methyltransferase
gene-SYNPCC7942_RS00290	114.575	95.0753	0.26788	0.22602	0.38949	FALSE	NC_007604.1	60301	60846	546	rfbC	dTDP-4-dehydrorhamnose 3%2C5-epimerase
gene-SYNPCC7942_RS00295	1.61158	6.46626	-2.0138	0.0094312	0.036557	TRUE	NC_007604.1	60867	61112	246	SYNPCC7942_RS00295	hypothetical protein
gene-SYNPCC7942_RS00305	120.235	93.6651	0.35853	0.20679	0.36883	FALSE	NC_007604.1	61366	62472	1107	rfbG	CDP-glucose 4%2C6-dehydratase
gene-SYNPCC7942_RS00310	964.294	976.613	-0.01876	0.93979	0.96348	FALSE	NC_007604.1	62469	63242	774	rfbF	glucose-1-phosphate cytidylyltransferase
gene-SYNPCC7942_RS00315	2.00104	1.72006	0.28985	0.78064	0.86749	FALSE	NC_007604.1	64266	64706	441	SYNPCC7942_RS00315	dual specificity protein phosphatase
gene-SYNPCC7942_RS00320	1616.01	1783.27	-0.14226	0.51584	0.67016	FALSE	NC_007604.1	64987	65541	555	infC	translation initiation factor IF-3
gene-SYNPCC7942_RS00325	109.859	94.3247	0.22373	0.31114	0.48327	FALSE	NC_007604.1	65658	67172	1515	SYNPCC7942_RS00325	Gldg family protein
gene-SYNPCC7942_RS00330	49.8957	57.8252	-0.21982	0.3875	0.55721	FALSE	NC_007604.1	67177	67986	810	SYNPCC7942_RS00330	ABC transporter permease subunit
gene-SYNPCC7942_RS00335	34.1502	36.8486	-0.11931	0.6726	0.79109	FALSE	NC_007604.1	67991	68944	954	SYNPCC7942_RS00335	ABC transporter ATP-binding protein
gene-SYNPCC7942_RS00340	17.0842	25.3675	-0.58454	0.12342	0.25482	FALSE	NC_007604.1	69079	69375	297	SYNPCC7942_RS00340	hypothetical protein
gene-SYNPCC7942_RS00345	10.7777	3.20992	1.7388	0.0055449	0.024472	TRUE	NC_007604.1	69378	69938	561	SYNPCC7942_RS00345	pyridoxamine 5'-phosphate oxidase family protein
gene-SYNPCC7942_RS00350	137.537	78.7568	0.79995	0.0023492	0.012202	TRUE	NC_007604.1	69940	71139	1200	SYNPCC7942_RS00350	DegT/DnrJ/EryC1/StrS family aminotransferase
gene-SYNPCC7942_RS00355	27.0749	25.9989	0.055143	0.86141	0.92223	FALSE	NC_007604.1	71307	71960	654	SYNPCC7942_RS00355	DUF1997 domain-containing protein
gene-SYNPCC7942_RS00360	821.78	883.051	-0.10338	0.52034	0.67298	FALSE	NC_007604.1	72000	73196	1197	SYNPCC7942_RS00360	4-hydroxy-3-methylbut-2-enyl diphosphate reductase
gene-SYNPCC7942_RS00365	1.72192	1.04754	0.65242	0.60373	0.74202	FALSE	NC_007604.1	73306	73659	354	SYNPCC7942_RS00365	hypothetical protein
gene-SYNPCC7942_RS00370	613.681	794.542	-0.37298	0.030429	0.087416	FALSE	NC_007604.1	73775	75088	1314	SYNPCC7942_RS00370	aminopeptidase P N-terminal domain-containing protein
gene-SYNPCC7942_RS00375	61.3777	32.9764	0.90632	0.0083672	0.033328	TRUE	NC_007604.1	75091	75852	762	SYNPCC7942_RS00375	transporter substrate-binding domain-containing protein
gene-SYNPCC7942_RS00380	144.249	172.051	-0.2587	0.32619	0.49685	FALSE	NC_007604.1	75928	76617	690	SYNPCC7942_RS00380	helix-turn-helix transcriptional regulator
gene-SYNPCC7942_RS00385	105.186	80.7112	0.39242	0.15793	0.30369	FALSE	NC_007604.1	76614	77063	450	SYNPCC7942_RS00385	secondary thiamine-phosphate synthase enzyme YjbQ
gene-SYNPCC7942_RS00390	1059.75	1221.13	-0.20476	0.34956	0.52114	FALSE	NC_007604.1	77138	77584	447	SYNPCC7942_RS00390	single-stranded DNA-binding protein
gene-SYNPCC7942_RS00395	269.843	336.953	-0.31938	0.15379	0.29939	FALSE	NC_007604.1	77648	78871	1224	SYNPCC7942_RS00395	ABC transporter permease
gene-SYNPCC7942_RS00400	54.1955	74.7062	-0.44832	0.12941	0.26477	FALSE	NC_007604.1	78987	79196	210	SYNPCC7942_RS00400	RNA-binding S4 domain-containing protein
gene-SYNPCC7942_RS00405	335.731	487.569	-0.53885	0.00015735	0.0012496	TRUE	NC_007604.1	79265	81013	1749	SYNPCC7942_RS00405	ABC transporter ATP-binding protein
gene-SYNPCC7942_RS00410	8.77541	11.421	-0.39615	0.3858	0.55571	FALSE	NC_007604.1	81023	81220	198	SYNPCC7942_RS00410	hypothetical protein
gene-SYNPCC7942_RS00415	66.4644	66.6583	-0.0036489	0.98911	0.99447	FALSE	NC_007604.1	81217	81918	702	SYNPCC7942_RS00415	hypothetical protein
gene-SYNPCC7942_RS00420	50.1437	51.8153	-0.046305	0.87167	0.92928	FALSE	NC_007604.1	82179	82865	687	SYNPCC7942_RS00420	HAD family phosphatase
gene-SYNPCC7942_RS00425	1349.89	1211.95	0.15592	0.35756	0.53092	FALSE	NC_007604.1	82871	84955	2085	glgX	glycogen debranching protein GlgX
gene-SYNPCC7942_RS00430	462.322	662.945	-0.51968	0.0019085	0.010276	TRUE	NC_007604.1	84964	86475	1512	SYNPCC7942_RS00430	site-2 protease family protein
gene-SYNPCC7942_RS00435	143.842	250.658	-0.80477	3.9481e-05	0.00039134	TRUE	NC_007604.1	86583	87269	687	SYNPCC7942_RS00435	MBL fold metallo-hydrolase
gene-SYNPCC7942_RS00440	178.426	416.327	-1.2233	3.0977e-05	0.00032179	TRUE	NC_007604.1	87494	87688	195	SYNPCC7942_RS00440	hypothetical protein
gene-SYNPCC7942_RS00445	0	0	NA	NA	NA	NA	NC_007604.1	87725	87796	72	SYNPCC7942_RS00445	tRNA-Asn
gene-SYNPCC7942_RS00450	253.135	280.084	-0.1479	0.56952	0.71492	FALSE	NC_007604.1	87881	88615	735	SYNPCC7942_RS00450	dienelactone hydrolase family protein
gene-SYNPCC7942_RS00455	100.878	122.125	-0.27279	0.15107	0.29521	FALSE	NC_007604.1	88735	89718	984	SYNPCC7942_RS00455	GntR family transcriptional regulator
gene-SYNPCC7942_RS00460	53.5784	56.8312	-0.083488	0.78455	0.87019	FALSE	NC_007604.1	89715	90326	612	SYNPCC7942_RS00460	chorismate lyase
gene-SYNPCC7942_RS00465	60.5337	60.0714	0.0073386	0.97495	0.98498	FALSE	NC_007604.1	90583	90930	348	SYNPCC7942_RS00465	hypothetical protein
gene-SYNPCC7942_RS00470	90.8147	76.4867	0.24206	0.41951	0.58865	FALSE	NC_007604.1	91029	91676	648	tmk	dTMP kinase
gene-SYNPCC7942_RS00475	13.998	7.60597	0.86491	0.055871	0.13971	FALSE	NC_007604.1	91676	92611	936	SYNPCC7942_RS00475	DNA polymerase III subunit delta'
gene-SYNPCC7942_RS00480	824.976	1834.33	-1.152	5.9391e-08	1.415e-06	TRUE	NC_007604.1	92590	93339	750	SYNPCC7942_RS00480	response regulator transcription factor
gene-SYNPCC7942_RS00490	2888.25	8474.51	-1.553	5.8049e-13	3.7688e-11	TRUE	NC_007604.1	93764	94285	522	SYNPCC7942_RS00490	DUF1269 domain-containing protein
gene-SYNPCC7942_RS00495	407.489	400.838	0.022482	0.89952	0.94501	FALSE	NC_007604.1	94375	98166	3792	cobN	cobaltochelatase subunit CobN
gene-SYNPCC7942_RS00500	838.907	952.161	-0.18215	0.2361	0.40234	FALSE	NC_007604.1	98302	100086	1785	pyk	pyruvate kinase
gene-SYNPCC7942_RS00505	21.1956	26.1144	-0.28319	0.39756	0.56573	FALSE	NC_007604.1	100202	100531	330	SYNPCC7942_RS00505	nucleoside triphosphate pyrophosphohydrolase family protein
gene-SYNPCC7942_RS00510	606.264	1183.83	-0.96612	0.000225	0.0016993	TRUE	NC_007604.1	100528	101082	555	SYNPCC7942_RS00510	hypothetical protein
gene-SYNPCC7942_RS00515	1154.11	959.996	0.26665	0.12324	0.25482	FALSE	NC_007604.1	101259	102593	1335	SYNPCC7942_RS00515	NAD(P)/FAD-dependent oxidoreductase
gene-SYNPCC7942_RS00520	360.541	371.437	-0.044271	0.78037	0.86749	FALSE	NC_007604.1	102674	103237	564	SYNPCC7942_RS00520	Uma2 family endonuclease
gene-SYNPCC7942_RS00525	5.91659	4.97762	0.24945	0.68812	0.80317	FALSE	NC_007604.1	103268	103627	360	SYNPCC7942_RS00525	ankyrin repeat domain-containing protein
gene-SYNPCC7942_RS00530	122.512	83.6976	0.5562	0.023196	0.070873	FALSE	NC_007604.1	103632	104456	825	SYNPCC7942_RS00530	hypothetical protein
gene-SYNPCC7942_RS00535	244.592	207.606	0.23268	0.22361	0.38663	FALSE	NC_007604.1	104653	106377	1725	SYNPCC7942_RS00535	NAD+ synthase
gene-SYNPCC7942_RS00540	28.6871	49.4134	-0.77803	0.0050904	0.023111	TRUE	NC_007604.1	106374	106952	579	SYNPCC7942_RS00540	nicotinate-nucleotide adenylyltransferase
gene-SYNPCC7942_RS00545	247.933	364.03	-0.55679	0.001106	0.0064984	TRUE	NC_007604.1	106965	108380	1416	SYNPCC7942_RS00545	GTP-binding protein
gene-SYNPCC7942_RS00550	0.567097	0.541563	0.12175	0.95652	NA	NA	NC_007604.1	108556	108816	261	SYNPCC7942_RS00550	sulfiredoxin
gene-SYNPCC7942_RS00555	186.409	216.361	-0.21497	0.38032	0.55055	FALSE	NC_007604.1	108877	109383	507	SYNPCC7942_RS00555	Dps family protein
gene-SYNPCC7942_RS00560	46.1847	30.9021	0.57282	0.049354	0.12779	FALSE	NC_007604.1	109390	109947	558	SYNPCC7942_RS00560	helix-turn-helix transcriptional regulator
gene-SYNPCC7942_RS00565	134.38	156.497	-0.21896	0.28672	0.45709	FALSE	NC_007604.1	110012	111607	1596	SYNPCC7942_RS00565	Hsp70 family protein
gene-SYNPCC7942_RS00570	16.7246	14.4619	0.22244	0.66181	0.78588	FALSE	NC_007604.1	111686	113140	1455	SYNPCC7942_RS00570	deoxyribodipyrimidine photo-lyase%2C 8-HDF type
gene-SYNPCC7942_RS00575	0	0	NA	NA	NA	NA	NC_007604.1	113196	113288	93	petL	cytochrome b6-f complex subunit PetL
gene-SYNPCC7942_RS00580	155.664	256.158	-0.71588	0.00043444	0.0029458	TRUE	NC_007604.1	113327	113698	372	SYNPCC7942_RS00580	hypothetical protein
gene-SYNPCC7942_RS00585	120.017	155.679	-0.3785	0.10952	0.23311	FALSE	NC_007604.1	114299	115273	975	SYNPCC7942_RS00585	carbohydrate kinase
gene-SYNPCC7942_RS00590	2594.32	2219.24	0.22519	0.11881	0.24852	FALSE	NC_007604.1	116943	118427	1485	gatB	Asp-tRNA(Asn)/Glu-tRNA(Gln) amidotransferase subunit GatB
gene-SYNPCC7942_RS00595	151.75	83.5969	0.85452	0.0011209	0.0065713	TRUE	NC_007604.1	118437	118793	357	nrtS	nitrate/nitrite transporter NrtS
gene-SYNPCC7942_RS00600	7.04006	2.59541	1.4165	0.41736	0.58715	FALSE	NC_007604.1	118735	119292	558	SYNPCC7942_RS00600	hypothetical protein
gene-SYNPCC7942_RS00605	12.9668	14.8968	-0.19308	0.61502	0.74916	FALSE	NC_007604.1	119508	119993	486	SYNPCC7942_RS00605	nucleoside deaminase
gene-SYNPCC7942_RS00610	40.5679	42.6556	-0.064669	0.82039	0.89421	FALSE	NC_007604.1	120013	121239	1227	SYNPCC7942_RS00610	lipid-A-disaccharide synthase-related protein
gene-SYNPCC7942_RS00615	0	0	NA	NA	NA	NA	NC_007604.1	121282	121352	71	SYNPCC7942_RS00615	tRNA-Cys
gene-SYNPCC7942_RS00620	1379.04	1638.24	-0.24856	0.46951	0.62809	FALSE	NC_007604.1	121831	123408	1578	SYNPCC7942_RS00620	EAL domain-containing protein
gene-SYNPCC7942_RS00625	0	0	NA	NA	NA	NA	NC_007604.1	123940	124010	71	SYNPCC7942_RS00625	tRNA-Cys
gene-SYNPCC7942_RS00630	36.7641	30.9315	0.25592	0.43924	0.60387	FALSE	NC_007604.1	124070	124669	600	SYNPCC7942_RS00630	methyltransferase domain-containing protein
gene-SYNPCC7942_RS00635	1499.29	2008.64	-0.42207	0.014097	0.049073	TRUE	NC_007604.1	124738	125367	630	hisB	imidazoleglycerol-phosphate dehydratase HisB
gene-SYNPCC7942_RS00640	102.347	83.7002	0.28276	0.21981	0.38209	FALSE	NC_007604.1	125382	126161	780	fabI	enoyl-ACP reductase FabI
gene-SYNPCC7942_RS00645	46.0026	27.3932	0.74983	0.017052	0.056268	FALSE	NC_007604.1	126390	127058	669	ntcA	global nitrogen regulator NtcA
gene-SYNPCC7942_RS00650	188.761	252.669	-0.42365	0.065641	0.15828	FALSE	NC_007604.1	127151	128449	1299	SYNPCC7942_RS00650	DUF3084 domain-containing protein
gene-SYNPCC7942_RS00655	18.6765	16.5075	0.1773	0.66892	0.79024	FALSE	NC_007604.1	128446	128877	432	SYNPCC7942_RS00655	pre-16S rRNA-processing nuclease YqgF
gene-SYNPCC7942_RS00660	497.253	312.601	0.66943	0.0017596	0.0095416	TRUE	NC_007604.1	128822	129409	588	SYNPCC7942_RS00660	hypothetical protein
gene-SYNPCC7942_RS00665	1163.8	1706.65	-0.55268	0.0041783	0.019729	TRUE	NC_007604.1	129670	132495	2826	SYNPCC7942_RS00665	cyclic nucleotide-binding domain-containing protein
gene-SYNPCC7942_RS00670	51.6292	56.9173	-0.14134	0.55348	0.70015	FALSE	NC_007604.1	132721	133770	1050	SYNPCC7942_RS00670	FAD-dependent oxidoreductase
gene-SYNPCC7942_RS00675	105.213	91.9198	0.2019	0.38499	0.55514	FALSE	NC_007604.1	133930	134754	825	SYNPCC7942_RS00675	hypothetical protein
gene-SYNPCC7942_RS00680	230.994	284.229	-0.30149	0.082395	0.18944	FALSE	NC_007604.1	134745	136052	1308	SYNPCC7942_RS00680	O-antigen ligase family protein
gene-SYNPCC7942_RS00685	5.76284	4.97594	0.23223	0.71786	0.8231	FALSE	NC_007604.1	136016	136651	636	SYNPCC7942_RS00685	methyltransferase domain-containing protein
gene-SYNPCC7942_RS00690	31.5557	27.8115	0.18935	0.54414	0.69243	FALSE	NC_007604.1	136706	138013	1308	SYNPCC7942_RS00690	site-specific integrase
gene-SYNPCC7942_RS00695	792.611	731.84	0.11547	0.44758	0.60984	FALSE	NC_007604.1	138115	139278	1164	hemH	ferrochelatase
gene-SYNPCC7942_RS00700	114.194	56.2476	1.0144	7.5347e-05	0.00068179	TRUE	NC_007604.1	139416	140018	603	SYNPCC7942_RS00700	M23 family metallopeptidase
gene-SYNPCC7942_RS00705	13954	17397.1	-0.31821	0.10029	0.21934	FALSE	NC_007604.1	140268	142106	1839	ilvB	biosynthetic-type acetolactate synthase large subunit
gene-SYNPCC7942_RS00715	575.749	443.686	0.37713	0.18049	0.33433	FALSE	NC_007604.1	142618	143562	945	secF	protein translocase subunit SecF
gene-SYNPCC7942_RS00720	685.471	514.661	0.41409	0.010165	0.038595	TRUE	NC_007604.1	143572	144966	1395	secD	protein translocase subunit SecD
gene-SYNPCC7942_RS00725	613.322	642.318	-0.066246	0.75281	0.84781	FALSE	NC_007604.1	145003	145983	981	SYNPCC7942_RS00725	alpha-ketoacid dehydrogenase subunit beta
gene-SYNPCC7942_RS00730	138.257	119.724	0.20873	0.31665	0.48689	FALSE	NC_007604.1	146268	146720	453	SYNPCC7942_RS00730	ABA4-like family protein
gene-SYNPCC7942_RS00735	19.8552	18.4578	0.094931	0.78198	0.86823	FALSE	NC_007604.1	146717	147040	324	SYNPCC7942_RS00735	DUF3082 domain-containing protein
gene-SYNPCC7942_RS00740	52.7831	106.587	-1.0028	1.4556e-05	0.00017262	TRUE	NC_007604.1	147160	147855	696	SYNPCC7942_RS00740	hypothetical protein
gene-SYNPCC7942_RS00745	701.319	1076.12	-0.61629	0.012888	0.045662	TRUE	NC_007604.1	148159	148491	333	SYNPCC7942_RS00745	hypothetical protein
gene-SYNPCC7942_RS00750	297.628	274.631	0.1152	0.5414	0.69079	FALSE	NC_007604.1	148646	150190	1545	SYNPCC7942_RS00750	bifunctional aminoglycoside phosphotransferase/ATP-binding protein
gene-SYNPCC7942_RS00755	10.6722	3.78962	1.4438	0.020921	0.065856	FALSE	NC_007604.1	150187	150744	558	SYNPCC7942_RS00755	methylated-DNA--[protein]-cysteine S-methyltransferase
gene-SYNPCC7942_RS00760	60.7714	39.0902	0.62117	0.042554	0.11254	FALSE	NC_007604.1	150752	151858	1107	SYNPCC7942_RS00760	glycosyltransferase
gene-SYNPCC7942_RS00765	411.607	382.489	0.10617	0.55739	0.7044	FALSE	NC_007604.1	152527	154917	2391	SYNPCC7942_RS00765	response regulator
gene-SYNPCC7942_RS00770	316.786	186.715	0.76159	2.5647e-05	0.00027186	TRUE	NC_007604.1	154914	156020	1107	mraY	phospho-N-acetylmuramoyl-pentapeptide-transferase
gene-SYNPCC7942_RS00775	81.1716	57.4483	0.49356	0.052246	0.13263	FALSE	NC_007604.1	156026	156265	240	SYNPCC7942_RS00775	DUF3134 domain-containing protein
gene-SYNPCC7942_RS00780	49.8971	53.9502	-0.11429	0.62165	0.75511	FALSE	NC_007604.1	156340	156957	618	SYNPCC7942_RS00780	PAP/fibrillin family protein
gene-SYNPCC7942_RS00785	0.261178	0.763479	-1.4942	0.42634	NA	NA	NC_007604.1	156954	157184	231	SYNPCC7942_RS00785	hypothetical protein
gene-SYNPCC7942_RS00790	1238.87	1457.72	-0.23393	0.13567	0.27376	FALSE	NC_007604.1	157210	158841	1632	SYNPCC7942_RS00790	alpha-D-glucose phosphate-specific phosphoglucomutase
gene-SYNPCC7942_RS00795	1713.78	962.833	0.83219	3.1163e-09	9.7506e-08	TRUE	NC_007604.1	159042	159560	519	SYNPCC7942_RS00795	hypothetical protein
gene-SYNPCC7942_RS00800	1074.86	1191.14	-0.14847	0.38284	0.55327	FALSE	NC_007604.1	159996	161171	1176	moeB	molybdopterin-synthase adenylyltransferase MoeB
gene-SYNPCC7942_RS00805	19.3996	10.5505	0.87611	0.024005	0.07231	FALSE	NC_007604.1	161198	161632	435	SYNPCC7942_RS00805	M67 family metallopeptidase
gene-SYNPCC7942_RS00810	214.311	195.909	0.12837	0.59777	0.73748	FALSE	NC_007604.1	161726	162661	936	era	GTPase Era
gene-SYNPCC7942_RS00815	155.165	170.877	-0.1338	0.51926	0.67276	FALSE	NC_007604.1	162800	163306	507	SYNPCC7942_RS00815	phycobiliprotein lyase
gene-SYNPCC7942_RS00820	120.539	56.2637	1.1004	0.00062643	0.0040671	TRUE	NC_007604.1	163405	163755	351	SYNPCC7942_RS00820	hypothetical protein
gene-SYNPCC7942_RS00825	2030.43	1475.09	0.46138	0.072304	0.17133	FALSE	NC_007604.1	163761	164510	750	SYNPCC7942_RS00825	class I SAM-dependent methyltransferase
gene-SYNPCC7942_RS00830	385.567	567.92	-0.55609	0.016257	0.054406	FALSE	NC_007604.1	164548	164967	420	rsfS	ribosome silencing factor
gene-SYNPCC7942_RS00835	91.0266	60.1672	0.60084	0.012424	0.044341	TRUE	NC_007604.1	164986	165486	501	SYNPCC7942_RS00835	CGLD27 family protein
gene-SYNPCC7942_RS00840	427.514	261.962	0.70575	0.00012177	0.0010168	TRUE	NC_007604.1	165483	166436	954	SYNPCC7942_RS00840	asparaginase
gene-SYNPCC7942_RS00845	0	0	NA	NA	NA	NA	NC_007604.1	166532	166608	77	SYNPCC7942_RS00845	tRNA-Met
gene-SYNPCC7942_RS00850	35.7558	49.5232	-0.45295	0.1027	0.22337	FALSE	NC_007604.1	166695	166925	231	SYNPCC7942_RS00850	hypothetical protein
gene-SYNPCC7942_RS00855	353.469	696.425	-0.97807	4.1213e-09	1.2592e-07	TRUE	NC_007604.1	167065	167748	684	SYNPCC7942_RS00855	hypothetical protein
gene-SYNPCC7942_RS00860	1971.27	586.84	1.7481	8.0647e-20	1.7453e-17	TRUE	NC_007604.1	168176	170347	2172	SYNPCC7942_RS00860	glutamine synthetase III
gene-SYNPCC7942_RS00865	104.947	178.662	-0.77335	9.5457e-05	0.00082359	TRUE	NC_007604.1	170435	170752	318	SYNPCC7942_RS00865	hypothetical protein
gene-SYNPCC7942_RS00870	100.834	105.596	-0.069841	0.80493	0.88314	FALSE	NC_007604.1	170929	171915	987	SYNPCC7942_RS00870	cysteine synthase A
gene-SYNPCC7942_RS00875	3.54109	2.20608	0.68655	0.42117	0.58996	FALSE	NC_007604.1	171912	172205	294	SYNPCC7942_RS00875	hypothetical protein
gene-SYNPCC7942_RS00880	15.2973	20.9451	-0.45914	0.26192	0.43298	FALSE	NC_007604.1	172202	173071	870	SYNPCC7942_RS00880	3'(2')%2C5'-bisphosphate nucleotidase CysQ
gene-SYNPCC7942_RS00885	24.6702	41.5136	-0.74408	0.011358	0.041661	TRUE	NC_007604.1	173111	173989	879	rsmI	16S rRNA (cytidine(1402)-2'-O)-methyltransferase
gene-SYNPCC7942_RS00890	0	0.725161	-2.1475	0.37179	NA	NA	NC_007604.1	173986	174198	213	SYNPCC7942_RS00890	lipopolysaccharide assembly protein LapA domain-containing protein
gene-SYNPCC7942_RS00900	164.774	237.76	-0.52935	0.016103	0.054029	FALSE	NC_007604.1	174709	175497	789	SYNPCC7942_RS00900	ABC-2 family transporter protein
gene-SYNPCC7942_RS00905	384.969	573.414	-0.57526	0.024631	0.073526	FALSE	NC_007604.1	175494	176477	984	SYNPCC7942_RS00905	ATP-binding cassette domain-containing protein
gene-SYNPCC7942_RS00910	2.30335	1.83211	0.30345	0.75911	0.85268	FALSE	NC_007604.1	176748	177095	348	SYNPCC7942_RS00910	tRNA-binding protein
gene-SYNPCC7942_RS00915	2475.9	1356.42	0.86812	0.11603	0.24438	FALSE	NC_007604.1	177550	178422	873	SYNPCC7942_RS00915	DUF4435 domain-containing protein
gene-SYNPCC7942_RS00920	9921.31	8672.22	0.19411	0.59099	0.7319	FALSE	NC_007604.1	178419	179792	1374	SYNPCC7942_RS00920	AAA family ATPase
gene-SYNPCC7942_RS00925	20.8183	20.3444	0.044241	0.89805	0.94423	FALSE	NC_007604.1	180156	180881	726	SYNPCC7942_RS00925	class I SAM-dependent methyltransferase
gene-SYNPCC7942_RS00930	43.3213	28.7665	0.59822	0.053251	0.13479	FALSE	NC_007604.1	181078	181467	390	SYNPCC7942_RS00930	hypothetical protein
gene-SYNPCC7942_RS00935	72.5472	49.8631	0.54612	0.012157	0.043669	TRUE	NC_007604.1	181464	182555	1092	SYNPCC7942_RS00935	inorganic phosphate transporter
gene-SYNPCC7942_RS00940	107.991	115.066	-0.088508	0.68178	0.7972	FALSE	NC_007604.1	182620	184146	1527	SYNPCC7942_RS00940	gamma-glutamyltransferase
gene-SYNPCC7942_RS00945	1.91389	2.63004	-0.50754	0.60119	0.73995	FALSE	NC_007604.1	184160	184411	252	SYNPCC7942_RS00945	hypothetical protein
gene-SYNPCC7942_RS00950	92.247	156.673	-0.76806	0.001676	0.0092414	TRUE	NC_007604.1	184418	185461	1044	SYNPCC7942_RS00950	hemolysin family protein
gene-SYNPCC7942_RS00955	60.6332	90.8305	-0.58433	0.032519	0.092298	FALSE	NC_007604.1	185682	187418	1737	SYNPCC7942_RS00955	bifunctional diguanylate cyclase/phosphodiesterase
gene-SYNPCC7942_RS00960	3361.97	3661.67	-0.12318	0.36909	0.54093	FALSE	NC_007604.1	187531	189117	1587	guaA	glutamine-hydrolyzing GMP synthase
gene-SYNPCC7942_RS00965	24.263	16.4266	0.55601	0.18081	0.33456	FALSE	NC_007604.1	189273	190397	1125	cbiD	cobalt-precorrin-5B (C(1))-methyltransferase CbiD
gene-SYNPCC7942_RS00970	290.416	420.178	-0.533	0.0021733	0.011495	TRUE	NC_007604.1	190472	191620	1149	SYNPCC7942_RS00970	alanine--glyoxylate aminotransferase family protein
gene-SYNPCC7942_RS00975	337.957	374.2	-0.14637	0.38602	0.55571	FALSE	NC_007604.1	191710	192186	477	SYNPCC7942_RS00975	hypothetical protein
gene-SYNPCC7942_RS00980	278.335	814.111	-1.5457	2.9912e-15	2.9878e-13	TRUE	NC_007604.1	192247	192471	225	SYNPCC7942_RS00980	hypothetical protein
gene-SYNPCC7942_RS00985	830.606	970.128	-0.22374	0.076612	0.17989	FALSE	NC_007604.1	192655	195516	2862	polA	DNA polymerase I
gene-SYNPCC7942_RS00990	1488.57	1278.39	0.22007	0.3082	0.48101	FALSE	NC_007604.1	195630	196058	429	SYNPCC7942_RS00990	pentapeptide repeat-containing protein
gene-SYNPCC7942_RS00995	318.874	199.402	0.6782	0.066893	0.16041	FALSE	NC_007604.1	196094	197575	1482	SYNPCC7942_RS00995	carotenoid oxygenase family protein
gene-SYNPCC7942_RS01000	543.151	429.551	0.33934	0.13717	0.27614	FALSE	NC_007604.1	197572	198933	1362	fbt	folate/biopterin family MFS transporter
gene-SYNPCC7942_RS01005	775.769	671.98	0.20731	0.20194	0.36167	FALSE	NC_007604.1	198993	200429	1437	SYNPCC7942_RS01005	NAD(P)/FAD-dependent oxidoreductase
gene-SYNPCC7942_RS01010	744.574	581.656	0.35629	0.11475	0.24218	FALSE	NC_007604.1	200426	201352	927	SYNPCC7942_RS01010	DUF2231 domain-containing protein
gene-SYNPCC7942_RS01015	175.55	156.741	0.16374	0.36159	0.53376	FALSE	NC_007604.1	201352	201888	537	SYNPCC7942_RS01015	DUF2231 domain-containing protein
gene-SYNPCC7942_RS01020	635.79	292.627	1.1187	2.3644e-07	4.7971e-06	TRUE	NC_007604.1	201889	202641	753	SYNPCC7942_RS01020	cbb3-type cytochrome c oxidase subunit II
gene-SYNPCC7942_RS01025	1855.52	918.82	1.0136	6.0087e-06	8.1274e-05	TRUE	NC_007604.1	202638	204089	1452	SYNPCC7942_RS01025	cbb3-type cytochrome c oxidase subunit I
gene-SYNPCC7942_RS01030	73.1438	72.0409	0.017475	0.94471	0.96667	FALSE	NC_007604.1	204483	205589	1107	ribD	bifunctional diaminohydroxyphosphoribosylaminopyrimidine deaminase/5-amino-6-(5-phosphoribosylamino)uracil reductase RibD
gene-SYNPCC7942_RS01035	209.119	378.535	-0.85651	3.7419e-07	7.0933e-06	TRUE	NC_007604.1	205582	206046	465	SYNPCC7942_RS01035	DUF3122 domain-containing protein
gene-SYNPCC7942_RS01040	252.96	114.462	1.1439	9.7703e-08	2.1687e-06	TRUE	NC_007604.1	206198	207214	1017	SYNPCC7942_RS01040	bifunctional nicotinamide-nucleotide adenylyltransferase/Nudix hydroxylase
gene-SYNPCC7942_RS01045	24.0414	17.5461	0.44331	0.18675	0.34154	FALSE	NC_007604.1	207362	208750	1389	SYNPCC7942_RS01045	nicotinate phosphoribosyltransferase
gene-SYNPCC7942_RS01055	125.497	126.642	-0.013437	0.94402	0.96635	FALSE	NC_007604.1	209056	211827	2772	SYNPCC7942_RS01055	tetratricopeptide repeat-containing glycosyltransferase family protein
gene-SYNPCC7942_RS01060	12.3368	25.2552	-1.0229	0.0078269	0.03176	TRUE	NC_007604.1	211824	212423	600	SYNPCC7942_RS01060	nucleoside triphosphate pyrophosphatase
gene-SYNPCC7942_RS01065	22.5683	24.9717	-0.14651	0.65534	0.78246	FALSE	NC_007604.1	212496	212897	402	SYNPCC7942_RS01065	hypothetical protein
gene-SYNPCC7942_RS01070	138.79	108.283	0.36192	0.11929	0.24884	FALSE	NC_007604.1	212909	214384	1476	cobQ	cobyric acid synthase CobQ
gene-SYNPCC7942_RS01075	152.435	144.162	0.085188	0.6972	0.80868	FALSE	NC_007604.1	214471	215559	1089	aroC	chorismate synthase
gene-SYNPCC7942_RS01080	64.0998	47.9993	0.40704	0.14708	0.29024	FALSE	NC_007604.1	215643	216164	522	SYNPCC7942_RS01080	hypothetical protein
gene-SYNPCC7942_RS01085	52.4612	45.9384	0.19418	0.57067	0.71492	FALSE	NC_007604.1	216461	217432	972	SYNPCC7942_RS01085	AEC family transporter
gene-SYNPCC7942_RS01090	396.769	750.903	-0.91815	0.00026702	0.00197	TRUE	NC_007604.1	217424	217813	390	SYNPCC7942_RS01090	hypothetical protein
gene-SYNPCC7942_RS01095	110.93	71.517	0.63191	0.0059787	0.025664	TRUE	NC_007604.1	217948	218964	1017	SYNPCC7942_RS01095	zinc-dependent alcohol dehydrogenase family protein
gene-SYNPCC7942_RS01100	840.895	491.468	0.77534	0.00090481	0.0055682	TRUE	NC_007604.1	219113	219871	759	SYNPCC7942_RS01100	haloacid dehalogenase-like hydrolase
gene-SYNPCC7942_RS01105	0	0	NA	NA	NA	NA	NC_007604.1	219927	220000	74	SYNPCC7942_RS01105	tRNA-Pro
gene-SYNPCC7942_RS01110	25.3912	24.2398	0.047907	0.88606	0.93769	FALSE	NC_007604.1	220024	220191	168	SYNPCC7942_RS01110	PCP reductase family protein
gene-SYNPCC7942_RS01115	20.5202	22.1288	-0.12091	0.71405	0.82058	FALSE	NC_007604.1	220316	220636	321	SYNPCC7942_RS01115	hypothetical protein
gene-SYNPCC7942_RS01120	55.3049	70.1977	-0.33491	0.17753	0.33026	FALSE	NC_007604.1	220639	221397	759	SYNPCC7942_RS01120	MinD/ParA family protein
gene-SYNPCC7942_RS01125	172.127	190.162	-0.14238	0.40866	0.57836	FALSE	NC_007604.1	221498	222535	1038	SYNPCC7942_RS01125	glucokinase
gene-SYNPCC7942_RS01130	30.9916	24.1102	0.36477	0.30568	0.47863	FALSE	NC_007604.1	222532	223398	867	SYNPCC7942_RS01130	SDR family oxidoreductase
gene-SYNPCC7942_RS01135	112.89	211.029	-0.90181	9.1288e-07	1.5197e-05	TRUE	NC_007604.1	223395	223805	411	SYNPCC7942_RS01135	hypothetical protein
gene-SYNPCC7942_RS01140	0	0	NA	NA	NA	NA	NC_007604.1	223821	223961	141	psbN	photosystem II reaction center protein PsbN
gene-SYNPCC7942_RS01145	399.393	400.202	-0.003385	0.99011	0.99509	FALSE	NC_007604.1	224060	224263	204	psbH	photosystem II reaction center protein PsbH
gene-SYNPCC7942_RS01150	29.3397	33.7764	-0.19618	0.5942	0.73483	FALSE	NC_007604.1	224357	224632	276	SYNPCC7942_RS01150	TatA/E family twin arginine-targeting protein translocase
gene-SYNPCC7942_RS01155	223.227	190.976	0.22719	0.18494	0.33908	FALSE	NC_007604.1	224629	225255	627	pth	aminoacyl-tRNA hydrolase
gene-SYNPCC7942_RS01160	7.80329	8.26127	-0.093652	0.85395	0.91793	FALSE	NC_007604.1	225284	225544	261	SYNPCC7942_RS01160	DUF3146 family protein
gene-SYNPCC7942_RS01165	8076.96	3575.77	1.1756	8.8844e-06	0.00011146	TRUE	NC_007604.1	225658	226221	564	SYNPCC7942_RS01165	hypothetical protein
gene-SYNPCC7942_RS01170	208.371	190.708	0.12409	0.45329	0.61454	FALSE	NC_007604.1	226263	227309	1047	SYNPCC7942_RS01170	hypothetical protein
gene-SYNPCC7942_RS01175	17.8695	9.18999	0.9717	0.050186	0.12904	FALSE	NC_007604.1	227407	227931	525	SYNPCC7942_RS01175	GNAT family N-acetyltransferase
gene-SYNPCC7942_RS01180	96.4599	58.2137	0.72874	0.00035105	0.0024587	TRUE	NC_007604.1	227939	229285	1347	aroA	3-phosphoshikimate 1-carboxyvinyltransferase
gene-SYNPCC7942_RS01185	86.8244	68.6843	0.33903	0.2369	0.40253	FALSE	NC_007604.1	229629	230054	426	SYNPCC7942_RS01185	hypothetical protein
gene-SYNPCC7942_RS01190	58.3923	66.3663	-0.18316	0.47365	0.63113	FALSE	NC_007604.1	230158	231150	993	SYNPCC7942_RS01190	alpha/beta fold hydrolase
gene-SYNPCC7942_RS01195	22.7816	32.3276	-0.49951	0.12156	0.25275	FALSE	NC_007604.1	231162	231677	516	SYNPCC7942_RS01195	cyclic nucleotide-binding domain-containing protein
gene-SYNPCC7942_RS01200	727.918	1322.69	-0.86219	0.0026974	0.013735	TRUE	NC_007604.1	232018	232557	540	SYNPCC7942_RS01200	cyclic nucleotide-binding domain-containing protein
gene-SYNPCC7942_RS01205	16.9906	14.7101	0.20393	0.59297	0.73401	FALSE	NC_007604.1	232565	233143	579	SYNPCC7942_RS01205	hypothetical protein
gene-SYNPCC7942_RS01210	37.9379	38.4337	-0.014798	0.95445	0.97204	FALSE	NC_007604.1	233143	234324	1182	SYNPCC7942_RS01210	sulfite exporter TauE/SafE family protein
gene-SYNPCC7942_RS01215	9.49336	6.75804	0.47103	0.37064	0.54228	FALSE	NC_007604.1	234331	234690	360	SYNPCC7942_RS01215	c-type cytochrome
gene-SYNPCC7942_RS01220	1308.21	1713.71	-0.38939	0.042671	0.11273	FALSE	NC_007604.1	234851	235342	492	SYNPCC7942_RS01220	allophycocyanin alpha-B chain
gene-SYNPCC7942_RS01225	400.352	377.118	0.086274	0.63922	0.76926	FALSE	NC_007604.1	235487	236854	1368	rlmD	23S rRNA (uracil(1939)-C(5))-methyltransferase RlmD
gene-SYNPCC7942_RS01235	426.375	542.847	-0.34604	0.018942	0.061034	FALSE	NC_007604.1	237166	238257	1092	SYNPCC7942_RS01235	calcium/sodium antiporter
gene-SYNPCC7942_RS01240	0	0	NA	NA	NA	NA	NC_007604.1	238379	238522	144	SYNPCC7942_RS01240	chlorophyll a/b-binding protein
gene-SYNPCC7942_RS01245	14438.8	6365.35	1.1816	6.8506e-05	0.00063582	TRUE	NC_007604.1	238622	241156	2535	SYNPCC7942_RS01245	glycogen/starch/alpha-glucan phosphorylase
gene-SYNPCC7942_RS01250	4450.22	2184.07	1.0267	6.6994e-06	8.9222e-05	TRUE	NC_007604.1	241168	242229	1062	gap	type I glyceraldehyde-3-phosphate dehydrogenase
gene-SYNPCC7942_RS01255	185.548	127.709	0.53446	0.01674	0.055418	FALSE	NC_007604.1	242421	243500	1080	SYNPCC7942_RS01255	amino acid ABC transporter substrate-binding protein
gene-SYNPCC7942_RS01260	69.0067	59.7083	0.20898	0.45981	0.61936	FALSE	NC_007604.1	243507	244640	1134	SYNPCC7942_RS01260	ABC transporter permease subunit
gene-SYNPCC7942_RS01265	105.577	124.221	-0.23862	0.32597	0.4968	FALSE	NC_007604.1	244642	245832	1191	SYNPCC7942_RS01265	amino acid ABC transporter permease
gene-SYNPCC7942_RS01270	46.0584	45.2086	0.020619	0.9401	0.96348	FALSE	NC_007604.1	245851	246636	786	SYNPCC7942_RS01270	amino acid ABC transporter ATP-binding protein
gene-SYNPCC7942_RS01275	50.8293	34.0873	0.56879	0.077115	0.18081	FALSE	NC_007604.1	246639	247106	468	SYNPCC7942_RS01275	pentapeptide repeat-containing protein
gene-SYNPCC7942_RS01280	67.7443	16.842	2.0056	2.6767e-06	3.8834e-05	TRUE	NC_007604.1	247110	247880	771	SYNPCC7942_RS01280	3'-5' exonuclease
gene-SYNPCC7942_RS01285	8139.2	8712.3	-0.098058	0.74952	0.84556	FALSE	NC_007604.1	247909	248136	228	SYNPCC7942_RS01285	Calvin cycle protein CP12
gene-SYNPCC7942_RS01290	23118.6	22830.6	0.018118	0.95167	0.97036	FALSE	NC_007604.1	248171	248629	459	SYNPCC7942_RS01290	Hsp20/alpha crystallin family protein
gene-SYNPCC7942_RS01295	11908.9	16000.9	-0.42606	0.0041603	0.019716	TRUE	NC_007604.1	248859	251429	2571	gyrA	DNA gyrase subunit A
gene-SYNPCC7942_RS01300	560.564	622.743	-0.15169	0.44703	0.60972	FALSE	NC_007604.1	251503	252783	1281	SYNPCC7942_RS01300	ATP-binding protein
gene-SYNPCC7942_RS01305	559.91	841.377	-0.58635	0.0007598	0.0047777	TRUE	NC_007604.1	252903	254099	1197	SYNPCC7942_RS01305	amidohydrolase
gene-SYNPCC7942_RS01310	40.831	46.2504	-0.17346	0.5336	0.68433	FALSE	NC_007604.1	254096	254845	750	SYNPCC7942_RS01310	TIGR00297 family protein
gene-SYNPCC7942_RS01315	41.2503	49.2221	-0.24822	0.36465	0.53654	FALSE	NC_007604.1	254894	255334	441	SYNPCC7942_RS01315	VOC family protein
gene-SYNPCC7942_RS01320	341.198	735.431	-1.1082	3.9233e-11	1.6982e-09	TRUE	NC_007604.1	255474	255806	333	SYNPCC7942_RS01320	hypothetical protein
gene-SYNPCC7942_RS01325	45983.7	75081.5	-0.70732	0.0059503	0.025587	TRUE	NC_007604.1	255961	258435	2475	SYNPCC7942_RS01325	ATP-dependent Clp protease ATP-binding subunit
gene-SYNPCC7942_RS01330	61.9773	65.8141	-0.092528	0.70886	0.81781	FALSE	NC_007604.1	258579	259178	600	rimI	ribosomal protein S18-alanine N-acetyltransferase
gene-SYNPCC7942_RS01335	2094.48	2134.62	-0.027052	0.84772	0.91322	FALSE	NC_007604.1	259226	260620	1395	lysA	diaminopimelate decarboxylase
gene-SYNPCC7942_RS01340	200.271	135.462	0.56148	0.023651	0.071837	FALSE	NC_007604.1	260700	261620	921	cdaA	diadenylate cyclase CdaA
gene-SYNPCC7942_RS01345	169.98	137.444	0.30166	0.082428	0.18944	FALSE	NC_007604.1	261617	262372	756	uppS	polyprenyl diphosphate synthase
gene-SYNPCC7942_RS01350	28.6952	30.4256	-0.079273	0.82107	0.89443	FALSE	NC_007604.1	262385	262660	276	SYNPCC7942_RS01350	DUF3143 domain-containing protein
gene-SYNPCC7942_RS01355	114.04	151.728	-0.41257	0.02235	0.069016	FALSE	NC_007604.1	262638	263225	588	SYNPCC7942_RS01355	J domain-containing protein
gene-SYNPCC7942_RS01360	1632.75	2222.05	-0.44454	0.056544	0.14052	FALSE	NC_007604.1	263757	264485	729	rsmG	16S rRNA (guanine(527)-N(7))-methyltransferase RsmG
gene-SYNPCC7942_RS01365	30.2058	37.6522	-0.3147	0.38427	0.55458	FALSE	NC_007604.1	264482	264931	450	SYNPCC7942_RS01365	MEKHLA domain-containing protein
gene-SYNPCC7942_RS01370	63.3421	109.503	-0.77999	0.0010448	0.0062234	TRUE	NC_007604.1	264976	265857	882	SYNPCC7942_RS01370	alpha/beta fold hydrolase
gene-SYNPCC7942_RS01375	225.261	261.486	-0.21383	0.19642	0.35448	FALSE	NC_007604.1	265957	267168	1212	SYNPCC7942_RS01375	glycosyltransferase
gene-SYNPCC7942_RS01380	47.1597	46.3089	0.022912	0.92712	0.95909	FALSE	NC_007604.1	267165	267896	732	cobA	uroporphyrinogen-III C-methyltransferase
gene-SYNPCC7942_RS01385	78.8073	53.3154	0.55757	0.067102	0.16076	FALSE	NC_007604.1	267889	268683	795	SYNPCC7942_RS01385	uroporphyrinogen-III synthase
gene-SYNPCC7942_RS01390	9.89605	10.5689	-0.1245	0.79936	0.87881	FALSE	NC_007604.1	268662	269291	630	coaE	dephospho-CoA kinase
gene-SYNPCC7942_RS01395	41.8597	31.8159	0.3912	0.3055	0.47863	FALSE	NC_007604.1	269329	269667	339	SYNPCC7942_RS01395	nucleotidyltransferase family protein
gene-SYNPCC7942_RS01400	69.6418	53.6089	0.36966	0.23858	0.40443	FALSE	NC_007604.1	269657	269989	333	SYNPCC7942_RS01400	DUF86 domain-containing protein
gene-SYNPCC7942_RS01405	452.972	300.083	0.59418	0.0025077	0.01287	TRUE	NC_007604.1	270001	271461	1461	SYNPCC7942_RS01405	FAD-linked oxidase C-terminal domain-containing protein
gene-SYNPCC7942_RS01410	114.699	103.469	0.14249	0.46828	0.62784	FALSE	NC_007604.1	271493	273532	2040	ligA	NAD-dependent DNA ligase LigA
gene-SYNPCC7942_RS01415	88.3244	44.562	0.9743	0.00025003	0.0018605	TRUE	NC_007604.1	273657	274154	498	hoxE	bidirectional hydrogenase complex protein HoxE
gene-SYNPCC7942_RS01420	259.053	256.393	0.015631	0.93835	0.96348	FALSE	NC_007604.1	274154	275758	1605	SYNPCC7942_RS01420	NADH-ubiquinone oxidoreductase-F iron-sulfur binding region domain-containing protein
gene-SYNPCC7942_RS01425	67.6602	26.9519	1.3312	3.8149e-06	5.2981e-05	TRUE	NC_007604.1	275768	277033	1266	SYNPCC7942_RS01425	competence/damage-inducible protein A
gene-SYNPCC7942_RS01430	218.171	146.655	0.57042	0.0034165	0.016615	TRUE	NC_007604.1	277043	278116	1074	SYNPCC7942_RS01430	MraY family glycosyltransferase
gene-SYNPCC7942_RS01435	1513.37	1227.49	0.30188	0.13501	0.27264	FALSE	NC_007604.1	278139	279422	1284	glyA	serine hydroxymethyltransferase
gene-SYNPCC7942_RS01440	93.15	86.1693	0.11105	0.70573	0.81527	FALSE	NC_007604.1	279619	280623	1005	dusB	tRNA dihydrouridine synthase DusB
gene-SYNPCC7942_RS01445	32.361	28.7981	0.15741	0.62064	0.75424	FALSE	NC_007604.1	280701	281009	309	SYNPCC7942_RS01445	carbon dioxide-concentrating mechanism protein CcmK
gene-SYNPCC7942_RS01450	81.0318	49.4709	0.70654	0.018755	0.060581	FALSE	NC_007604.1	281054	281395	342	SYNPCC7942_RS01450	carbon dioxide-concentrating mechanism protein CcmK
gene-SYNPCC7942_RS01455	37.6733	15.926	1.2439	0.0048188	0.02211	TRUE	NC_007604.1	281480	281842	363	SYNPCC7942_RS01455	DUF1823 family protein
gene-SYNPCC7942_RS01465	82.729	72.8905	0.18607	0.45271	0.61425	FALSE	NC_007604.1	282604	283962	1359	glmU	bifunctional UDP-N-acetylglucosamine diphosphorylase/glucosamine-1-phosphate N-acetyltransferase GlmU
gene-SYNPCC7942_RS01470	4436.58	3427.29	0.37242	0.032904	0.09285	FALSE	NC_007604.1	284148	286994	2847	secA	preprotein translocase subunit SecA
gene-SYNPCC7942_RS01475	180.385	108.897	0.726	9.4287e-05	0.00081783	TRUE	NC_007604.1	287003	288139	1137	SYNPCC7942_RS01475	quinone-dependent dihydroorotate dehydrogenase
gene-SYNPCC7942_RS01480	0	0	NA	NA	NA	NA	NC_007604.1	288160	288232	73	SYNPCC7942_RS01480	tRNA-Ala
gene-SYNPCC7942_RS01485	410.823	370.73	0.14976	0.51585	0.67016	FALSE	NC_007604.1	288312	288530	219	SYNPCC7942_RS01485	DUF2555 domain-containing protein
gene-SYNPCC7942_RS01490	594.66	354.518	0.74822	6.5262e-05	0.00061186	TRUE	NC_007604.1	288534	289760	1227	coaBC	bifunctional phosphopantothenoylcysteine decarboxylase/phosphopantothenate--cysteine ligase CoaBC
gene-SYNPCC7942_RS01495	14.7113	19.019	-0.36932	0.45465	0.61474	FALSE	NC_007604.1	289757	290095	339	SYNPCC7942_RS01495	hypothetical protein
gene-SYNPCC7942_RS01500	3123.86	2277.05	0.45624	0.068143	0.16295	FALSE	NC_007604.1	290394	291227	834	SYNPCC7942_RS01500	photosystem II manganese-stabilizing polypeptide
gene-SYNPCC7942_RS01505	252.849	233.069	0.11948	0.6112	0.74676	FALSE	NC_007604.1	291417	292604	1188	sat	sulfate adenylyltransferase
gene-SYNPCC7942_RS01510	361.144	332.09	0.11839	0.46381	0.62313	FALSE	NC_007604.1	292750	294765	2016	SYNPCC7942_RS01510	caspase family protein
gene-SYNPCC7942_RS01515	2813.14	3606.35	-0.35828	0.12524	0.25732	FALSE	NC_007604.1	294872	296713	1842	ftsH3	ATP-dependent zinc metalloprotease FtsH3
gene-SYNPCC7942_RS01520	12.999	10.227	0.35842	0.42973	0.59489	FALSE	NC_007604.1	296980	297663	684	mreD	rod shape-determining protein MreD
gene-SYNPCC7942_RS01525	37.4519	31.2929	0.24136	0.40728	0.57704	FALSE	NC_007604.1	297624	298373	750	mreC	rod shape-determining protein MreC
gene-SYNPCC7942_RS01530	433.458	563.854	-0.38078	0.018663	0.060444	FALSE	NC_007604.1	298398	299435	1038	SYNPCC7942_RS01530	rod shape-determining protein
gene-SYNPCC7942_RS01535	289.878	530.527	-0.86909	0.0001365	0.0011078	TRUE	NC_007604.1	299628	299990	363	SYNPCC7942_RS01535	single-stranded DNA-binding protein
gene-SYNPCC7942_RS01540	118.675	52.0994	1.1833	0.0012673	0.0072814	TRUE	NC_007604.1	300008	301447	1440	SYNPCC7942_RS01540	phospholipase D-like domain-containing protein
gene-SYNPCC7942_RS01545	47.0321	13.6731	1.7693	8.064e-05	0.00071232	TRUE	NC_007604.1	301609	302697	1089	SYNPCC7942_RS01545	potassium channel protein
gene-SYNPCC7942_RS01550	932.644	314.058	1.5697	7.4414e-11	2.9731e-09	TRUE	NC_007604.1	302833	303480	648	SYNPCC7942_RS01550	Coq4 family protein
gene-SYNPCC7942_RS01555	63.195	80.7026	-0.34395	0.13074	0.26672	FALSE	NC_007604.1	303815	304045	231	SYNPCC7942_RS01555	addiction module protein
gene-SYNPCC7942_RS01560	91.7516	108.085	-0.24033	0.26868	0.43995	FALSE	NC_007604.1	304042	304332	291	SYNPCC7942_RS01560	type II toxin-antitoxin system RelE/ParE family toxin
gene-SYNPCC7942_RS01565	193.02	172.558	0.16318	0.37744	0.5473	FALSE	NC_007604.1	304710	305936	1227	SYNPCC7942_RS01565	cation:proton antiporter
gene-SYNPCC7942_RS01570	535.162	377.495	0.50345	0.012748	0.045228	TRUE	NC_007604.1	305969	307108	1140	SYNPCC7942_RS01570	CO2 hydration protein
gene-SYNPCC7942_RS01575	893.293	918.476	-0.040424	0.86123	0.92223	FALSE	NC_007604.1	307139	309043	1905	SYNPCC7942_RS01575	NAD(P)H-quinone oxidoreductase subunit F
gene-SYNPCC7942_RS01580	66.3412	85.7711	-0.36588	0.093082	0.20857	FALSE	NC_007604.1	309473	310417	945	ispE	4-(cytidine 5'-diphospho)-2-C-methyl-D-erythritol kinase
gene-SYNPCC7942_RS01585	49.537	51.0864	-0.041498	0.88219	0.936	FALSE	NC_007604.1	310414	311253	840	rsmA	16S rRNA (adenine(1518)-N(6)/adenine(1519)-N(6))-dimethyltransferase RsmA
gene-SYNPCC7942_RS01590	104.089	119.898	-0.20818	0.45487	0.61474	FALSE	NC_007604.1	311280	311708	429	SYNPCC7942_RS01590	YraN family protein
gene-SYNPCC7942_RS01595	858.302	667.264	0.36208	0.055893	0.13971	FALSE	NC_007604.1	311762	312274	513	SYNPCC7942_RS01595	pentapeptide repeat-containing protein
gene-SYNPCC7942_RS01600	24.4144	15.915	0.59756	0.11905	0.24852	FALSE	NC_007604.1	312403	313020	618	SYNPCC7942_RS01600	succinate dehydrogenase cytochrome b subunit
gene-SYNPCC7942_RS01605	3243.2	2095.96	0.62972	0.00040045	0.0027398	TRUE	NC_007604.1	313079	314374	1296	purB	adenylosuccinate lyase
gene-SYNPCC7942_RS01610	49.928	48.6912	0.045535	0.87519	0.93112	FALSE	NC_007604.1	314432	314623	192	SYNPCC7942_RS01610	hypothetical protein
gene-SYNPCC7942_RS01615	61.4621	111.771	-0.85324	0.001674	0.0092414	TRUE	NC_007604.1	314897	315355	459	SYNPCC7942_RS01615	hypothetical protein
gene-SYNPCC7942_RS01620	196.698	191.542	0.038484	0.8937	0.94194	FALSE	NC_007604.1	315642	316097	456	SYNPCC7942_RS01620	hypothetical protein
gene-SYNPCC7942_RS01625	50.2279	69.2457	-0.45723	0.077921	0.18203	FALSE	NC_007604.1	316162	316980	819	SYNPCC7942_RS01625	TlyA family RNA methyltransferase
gene-SYNPCC7942_RS01630	25.3958	34.8102	-0.45253	0.13326	0.27024	FALSE	NC_007604.1	317010	318008	999	galE	UDP-glucose 4-epimerase GalE
gene-SYNPCC7942_RS01635	2474.1	2647.82	-0.098032	0.54499	0.69243	FALSE	NC_007604.1	318147	318485	339	SYNPCC7942_RS01635	P-II family nitrogen regulator
gene-SYNPCC7942_RS01640	899.805	1225.56	-0.4451	0.0041104	0.019515	TRUE	NC_007604.1	318679	320049	1371	SYNPCC7942_RS01640	cytochrome c biogenesis protein
gene-SYNPCC7942_RS01645	921.611	1427.49	-0.63036	8.1844e-06	0.00010368	TRUE	NC_007604.1	320046	320804	759	SYNPCC7942_RS01645	cytochrome c biogenesis protein CcdA
gene-SYNPCC7942_RS01650	767.788	1213.86	-0.6605	1.1811e-05	0.00014333	TRUE	NC_007604.1	320824	322008	1185	SYNPCC7942_RS01650	FtsW/RodA/SpoVE family cell cycle protein
gene-SYNPCC7942_RS01655	327.356	185.105	0.82259	2.8028e-05	0.00029232	TRUE	NC_007604.1	322093	322296	204	SYNPCC7942_RS01655	phycobilisome linker polypeptide
gene-SYNPCC7942_RS01660	3679.7	2673.97	0.4607	0.019959	0.063866	FALSE	NC_007604.1	322388	322873	486	apcB	allophycocyanin subunit beta
gene-SYNPCC7942_RS01665	3512.7	3066.89	0.19595	0.31518	0.48635	FALSE	NC_007604.1	322930	323415	486	apcA	allophycocyanin subunit alpha
gene-SYNPCC7942_RS01670	5795.73	6026.27	-0.056161	0.76571	0.85713	FALSE	NC_007604.1	323781	325898	2118	SYNPCC7942_RS01670	phycobilisome rod-core linker polypeptide
gene-SYNPCC7942_RS01675	143.704	119.589	0.26498	0.16198	0.30954	FALSE	NC_007604.1	326104	327357	1254	SYNPCC7942_RS01675	class I SAM-dependent methyltransferase
gene-SYNPCC7942_RS01680	346.729	501.083	-0.53313	0.0018822	0.010163	TRUE	NC_007604.1	327439	327900	462	SYNPCC7942_RS01680	ATP synthase subunit I
gene-SYNPCC7942_RS01685	2099.19	1835.08	0.19378	0.41468	0.58401	FALSE	NC_007604.1	327962	328711	750	atpB	F0F1 ATP synthase subunit A
gene-SYNPCC7942_RS01690	135.398	94.6708	0.51387	0.065175	0.1574	FALSE	NC_007604.1	328854	329099	246	atpE	ATP synthase F0 subunit C
gene-SYNPCC7942_RS01695	180.245	146.598	0.29734	0.13125	0.26735	FALSE	NC_007604.1	329244	329720	477	SYNPCC7942_RS01695	F0F1 ATP synthase subunit B'
gene-SYNPCC7942_RS01700	168.213	86.2751	0.96656	0.00013887	0.00112	TRUE	NC_007604.1	329764	330279	516	SYNPCC7942_RS01700	F0F1 ATP synthase subunit B
gene-SYNPCC7942_RS01705	212.403	106.812	0.9912	0.0009803	0.0058796	TRUE	NC_007604.1	330289	330831	543	atpH	ATP synthase F1 subunit delta
gene-SYNPCC7942_RS01710	2881.07	1473.79	0.96709	0.0094163	0.036553	TRUE	NC_007604.1	330878	332395	1518	atpA	F0F1 ATP synthase subunit alpha
gene-SYNPCC7942_RS01715	797.155	476.824	0.74188	0.013546	0.047474	TRUE	NC_007604.1	332458	333408	951	SYNPCC7942_RS01715	F0F1 ATP synthase subunit gamma
gene-SYNPCC7942_RS01720	157.944	182.181	-0.2098	0.32797	0.49809	FALSE	NC_007604.1	333517	333834	318	petF2	ferredoxin PetF2
gene-SYNPCC7942_RS01725	0.961171	0.7873	0.23698	0.87707	NA	NA	NC_007604.1	333834	334013	180	SYNPCC7942_RS01725	hypothetical protein
gene-SYNPCC7942_RS01730	156.97	110.661	0.50405	0.010914	0.040606	TRUE	NC_007604.1	333995	335074	1080	SYNPCC7942_RS01730	DUF3326 domain-containing protein
gene-SYNPCC7942_RS01735	42.8562	72.8382	-0.76433	0.010325	0.039032	TRUE	NC_007604.1	335071	335652	582	SYNPCC7942_RS01735	type II CAAX endopeptidase family protein
gene-SYNPCC7942_RS01740	60.6382	89.4947	-0.55882	0.0051571	0.023374	TRUE	NC_007604.1	335633	336205	573	SYNPCC7942_RS01740	hypothetical protein
gene-SYNPCC7942_RS01745	25.6759	84.81	-1.7265	9.1719e-12	4.4942e-10	TRUE	NC_007604.1	336363	336590	228	SYNPCC7942_RS01745	hypothetical protein
gene-SYNPCC7942_RS01750	722.876	669.98	0.11039	0.47203	0.63026	FALSE	NC_007604.1	336654	337055	402	psb27	photosystem II protein Psb27
gene-SYNPCC7942_RS01755	352.687	356.447	-0.015555	0.93455	0.96311	FALSE	NC_007604.1	337408	338451	1044	SYNPCC7942_RS01755	M23 family metallopeptidase
gene-SYNPCC7942_RS01760	25.3035	24.6139	0.027503	0.93047	0.96142	FALSE	NC_007604.1	338536	339306	771	SYNPCC7942_RS01760	biotin--[acetyl-CoA-carboxylase] ligase
gene-SYNPCC7942_RS01765	157.231	237.816	-0.5921	0.0033579	0.016423	TRUE	NC_007604.1	339352	340131	780	pgeF	peptidoglycan editing factor PgeF
gene-SYNPCC7942_RS01770	364.24	444.57	-0.28664	0.20295	0.36324	FALSE	NC_007604.1	340698	341768	1071	recA	recombinase RecA
gene-SYNPCC7942_RS01775	445.552	505.015	-0.18029	0.25695	0.42749	FALSE	NC_007604.1	341883	342443	561	SYNPCC7942_RS01775	DUF3611 family protein
gene-SYNPCC7942_RS01780	27.7168	48.9647	-0.82812	0.0076504	0.031239	TRUE	NC_007604.1	342880	343671	792	SYNPCC7942_RS01780	ATP-binding cassette domain-containing protein
gene-SYNPCC7942_RS01785	74.5742	52.5174	0.49759	0.055981	0.13979	FALSE	NC_007604.1	343699	344832	1134	SYNPCC7942_RS01785	MlaD family protein
gene-SYNPCC7942_RS01790	259.418	303.456	-0.22398	0.49389	0.65009	FALSE	NC_007604.1	344823	345431	609	msrB	peptide-methionine (R)-S-oxide reductase MsrB
gene-SYNPCC7942_RS01795	66.176	75.7129	-0.19898	0.36947	0.54118	FALSE	NC_007604.1	345470	346432	963	SYNPCC7942_RS01795	bile acid:sodium symporter family protein
gene-SYNPCC7942_RS01800	235.387	170.642	0.46165	0.042463	0.11253	FALSE	NC_007604.1	346832	348460	1629	SYNPCC7942_RS01800	glycoside hydrolase family 3 N-terminal domain-containing protein
gene-SYNPCC7942_RS01805	136.832	188.106	-0.45537	0.015883	0.053637	FALSE	NC_007604.1	348457	348870	414	rbfA	30S ribosome-binding factor RbfA
gene-SYNPCC7942_RS01810	11.748	6.38539	0.88337	0.098653	0.2171	FALSE	NC_007604.1	348922	349146	225	SYNPCC7942_RS01810	DUF751 family protein
gene-SYNPCC7942_RS01820	168.635	198.949	-0.23559	0.27516	0.44567	FALSE	NC_007604.1	349875	351278	1404	SYNPCC7942_RS01820	IctB family putative bicarbonate transporter
gene-SYNPCC7942_RS01825	14.0824	12.8451	0.13918	0.74158	0.84136	FALSE	NC_007604.1	351309	351950	642	trmB	tRNA (guanosine(46)-N7)-methyltransferase TrmB
gene-SYNPCC7942_RS01830	138.507	162.986	-0.23282	0.21331	0.37506	FALSE	NC_007604.1	352026	353207	1182	SYNPCC7942_RS01830	metallophosphoesterase
gene-SYNPCC7942_RS01835	483.757	675.997	-0.48328	0.012115	0.043578	TRUE	NC_007604.1	353103	354299	1197	SYNPCC7942_RS01835	FIST N-terminal domain-containing protein
gene-SYNPCC7942_RS01840	179.151	167.532	0.09498	0.72103	0.82562	FALSE	NC_007604.1	354532	354759	228	SYNPCC7942_RS01840	Calvin cycle protein CP12
gene-SYNPCC7942_RS01845	37.6737	20.9489	0.83597	0.023872	0.072102	FALSE	NC_007604.1	354884	355483	600	SYNPCC7942_RS01845	DUF3177 family protein
gene-SYNPCC7942_RS01850	1.30399	2.69595	-1.0541	0.42882	0.59427	FALSE	NC_007604.1	355509	355793	285	SYNPCC7942_RS01850	hypothetical protein
gene-SYNPCC7942_RS01855	90.7367	84.8603	0.10243	0.72865	0.83215	FALSE	NC_007604.1	355865	356416	552	SYNPCC7942_RS01855	phycobiliprotein lyase
gene-SYNPCC7942_RS01860	356.218	212.122	0.74793	0.0054008	0.023976	TRUE	NC_007604.1	356730	357305	576	SYNPCC7942_RS01860	response regulator
gene-SYNPCC7942_RS01865	302.61	315.108	-0.060639	0.71243	0.81976	FALSE	NC_007604.1	357549	359732	2184	SYNPCC7942_RS01865	SulP family inorganic anion transporter
gene-SYNPCC7942_RS01870	39.4891	57.0112	-0.5299	0.046954	0.12287	FALSE	NC_007604.1	359767	360690	924	SYNPCC7942_RS01870	bile acid:sodium symporter family protein
gene-SYNPCC7942_RS01875	29.4914	39.8958	-0.42152	0.23452	0.40069	FALSE	NC_007604.1	360828	362063	1236	xseA	exodeoxyribonuclease VII large subunit
gene-SYNPCC7942_RS01880	296.701	73.2637	2.0096	5.8109e-14	4.573e-12	TRUE	NC_007604.1	362147	363601	1455	SYNPCC7942_RS01880	NAD(P)/FAD-dependent oxidoreductase
gene-SYNPCC7942_RS01885	395.162	418.246	-0.082372	0.7466	0.8452	FALSE	NC_007604.1	363763	365067	1305	SYNPCC7942_RS01885	aminotransferase class V-fold PLP-dependent enzyme
gene-SYNPCC7942_RS01890	115.574	85.9319	0.42213	0.12344	0.25482	FALSE	NC_007604.1	365116	366015	900	metA	homoserine O-succinyltransferase
gene-SYNPCC7942_RS01900	694.055	403.725	0.78258	0.00017237	0.0013524	TRUE	NC_007604.1	366738	368024	1287	SYNPCC7942_RS01900	cupin domain-containing protein
gene-SYNPCC7942_RS01905	224.419	189.642	0.24439	0.28555	0.45579	FALSE	NC_007604.1	368290	368574	285	SYNPCC7942_RS01905	hypothetical protein
gene-SYNPCC7942_RS01910	48.1351	34.731	0.46706	0.13619	0.2746	FALSE	NC_007604.1	368929	370344	1416	SYNPCC7942_RS01910	pitrilysin family protein
gene-SYNPCC7942_RS01915	141.114	100.372	0.48784	0.023864	0.072102	FALSE	NC_007604.1	370341	371867	1527	SYNPCC7942_RS01915	pitrilysin family protein
gene-SYNPCC7942_RS01920	12.6807	29.3056	-1.2217	0.00090884	0.0055798	TRUE	NC_007604.1	371868	372206	339	SYNPCC7942_RS01920	hypothetical protein
gene-SYNPCC7942_RS01925	84.705	125.857	-0.57251	0.023877	0.072102	FALSE	NC_007604.1	372532	373326	795	SYNPCC7942_RS01925	MlaE family lipid ABC transporter permease subunit
gene-SYNPCC7942_RS01930	122.002	119.532	0.035906	0.84817	0.91322	FALSE	NC_007604.1	373380	373763	384	SYNPCC7942_RS01930	DUF3119 family protein
gene-SYNPCC7942_RS01935	146.375	114.848	0.3464	0.091945	0.20656	FALSE	NC_007604.1	373785	374828	1044	SYNPCC7942_RS01935	DUF3086 domain-containing protein
gene-SYNPCC7942_RS01940	11.9433	10.5561	0.19219	0.66827	0.78994	FALSE	NC_007604.1	374813	375019	207	SYNPCC7942_RS01940	hypothetical protein
gene-SYNPCC7942_RS01945	169.953	184.56	-0.11765	0.57904	0.72262	FALSE	NC_007604.1	375032	375505	474	SYNPCC7942_RS01945	DUF2752 domain-containing protein
gene-SYNPCC7942_RS01950	2760.83	3280.35	-0.24881	0.076474	0.17989	FALSE	NC_007604.1	375456	375722	267	SYNPCC7942_RS01950	TM2 domain-containing protein
gene-SYNPCC7942_RS01955	1109.14	940.843	0.23756	0.22077	0.38313	FALSE	NC_007604.1	375762	376448	687	SYNPCC7942_RS01955	hypothetical protein
gene-SYNPCC7942_RS01960	45.7989	20.9527	1.1029	0.00352	0.017087	TRUE	NC_007604.1	376527	377237	711	SYNPCC7942_RS01960	hypothetical protein
gene-SYNPCC7942_RS01965	8026.83	7164.25	0.16395	0.48519	0.64027	FALSE	NC_007604.1	377321	378568	1248	chlP	geranylgeranyl reductase
gene-SYNPCC7942_RS01970	519.435	616.149	-0.24735	0.16814	0.31896	FALSE	NC_007604.1	378981	380390	1410	SYNPCC7942_RS01970	YvcK family protein
gene-SYNPCC7942_RS01975	74.2272	97.9793	-0.40489	0.10043	0.21936	FALSE	NC_007604.1	380395	380901	507	tsaE	tRNA (adenosine(37)-N6)-threonylcarbamoyltransferase complex ATPase subunit type 1 TsaE
gene-SYNPCC7942_RS01980	26.1485	23.8407	0.13107	0.68085	0.7966	FALSE	NC_007604.1	380870	381991	1122	SYNPCC7942_RS01980	glycosyltransferase family 1 protein
gene-SYNPCC7942_RS01985	0.99513	1.80829	-0.959	0.44422	0.60798	FALSE	NC_007604.1	382085	382285	201	SYNPCC7942_RS01985	hypothetical protein
gene-SYNPCC7942_RS01990	169.148	270.661	-0.67925	0.0023082	0.012037	TRUE	NC_007604.1	382303	383454	1152	chrA	chromate efflux transporter
gene-SYNPCC7942_RS01995	1125.51	852.996	0.39957	0.046236	0.12117	FALSE	NC_007604.1	383545	385125	1581	SYNPCC7942_RS01995	alpha/beta hydrolase
gene-SYNPCC7942_RS02000	48.7445	37.001	0.38615	0.2099	0.3714	FALSE	NC_007604.1	385350	386528	1179	SYNPCC7942_RS02000	MltA domain-containing protein
gene-SYNPCC7942_RS02005	9.31995	7.98372	0.19163	0.69319	0.80629	FALSE	NC_007604.1	386677	387357	681	SYNPCC7942_RS02005	DUF2993 domain-containing protein
gene-SYNPCC7942_RS02010	149.373	106.369	0.48842	0.037693	0.10315	FALSE	NC_007604.1	387354	388220	867	SYNPCC7942_RS02010	phosphatidate cytidylyltransferase
gene-SYNPCC7942_RS02015	343.346	430.278	-0.32683	0.14753	0.29056	FALSE	NC_007604.1	388494	389618	1125	SYNPCC7942_RS02015	hypothetical protein
gene-SYNPCC7942_RS02020	510.752	559.75	-0.13148	0.52488	0.6775	FALSE	NC_007604.1	389953	391494	1542	purH	bifunctional phosphoribosylaminoimidazolecarboxamide formyltransferase/IMP cyclohydrolase
gene-SYNPCC7942_RS02025	127.606	74.0892	0.78372	0.00025254	0.0018738	TRUE	NC_007604.1	391532	392923	1392	SYNPCC7942_RS02025	glycoside hydrolase 100 family protein
gene-SYNPCC7942_RS02030	356.352	73.6321	2.2821	4.2054e-12	2.2753e-10	TRUE	NC_007604.1	392990	393448	459	SYNPCC7942_RS02030	DUF4079 domain-containing protein
gene-SYNPCC7942_RS02035	117.909	70.133	0.74583	0.00069319	0.0044123	TRUE	NC_007604.1	393793	394545	753	SYNPCC7942_RS02035	MBL fold metallo-hydrolase
gene-SYNPCC7942_RS02040	147.983	196.113	-0.40171	0.096539	0.21465	FALSE	NC_007604.1	394579	395181	603	SYNPCC7942_RS02040	aminodeoxychorismate/anthranilate synthase component II
gene-SYNPCC7942_RS02045	37.3892	67.678	-0.85788	0.00037584	0.002609	TRUE	NC_007604.1	395246	395692	447	SYNPCC7942_RS02045	diacylglycerol kinase family protein
gene-SYNPCC7942_RS02050	50.0829	48.7982	0.038442	0.88598	0.93769	FALSE	NC_007604.1	396872	397396	525	ybeY	rRNA maturation RNase YbeY
gene-SYNPCC7942_RS02055	4.01326	3.41734	0.22895	0.75211	0.84739	FALSE	NC_007604.1	397398	397577	180	SYNPCC7942_RS02055	DUF3285 domain-containing protein
gene-SYNPCC7942_RS02060	367.871	582.469	-0.66225	0.00029268	0.0021411	TRUE	NC_007604.1	397595	398717	1122	prfB	peptide chain release factor 2
gene-SYNPCC7942_RS02065	46.294	56.1221	-0.28209	0.26055	0.43181	FALSE	NC_007604.1	398870	399868	999	holA	DNA polymerase III subunit delta
gene-SYNPCC7942_RS02070	230.174	253.311	-0.13455	0.57524	0.71862	FALSE	NC_007604.1	399953	400354	402	SYNPCC7942_RS02070	DUF4168 domain-containing protein
gene-SYNPCC7942_RS02075	112.613	155.779	-0.46107	0.023278	0.070874	FALSE	NC_007604.1	400429	400671	243	psaK	photosystem I reaction center subunit PsaK
gene-SYNPCC7942_RS02080	44.647	25.873	0.80757	0.016646	0.05521	FALSE	NC_007604.1	400768	401421	654	SYNPCC7942_RS02080	phosphoribosylanthranilate isomerase
gene-SYNPCC7942_RS02085	56.5908	84.8574	-0.59444	0.048126	0.12536	FALSE	NC_007604.1	401464	401748	285	SYNPCC7942_RS02085	ribbon-helix-helix protein%2C CopG family
gene-SYNPCC7942_RS02090	128.668	146.021	-0.18595	0.39645	0.56459	FALSE	NC_007604.1	401750	402022	273	SYNPCC7942_RS02090	BrnT family toxin
gene-SYNPCC7942_RS02095	149.291	174.47	-0.22384	0.2185	0.38057	FALSE	NC_007604.1	402191	402991	801	trpA	tryptophan synthase subunit alpha
gene-SYNPCC7942_RS02100	34.1941	16.0828	1.0753	0.0057154	0.025115	TRUE	NC_007604.1	403022	403351	330	SYNPCC7942_RS02100	DUF3007 family protein
gene-SYNPCC7942_RS02105	94.1653	94.0949	0.0067549	0.98015	0.98891	FALSE	NC_007604.1	403352	403576	225	ndhL	NAD(P)H-quinone oxidoreductase subunit L
gene-SYNPCC7942_RS02115	92.4757	83.9769	0.13053	0.67571	0.79387	FALSE	NC_007604.1	404016	405188	1173	SYNPCC7942_RS02115	homocysteine biosynthesis protein
gene-SYNPCC7942_RS02120	3583.17	6483.28	-0.85524	0.00056337	0.0037323	TRUE	NC_007604.1	405168	406145	978	SYNPCC7942_RS02120	pentapeptide repeat-containing protein
gene-SYNPCC7942_RS02125	7780.52	19412.3	-1.3189	4.1485e-06	5.7307e-05	TRUE	NC_007604.1	406389	406772	384	SYNPCC7942_RS02125	hypothetical protein
gene-SYNPCC7942_RS02130	5455.16	7978.23	-0.54832	0.011695	0.042539	TRUE	NC_007604.1	406851	408359	1509	SYNPCC7942_RS02130	AAA family ATPase
gene-SYNPCC7942_RS02135	10474.8	32495	-1.6333	1.2266e-20	2.896e-18	TRUE	NC_007604.1	408494	408844	351	SYNPCC7942_RS02135	DUF1257 domain-containing protein
gene-SYNPCC7942_RS02140	117.497	137.032	-0.22399	0.32386	0.49445	FALSE	NC_007604.1	408941	409903	963	bioB	biotin synthase BioB
gene-SYNPCC7942_RS02145	549.734	623.522	-0.18227	0.28442	0.45511	FALSE	NC_007604.1	409951	411516	1566	SYNPCC7942_RS02145	peptide ligase PGM1-related protein
gene-SYNPCC7942_RS02150	95.2485	145.194	-0.61247	0.0019254	0.010331	TRUE	NC_007604.1	411548	411946	399	SYNPCC7942_RS02150	MAPEG family protein
gene-SYNPCC7942_RS02155	807.322	1075.04	-0.4124	0.039865	0.10728	FALSE	NC_007604.1	412147	413289	1143	SYNPCC7942_RS02155	hypothetical protein
gene-SYNPCC7942_RS02160	84.8781	130.985	-0.62413	0.0045838	0.02141	TRUE	NC_007604.1	413396	413614	219	SYNPCC7942_RS02160	hypothetical protein
gene-SYNPCC7942_RS02165	75710.2	82620.8	-0.12601	0.39188	0.56072	FALSE	NC_007604.1	413873	414955	1083	psbA	photosystem II q(b) protein
gene-SYNPCC7942_RS02170	2376.58	1385.36	0.77867	0.0064948	0.027471	TRUE	NC_007604.1	415064	415441	378	SYNPCC7942_RS02170	DUF760 domain-containing protein
gene-SYNPCC7942_RS02175	30.4534	33.409	-0.11549	0.69431	0.80676	FALSE	NC_007604.1	415535	416086	552	scpB	SMC-Scp complex subunit ScpB
gene-SYNPCC7942_RS02180	105.346	126.586	-0.26013	0.20421	0.36525	FALSE	NC_007604.1	416103	416951	849	ccmA	heme ABC exporter ATP-binding protein CcmA
gene-SYNPCC7942_RS02185	386.935	446.253	-0.20326	0.23394	0.39996	FALSE	NC_007604.1	416982	418610	1629	cimA	citramalate synthase
gene-SYNPCC7942_RS02190	316.875	364.939	-0.20569	0.17384	0.32572	FALSE	NC_007604.1	418681	419220	540	SYNPCC7942_RS02190	hypothetical protein
gene-SYNPCC7942_RS02195	2510.18	2834.33	-0.17506	0.41622	0.58587	FALSE	NC_007604.1	419382	421292	1911	dxs	1-deoxy-D-xylulose-5-phosphate synthase
gene-SYNPCC7942_RS02200	147.252	106.541	0.46532	0.016226	0.054374	FALSE	NC_007604.1	421304	422557	1254	SYNPCC7942_RS02200	NAD(P)/FAD-dependent oxidoreductase
gene-SYNPCC7942_RS02205	292.373	199.015	0.55266	0.02087	0.065776	FALSE	NC_007604.1	422547	423245	699	SYNPCC7942_RS02205	M15 family metallopeptidase
gene-SYNPCC7942_RS02210	61.3858	64.8468	-0.084267	0.74794	0.84533	FALSE	NC_007604.1	423632	424840	1209	SYNPCC7942_RS02210	hypothetical protein
gene-SYNPCC7942_RS02215	0	0	NA	NA	NA	NA	NC_007604.1	424911	424984	74	SYNPCC7942_RS02215	tRNA-Arg
gene-SYNPCC7942_RS02220	67.5186	92.2475	-0.44154	0.045772	0.12019	FALSE	NC_007604.1	425057	426064	1008	SYNPCC7942_RS02220	permease
gene-SYNPCC7942_RS02225	69.5809	74.4414	-0.099734	0.72372	0.82761	FALSE	NC_007604.1	426075	426830	756	SYNPCC7942_RS02225	TIGR03943 family protein
gene-SYNPCC7942_RS02230	4.64827	3.22029	0.48294	0.51868	0.67249	FALSE	NC_007604.1	426845	427150	306	SYNPCC7942_RS02230	hypothetical protein
gene-SYNPCC7942_RS02240	110.538	103.068	0.096803	0.69687	0.80865	FALSE	NC_007604.1	427463	428029	567	SYNPCC7942_RS02240	competence protein CoiA family protein
gene-SYNPCC7942_RS02245	165.813	131.572	0.32691	0.10613	0.22825	FALSE	NC_007604.1	428611	429300	690	bchM	magnesium protoporphyrin IX methyltransferase
gene-SYNPCC7942_RS02250	128.456	113.112	0.18605	0.35425	0.52631	FALSE	NC_007604.1	429346	430560	1215	nagA	N-acetylglucosamine-6-phosphate deacetylase
gene-SYNPCC7942_RS02255	18.7131	13.2677	0.49914	0.21006	0.3714	FALSE	NC_007604.1	430628	431191	564	purE	5-(carboxyamino)imidazole ribonucleotide mutase
gene-SYNPCC7942_RS02260	11876.9	12520	-0.076046	0.74986	0.84558	FALSE	NC_007604.1	431458	432951	1494	SYNPCC7942_RS02260	ammonium transporter
gene-SYNPCC7942_RS02265	13373.8	9378.99	0.51192	0.34883	0.52078	FALSE	NC_007604.1	433076	434317	1242	SYNPCC7942_RS02265	S-layer homology domain-containing protein
gene-SYNPCC7942_RS02270	3326.41	1438.61	1.2095	0.00012685	0.0010458	TRUE	NC_007604.1	434357	435040	684	SYNPCC7942_RS02270	TrbI/VirB10 family protein
gene-SYNPCC7942_RS02275	66.1301	57.0471	0.21291	0.36047	0.53281	FALSE	NC_007604.1	435383	436438	1056	SYNPCC7942_RS02275	ABC transporter permease
gene-SYNPCC7942_RS02280	605.827	409.653	0.5649	0.003407	0.0166	TRUE	NC_007604.1	436519	436821	303	rpsN	30S ribosomal protein S14
gene-SYNPCC7942_RS02285	376.864	72.6021	2.3747	5.6807e-16	7.0251e-14	TRUE	NC_007604.1	436851	437537	687	nth	endonuclease III
gene-SYNPCC7942_RS02290	8427.21	8063.1	0.063835	0.76342	0.85626	FALSE	NC_007604.1	437534	438628	1095	rseP	RIP metalloprotease RseP
gene-SYNPCC7942_RS02295	150.768	98.6629	0.61463	0.0042584	0.020034	TRUE	NC_007604.1	438675	439961	1287	serS	serine--tRNA ligase
gene-SYNPCC7942_RS02300	819.902	1294.89	-0.65809	0.00048423	0.0032495	TRUE	NC_007604.1	440050	440295	246	SYNPCC7942_RS02300	NifU family protein
gene-SYNPCC7942_RS02305	319.807	382.7	-0.25941	0.26794	0.43901	FALSE	NC_007604.1	440661	441299	639	SYNPCC7942_RS02305	esterase
gene-SYNPCC7942_RS02310	13668.1	16776.4	-0.29566	0.084116	0.19213	FALSE	NC_007604.1	441357	441728	372	SYNPCC7942_RS02310	DUF3155 domain-containing protein
gene-SYNPCC7942_RS02315	212.277	253.329	-0.25309	0.15978	0.30623	FALSE	NC_007604.1	442022	443236	1215	SYNPCC7942_RS02315	GAF domain-containing sensor histidine kinase
gene-SYNPCC7942_RS02320	8.96005	6.26261	0.50327	0.33532	0.50512	FALSE	NC_007604.1	443217	443972	756	cobS	adenosylcobinamide-GDP ribazoletransferase
gene-SYNPCC7942_RS02325	82.6553	80.5022	0.04147	0.85501	0.91869	FALSE	NC_007604.1	444001	445155	1155	tgt	tRNA guanosine(34) transglycosylase Tgt
gene-SYNPCC7942_RS02330	24.4608	14.1756	0.78491	0.049025	0.12744	FALSE	NC_007604.1	445562	446179	618	SYNPCC7942_RS02330	hypothetical protein
gene-SYNPCC7942_RS02335	126.649	84.0127	0.5902	0.0029947	0.014883	TRUE	NC_007604.1	446215	447051	837	fghA	S-formylglutathione hydrolase
gene-SYNPCC7942_RS02340	109.643	134.367	-0.2865	0.15733	0.30287	FALSE	NC_007604.1	447057	448166	1110	SYNPCC7942_RS02340	S-(hydroxymethyl)glutathione dehydrogenase/class III alcohol dehydrogenase
gene-SYNPCC7942_RS02345	8.96167	10.0407	-0.17628	0.73357	0.8363	FALSE	NC_007604.1	448306	448779	474	SYNPCC7942_RS02345	GNAT family N-acetyltransferase
gene-SYNPCC7942_RS02350	21.3232	20.7776	0.047776	0.88437	0.93671	FALSE	NC_007604.1	448876	449313	438	SYNPCC7942_RS02350	hypothetical protein
gene-SYNPCC7942_RS02355	35.7083	38.8183	-0.11316	0.66811	0.78994	FALSE	NC_007604.1	449370	449957	588	SYNPCC7942_RS02355	DUF924 family protein
gene-SYNPCC7942_RS02360	51.2191	40.3113	0.34318	0.20097	0.36069	FALSE	NC_007604.1	449957	450448	492	SYNPCC7942_RS02360	low molecular weight protein-tyrosine-phosphatase
gene-SYNPCC7942_RS02365	163.045	143.892	0.17881	0.43246	0.59792	FALSE	NC_007604.1	450539	450880	342	SYNPCC7942_RS02365	YbaB/EbfC family nucleoid-associated protein
gene-SYNPCC7942_RS02370	349.92	615.774	-0.81492	9.0888e-05	0.00079206	TRUE	NC_007604.1	451023	451748	726	SYNPCC7942_RS02370	DUF4079 domain-containing protein
gene-SYNPCC7942_RS02375	1563.18	1990.74	-0.34839	0.097566	0.21564	FALSE	NC_007604.1	451967	454087	2121	SYNPCC7942_RS02375	cellulose synthase catalytic subunit
gene-SYNPCC7942_RS02380	81.9978	52.3587	0.64573	0.0085039	0.033665	TRUE	NC_007604.1	454004	454837	834	SYNPCC7942_RS02380	matrixin family metalloprotease
gene-SYNPCC7942_RS02385	221.66	347.878	-0.64638	0.007874	0.031852	TRUE	NC_007604.1	454806	455045	240	secG	preprotein translocase subunit SecG
gene-SYNPCC7942_RS02390	1686.57	1827.29	-0.1151	0.56611	0.7123	FALSE	NC_007604.1	455066	456664	1599	gpmI	2%2C3-bisphosphoglycerate-independent phosphoglycerate mutase
gene-SYNPCC7942_RS02400	39.0477	57.7143	-0.54415	0.09159	0.20594	FALSE	NC_007604.1	457232	457744	513	SYNPCC7942_RS02400	hypothetical protein
gene-SYNPCC7942_RS02405	23.4536	25.9794	-0.14299	0.65662	0.78246	FALSE	NC_007604.1	457882	458712	831	SYNPCC7942_RS02405	carbohydrate ABC transporter permease
gene-SYNPCC7942_RS02410	5.3257	7.82958	-0.53322	0.34465	0.51708	FALSE	NC_007604.1	458795	459019	225	xseB	exodeoxyribonuclease VII small subunit
gene-SYNPCC7942_RS02415	1945.32	2992.57	-0.62103	0.0029782	0.014846	TRUE	NC_007604.1	459096	460202	1107	SYNPCC7942_RS02415	alkene reductase
gene-SYNPCC7942_RS02420	0	0	NA	NA	NA	NA	NC_007604.1	460449	460553	105	petN	cytochrome b6-f complex subunit PetN
gene-SYNPCC7942_RS02425	33.909	46.9772	-0.47205	0.11991	0.24972	FALSE	NC_007604.1	460552	460962	411	clpS2	ATP-dependent Clp protease adaptor ClpS2
gene-SYNPCC7942_RS02430	1237.9	2222.49	-0.8438	2.7749e-08	7.0651e-07	TRUE	NC_007604.1	460994	461293	300	SYNPCC7942_RS02430	YggT family protein
gene-SYNPCC7942_RS02435	148.198	136.709	0.11413	0.61633	0.75005	FALSE	NC_007604.1	461324	461935	612	lepB	signal peptidase I
gene-SYNPCC7942_RS02440	616.36	527.617	0.22408	0.15456	0.29955	FALSE	NC_007604.1	461935	463749	1815	lepA	translation elongation factor 4
gene-SYNPCC7942_RS02445	404.387	420.333	-0.057028	0.76394	0.85626	FALSE	NC_007604.1	463901	465634	1734	SYNPCC7942_RS02445	ATP-binding protein
gene-SYNPCC7942_RS02450	643.771	909.012	-0.49767	0.0054211	0.024025	TRUE	NC_007604.1	465713	466828	1116	SYNPCC7942_RS02450	DUF1036 domain-containing protein
gene-SYNPCC7942_RS02455	596.759	580.002	0.041894	0.78542	0.87019	FALSE	NC_007604.1	467004	468773	1770	SYNPCC7942_RS02455	penicillin-binding protein 2
gene-SYNPCC7942_RS02460	87.9971	94.4484	-0.10074	0.69501	0.80722	FALSE	NC_007604.1	468776	469219	444	SYNPCC7942_RS02460	hypothetical protein
gene-SYNPCC7942_RS02465	99.0473	107.665	-0.12501	0.55043	0.69867	FALSE	NC_007604.1	469432	470856	1425	SYNPCC7942_RS02465	type II CAAX endopeptidase family protein
gene-SYNPCC7942_RS02470	54.2362	36.1998	0.58827	0.017356	0.057055	FALSE	NC_007604.1	470975	472312	1338	SYNPCC7942_RS02470	histidine phosphatase family protein
gene-SYNPCC7942_RS02475	60.0863	32.7425	0.86252	0.00093033	0.0056715	TRUE	NC_007604.1	472319	473554	1236	SYNPCC7942_RS02475	dihydroorotase
gene-SYNPCC7942_RS02480	535.928	1037.36	-0.95128	6.4364e-11	2.6118e-09	TRUE	NC_007604.1	473510	474172	663	lepB	signal peptidase I
gene-SYNPCC7942_RS02485	523.719	685.471	-0.38767	0.037817	0.10326	FALSE	NC_007604.1	474316	475644	1329	SYNPCC7942_RS02485	dihydroorotase
gene-SYNPCC7942_RS02490	308.366	327.53	-0.08542	0.6575	0.78255	FALSE	NC_007604.1	475665	477044	1380	SYNPCC7942_RS02490	aldehyde dehydrogenase family protein
gene-SYNPCC7942_RS02495	913.457	647.63	0.49566	0.035499	0.098381	FALSE	NC_007604.1	477416	479440	2025	SYNPCC7942_RS02495	diguanylate cyclase
gene-SYNPCC7942_RS02505	74.5862	37.0189	1.0159	1.4972e-05	0.00017515	TRUE	NC_007604.1	479877	480824	948	SYNPCC7942_RS02505	bifunctional riboflavin kinase/FAD synthetase
gene-SYNPCC7942_RS02510	165.524	85.9797	0.94496	3.3941e-05	0.00034297	TRUE	NC_007604.1	480967	482451	1485	pap	polyphosphate:AMP phosphotransferase
gene-SYNPCC7942_RS02515	24.6591	51.8823	-1.0622	0.00013631	0.0011078	TRUE	NC_007604.1	482631	482984	354	SYNPCC7942_RS02515	RES family NAD+ phosphorylase
gene-SYNPCC7942_RS02520	582.581	1293.16	-1.149	2.098e-07	4.2901e-06	TRUE	NC_007604.1	482981	483517	537	SYNPCC7942_RS02520	DUF2384 domain-containing protein
gene-SYNPCC7942_RS02525	220.429	177.212	0.32115	0.13749	0.27618	FALSE	NC_007604.1	483634	484323	690	SYNPCC7942_RS02525	class I SAM-dependent methyltransferase
gene-SYNPCC7942_RS02530	812.343	719.424	0.17516	0.48811	0.64347	FALSE	NC_007604.1	484585	487098	2514	SYNPCC7942_RS02530	mannose-1-phosphate guanyltransferase
gene-SYNPCC7942_RS02535	260.417	185.939	0.48483	0.13074	0.26672	FALSE	NC_007604.1	487375	488370	996	SYNPCC7942_RS02535	methyltransferase
gene-SYNPCC7942_RS02540	26.8021	17.9006	0.59232	0.096794	0.21485	FALSE	NC_007604.1	488470	488823	354	SYNPCC7942_RS02540	hypothetical protein
gene-SYNPCC7942_RS02545	261.264	255.285	0.036735	0.85787	0.91985	FALSE	NC_007604.1	488833	489483	651	SYNPCC7942_RS02545	SDR family oxidoreductase
gene-SYNPCC7942_RS02550	18.1721	16.7821	0.12551	0.77785	0.86646	FALSE	NC_007604.1	489508	490074	567	SYNPCC7942_RS02550	GNAT family N-acetyltransferase
gene-SYNPCC7942_RS02555	88.7286	101.004	-0.18893	0.53206	0.68373	FALSE	NC_007604.1	490074	490382	309	SYNPCC7942_RS02555	TIGR03792 family protein
gene-SYNPCC7942_RS02560	731.513	838.169	-0.19589	0.17186	0.32342	FALSE	NC_007604.1	490382	491698	1317	SYNPCC7942_RS02560	glutamyl-tRNA reductase
gene-SYNPCC7942_RS02565	1991.5	1623.63	0.29446	0.13228	0.26881	FALSE	NC_007604.1	491830	492867	1038	glpX	class II fructose-bisphosphatase
gene-SYNPCC7942_RS02570	156.281	98.7464	0.65763	0.0022819	0.011996	TRUE	NC_007604.1	493027	493749	723	pyrH	UMP kinase
gene-SYNPCC7942_RS02575	185.094	153.942	0.26845	0.18793	0.34297	FALSE	NC_007604.1	493736	494284	549	frr	ribosome recycling factor
gene-SYNPCC7942_RS02580	48.001	23.4839	1.0242	0.0039101	0.018712	TRUE	NC_007604.1	494291	495421	1131	SYNPCC7942_RS02580	geranylgeranyl reductase family protein
gene-SYNPCC7942_RS02585	14.4264	33.3356	-1.2211	0.00020508	0.0015657	TRUE	NC_007604.1	495460	495933	474	SYNPCC7942_RS02585	hypothetical protein
gene-SYNPCC7942_RS02590	47.7746	46.099	0.05015	0.87099	0.92901	FALSE	NC_007604.1	495930	496580	651	SYNPCC7942_RS02590	HAD-IB family phosphatase
gene-SYNPCC7942_RS02595	389.951	514.043	-0.39747	0.028247	0.082069	FALSE	NC_007604.1	496602	497579	978	ccsB	c-type cytochrome biogenesis protein CcsB
gene-SYNPCC7942_RS02600	222.802	324.83	-0.54447	0.0029185	0.014632	TRUE	NC_007604.1	497624	498721	1098	SYNPCC7942_RS02600	LptF/LptG family permease
gene-SYNPCC7942_RS02605	73.3429	52.0978	0.4991	0.061482	0.15006	FALSE	NC_007604.1	498901	499629	729	lptB	LPS export ABC transporter ATP-binding protein
gene-SYNPCC7942_RS02610	391.075	371.683	0.074136	0.76562	0.85713	FALSE	NC_007604.1	499683	500105	423	SYNPCC7942_RS02610	LptA/OstA family protein
gene-SYNPCC7942_RS02615	18.2975	15.3474	0.26832	0.53878	0.68858	FALSE	NC_007604.1	500143	500565	423	SYNPCC7942_RS02615	DUF309 domain-containing protein
gene-SYNPCC7942_RS02620	1187.62	1183.96	0.0040506	0.983	0.99025	FALSE	NC_007604.1	500562	501884	1323	SYNPCC7942_RS02620	S41 family peptidase
gene-SYNPCC7942_RS02625	455.733	462.227	-0.018736	0.93688	0.96348	FALSE	NC_007604.1	502006	504333	2328	recJ	single-stranded-DNA-specific exonuclease RecJ
gene-SYNPCC7942_RS02630	191.346	170.87	0.16201	0.46231	0.62144	FALSE	NC_007604.1	504393	505556	1164	SYNPCC7942_RS02630	AI-2E family transporter
gene-SYNPCC7942_RS02635	21.7808	30.5227	-0.47434	0.12888	0.26417	FALSE	NC_007604.1	505620	506138	519	SYNPCC7942_RS02635	hypothetical protein
gene-SYNPCC7942_RS02640	63.7806	48.6026	0.38685	0.16752	0.31824	FALSE	NC_007604.1	506188	506829	642	SYNPCC7942_RS02640	hypothetical protein
gene-SYNPCC7942_RS02645	9.09273	6.1888	0.56046	0.27102	0.44239	FALSE	NC_007604.1	506835	507422	588	SYNPCC7942_RS02645	pentapeptide repeat-containing protein
gene-SYNPCC7942_RS02655	33.001	55.4232	-0.75559	0.020746	0.065625	FALSE	NC_007604.1	507971	508312	342	SYNPCC7942_RS02655	hypothetical protein
gene-SYNPCC7942_RS02660	65.0815	71.3441	-0.13986	0.52883	0.68124	FALSE	NC_007604.1	508314	508703	390	SYNPCC7942_RS02660	MAPEG family protein
gene-SYNPCC7942_RS02665	46.8964	40.6229	0.21171	0.43655	0.60177	FALSE	NC_007604.1	508795	509202	408	SYNPCC7942_RS02665	ester cyclase
gene-SYNPCC7942_RS02670	201.633	158.657	0.34101	0.067401	0.16133	FALSE	NC_007604.1	509226	510332	1107	aroB	3-dehydroquinate synthase
gene-SYNPCC7942_RS02675	20.0002	21.5151	-0.093658	0.78538	0.87019	FALSE	NC_007604.1	510412	511293	882	SYNPCC7942_RS02675	sugar ABC transporter permease
gene-SYNPCC7942_RS02680	1573.06	533.743	1.5606	4.4807e-21	1.2929e-18	TRUE	NC_007604.1	511398	512207	810	SYNPCC7942_RS02680	hypothetical protein
gene-SYNPCC7942_RS02685	2300.69	1442.42	0.67422	0.0011645	0.0067656	TRUE	NC_007604.1	512589	513578	990	SYNPCC7942_RS02685	glycosyltransferase
gene-SYNPCC7942_RS02690	478.535	362.68	0.4008	0.058369	0.14395	FALSE	NC_007604.1	513543	514331	789	pgl	6-phosphogluconolactonase
gene-SYNPCC7942_RS02695	63.1515	40.2551	0.64984	0.014076	0.049068	TRUE	NC_007604.1	514335	515288	954	queG	tRNA epoxyqueuosine(34) reductase QueG
gene-SYNPCC7942_RS02700	367.715	325.924	0.17212	0.38086	0.55103	FALSE	NC_007604.1	515313	516176	864	SYNPCC7942_RS02700	tetratricopeptide repeat protein
gene-SYNPCC7942_RS02705	14.1387	12.1373	0.23384	0.57795	0.7216	FALSE	NC_007604.1	516414	516767	354	SYNPCC7942_RS02705	DUF5615 family PIN-like protein
gene-SYNPCC7942_RS02710	0.983736	5.76492	-2.6215	0.0057996	0.025229	TRUE	NC_007604.1	516764	517000	237	SYNPCC7942_RS02710	DUF433 domain-containing protein
gene-SYNPCC7942_RS02715	290.212	213.576	0.44494	0.033646	0.094465	FALSE	NC_007604.1	517016	518941	1926	glmS	glutamine--fructose-6-phosphate transaminase (isomerizing)
gene-SYNPCC7942_RS02720	422.334	348.532	0.27675	0.15646	0.302	FALSE	NC_007604.1	519088	519333	246	psaC	photosystem I iron-sulfur center protein PsaC
gene-SYNPCC7942_RS02725	56.8655	36.6404	0.63649	0.023197	0.070873	FALSE	NC_007604.1	519792	520034	243	acpP	acyl carrier protein
gene-SYNPCC7942_RS02730	853.541	465.87	0.87227	4.8547e-11	2.0335e-09	TRUE	NC_007604.1	520102	521355	1254	fabF	beta-ketoacyl-ACP synthase II
gene-SYNPCC7942_RS02735	6819.71	6062.43	0.16985	0.2488	0.41687	FALSE	NC_007604.1	521502	523508	2007	tkt	transketolase
gene-SYNPCC7942_RS02740	19.0264	20.5605	-0.13353	0.70979	0.81818	FALSE	NC_007604.1	523604	524353	750	SYNPCC7942_RS02740	CPBP family glutamic-type intramembrane protease
gene-SYNPCC7942_RS02745	105.939	139.66	-0.39658	0.065086	0.15738	FALSE	NC_007604.1	524403	524828	426	SYNPCC7942_RS02745	PIN domain-containing protein
gene-SYNPCC7942_RS02750	15.3927	22.6175	-0.5739	0.10948	0.23311	FALSE	NC_007604.1	524832	525062	231	SYNPCC7942_RS02750	hypothetical protein
gene-SYNPCC7942_RS02755	0	0.322375	-0.95666	0.78661	NA	NA	NC_007604.1	525076	525261	186	SYNPCC7942_RS02755	hypothetical protein
gene-SYNPCC7942_RS02760	64.9967	32.0299	1.0136	0.00042468	0.0028871	TRUE	NC_007604.1	525360	526253	894	lipA	lipoyl synthase
gene-SYNPCC7942_RS02765	219.751	288.956	-0.39655	0.016594	0.055107	FALSE	NC_007604.1	526250	526813	564	SYNPCC7942_RS02765	NAD(P)H-dependent oxidoreductase
gene-SYNPCC7942_RS02770	4.297	4.22196	0.065786	0.92606	0.95854	FALSE	NC_007604.1	526892	527161	270	SYNPCC7942_RS02770	YciI family protein
gene-SYNPCC7942_RS02775	100.43	128.437	-0.36119	0.082686	0.18977	FALSE	NC_007604.1	527143	527835	693	SYNPCC7942_RS02775	hypothetical protein
gene-SYNPCC7942_RS02780	258.582	384.736	-0.57385	0.0030391	0.015062	TRUE	NC_007604.1	527876	530023	2148	SYNPCC7942_RS02780	cation:proton antiporter
gene-SYNPCC7942_RS02785	5.15923	4.96926	0.044923	0.94704	0.96868	FALSE	NC_007604.1	530057	530566	510	SYNPCC7942_RS02785	hypothetical protein
gene-SYNPCC7942_RS02790	182.274	218.62	-0.25853	0.20861	0.3703	FALSE	NC_007604.1	530623	531783	1161	SYNPCC7942_RS02790	hypothetical protein
gene-SYNPCC7942_RS02795	401.959	605.185	-0.58839	0.0078161	0.03176	TRUE	NC_007604.1	531884	532645	762	SYNPCC7942_RS02795	DUF475 domain-containing protein
gene-SYNPCC7942_RS02800	31.4739	11.6026	1.4634	0.0023014	0.012032	TRUE	NC_007604.1	532654	533037	384	SYNPCC7942_RS02800	DUF6464 family protein
gene-SYNPCC7942_RS02805	79.8828	124.682	-0.6409	0.0047148	0.021787	TRUE	NC_007604.1	533570	533941	372	SYNPCC7942_RS02805	hypothetical protein
gene-SYNPCC7942_RS02810	76.0738	57.3653	0.40545	0.089236	0.20134	FALSE	NC_007604.1	534067	535185	1119	wecB	UDP-N-acetylglucosamine 2-epimerase (non-hydrolyzing)
gene-SYNPCC7942_RS02815	616.202	836.781	-0.43983	0.0057829	0.025229	TRUE	NC_007604.1	535182	536516	1335	SYNPCC7942_RS02815	efflux RND transporter periplasmic adaptor subunit
gene-SYNPCC7942_RS02820	616.736	460.427	0.42113	0.065999	0.1587	FALSE	NC_007604.1	536594	537685	1092	ychF	redox-regulated ATPase YchF
gene-SYNPCC7942_RS02825	16.237	15.5677	0.073166	0.85126	0.91579	FALSE	NC_007604.1	537790	538509	720	SYNPCC7942_RS02825	SprT family zinc-dependent metalloprotease
gene-SYNPCC7942_RS02830	1130.39	1250.2	-0.14598	0.4607	0.61992	FALSE	NC_007604.1	538506	539219	714	SYNPCC7942_RS02830	response regulator transcription factor
gene-SYNPCC7942_RS02835	19.6436	19.5916	0.0021252	0.99637	0.99868	FALSE	NC_007604.1	539414	539605	192	SYNPCC7942_RS02835	hypothetical protein
gene-SYNPCC7942_RS02840	178.498	225.566	-0.33489	0.17151	0.323	FALSE	NC_007604.1	539683	540297	615	SYNPCC7942_RS02840	CPP1-like family protein
gene-SYNPCC7942_RS02845	439.974	503.426	-0.1942	0.21586	0.37801	FALSE	NC_007604.1	540349	541242	894	hslO	Hsp33 family molecular chaperone HslO
gene-SYNPCC7942_RS02850	35.7333	54.3094	-0.60377	0.015704	0.053262	FALSE	NC_007604.1	541275	541979	705	SYNPCC7942_RS02850	ABC transporter ATP-binding protein
gene-SYNPCC7942_RS02855	432.731	387.051	0.16172	0.42575	0.59186	FALSE	NC_007604.1	542054	543049	996	SYNPCC7942_RS02855	Sll0314/Alr1548 family TPR repeat-containing protein
gene-SYNPCC7942_RS02860	46.8822	37.2989	0.34362	0.24796	0.41625	FALSE	NC_007604.1	543141	543596	456	SYNPCC7942_RS02860	DUF3531 family protein
gene-SYNPCC7942_RS02865	228.45	307.079	-0.4246	0.01069	0.039944	TRUE	NC_007604.1	543654	545654	2001	uvrB	excinuclease ABC subunit UvrB
gene-SYNPCC7942_RS02870	121.536	130.086	-0.090966	0.68594	0.8017	FALSE	NC_007604.1	545774	546487	714	SYNPCC7942_RS02870	DevA family ABC transporter ATP-binding protein
gene-SYNPCC7942_RS02875	408.478	544.191	-0.41189	0.086144	0.19659	FALSE	NC_007604.1	546588	547250	663	SYNPCC7942_RS02875	FHA domain-containing protein
gene-SYNPCC7942_RS02880	55.2372	42.3621	0.38302	0.099955	0.21887	FALSE	NC_007604.1	547247	548017	771	SYNPCC7942_RS02880	HAD family hydrolase
gene-SYNPCC7942_RS02885	111.536	113.557	-0.019843	0.93405	0.96311	FALSE	NC_007604.1	548019	549368	1350	SYNPCC7942_RS02885	FAD-binding oxidoreductase
gene-SYNPCC7942_RS02890	59.0944	76.476	-0.36299	0.148	0.29097	FALSE	NC_007604.1	549371	550687	1317	SYNPCC7942_RS02890	cytosine deaminase
gene-SYNPCC7942_RS02895	1110.92	1381.32	-0.31458	0.09713	0.21504	FALSE	NC_007604.1	550718	551653	936	SYNPCC7942_RS02895	RpoD/SigA family RNA polymerase sigma factor
gene-SYNPCC7942_RS02900	530.692	387.364	0.45518	0.019266	0.061996	FALSE	NC_007604.1	551878	553221	1344	SYNPCC7942_RS02900	trans-splicing intein-formed DNA polymerase III subunit alpha C-terminal partner DnaE-C
gene-SYNPCC7942_RS02905	400.755	517.313	-0.36798	0.16941	0.32076	FALSE	NC_007604.1	553324	554697	1374	SYNPCC7942_RS02905	MFS transporter
gene-SYNPCC7942_RS02910	36.8942	32.0161	0.19609	0.60773	0.74497	FALSE	NC_007604.1	554694	555134	441	SYNPCC7942_RS02910	VOC family protein
gene-SYNPCC7942_RS02915	0	0	NA	NA	NA	NA	NC_007604.1	555218	555288	71	SYNPCC7942_RS02915	tRNA-Gly
gene-SYNPCC7942_RS02920	396.058	652.82	-0.72137	0.020824	0.065711	FALSE	NC_007604.1	555297	555533	237	SYNPCC7942_RS02920	hypothetical protein
gene-SYNPCC7942_RS02925	89.2864	71.475	0.31833	0.11981	0.24972	FALSE	NC_007604.1	555612	556442	831	SYNPCC7942_RS02925	DUF3598 family protein
gene-SYNPCC7942_RS02930	734.595	825.5	-0.16829	0.27433	0.44553	FALSE	NC_007604.1	556414	556950	537	SYNPCC7942_RS02930	hypothetical protein
gene-SYNPCC7942_RS02935	134.522	150.938	-0.16853	0.45125	0.61388	FALSE	NC_007604.1	557230	558060	831	SYNPCC7942_RS02935	thiazole synthase
gene-SYNPCC7942_RS02940	1957.21	3150.31	-0.68692	6.3942e-06	8.5597e-05	TRUE	NC_007604.1	558408	559616	1209	SYNPCC7942_RS02940	NAD-dependent epimerase/dehydratase family protein
gene-SYNPCC7942_RS02945	472.355	708.836	-0.58625	9.873e-06	0.0001221	TRUE	NC_007604.1	559632	560765	1134	SYNPCC7942_RS02945	glycosyltransferase
gene-SYNPCC7942_RS02950	292.555	308.55	-0.07589	0.63329	0.76531	FALSE	NC_007604.1	560720	562537	1818	mrdA	penicillin-binding protein 2
gene-SYNPCC7942_RS02955	71.8884	43.7263	0.72214	0.012506	0.04455	TRUE	NC_007604.1	562634	562981	348	SYNPCC7942_RS02955	hypothetical protein
gene-SYNPCC7942_RS02960	24.4882	25.5045	-0.042527	0.9011	0.9459	FALSE	NC_007604.1	563020	564024	1005	SYNPCC7942_RS02960	alpha/beta fold hydrolase
gene-SYNPCC7942_RS02965	171.023	97.1406	0.81581	1.6708e-06	2.6096e-05	TRUE	NC_007604.1	564123	565217	1095	bchI	magnesium chelatase ATPase subunit I
gene-SYNPCC7942_RS02970	103.27	40.1219	1.3815	1.6056e-05	0.0001837	TRUE	NC_007604.1	565354	566052	699	rpiA	ribose-5-phosphate isomerase RpiA
gene-SYNPCC7942_RS02975	5755.66	3902.01	0.56088	0.033755	0.094476	FALSE	NC_007604.1	566168	567388	1221	SYNPCC7942_RS02975	HhoA/HhoB/HtrA family serine endopeptidase
gene-SYNPCC7942_RS02980	2.10692	1.81497	0.17567	0.87452	0.93079	FALSE	NC_007604.1	567539	568306	768	SYNPCC7942_RS02980	metallophosphoesterase
gene-SYNPCC7942_RS02985	0	0	NA	NA	NA	NA	NC_007604.1	568590	570078	1489	SYNPCC7942_RS02985	16S ribosomal RNA
gene-SYNPCC7942_RS02990	0	0	NA	NA	NA	NA	NC_007604.1	570240	570313	74	SYNPCC7942_RS02990	tRNA-Ile
gene-SYNPCC7942_RS02995	0	0	NA	NA	NA	NA	NC_007604.1	570347	570422	76	SYNPCC7942_RS02995	tRNA-Ala
gene-SYNPCC7942_RS03000	0	0	NA	NA	NA	NA	NC_007604.1	570624	573501	2878	SYNPCC7942_RS03000	23S ribosomal RNA
gene-SYNPCC7942_RS03005	0	0	NA	NA	NA	NA	NC_007604.1	573572	573689	118	rrf	5S ribosomal RNA
gene-SYNPCC7942_RS03010	581.863	559.917	0.054394	0.78818	0.87102	FALSE	NC_007604.1	573854	576583	2730	SYNPCC7942_RS03010	valine--tRNA ligase
gene-SYNPCC7942_RS03015	31.582	18.9787	0.73979	0.032851	0.092833	FALSE	NC_007604.1	576665	577840	1176	purT	formate-dependent phosphoribosylglycinamide formyltransferase
gene-SYNPCC7942_RS03020	52.9467	90.2956	-0.77359	0.0032094	0.015786	TRUE	NC_007604.1	578208	578573	366	SYNPCC7942_RS03020	YkgJ family cysteine cluster protein
gene-SYNPCC7942_RS03025	34.0911	33.1974	0.032197	0.90945	0.94891	FALSE	NC_007604.1	578620	578967	348	SYNPCC7942_RS03025	TMEM165/GDT1 family protein
gene-SYNPCC7942_RS03030	48.8756	49.7457	-0.023941	0.92373	0.95765	FALSE	NC_007604.1	578972	579298	327	SYNPCC7942_RS03030	TMEM165/GDT1 family protein
gene-SYNPCC7942_RS03035	224.604	270.542	-0.26881	0.22662	0.39027	FALSE	NC_007604.1	579312	580394	1083	SYNPCC7942_RS03035	ATP-dependent 6-phosphofructokinase
gene-SYNPCC7942_RS03045	589.931	968.362	-0.71492	1.3189e-05	0.00015857	TRUE	NC_007604.1	581205	582881	1677	SYNPCC7942_RS03045	CocE/NonD family hydrolase
gene-SYNPCC7942_RS03050	406.66	903.874	-1.1512	5.7612e-11	2.3749e-09	TRUE	NC_007604.1	582850	583398	549	SYNPCC7942_RS03050	DUF2808 domain-containing protein
gene-SYNPCC7942_RS03055	42.6935	40.3467	0.084831	0.75682	0.85052	FALSE	NC_007604.1	583496	584428	933	SYNPCC7942_RS03055	methyltransferase domain-containing protein
gene-SYNPCC7942_RS03060	18.7145	19.8528	-0.085978	0.81228	0.88945	FALSE	NC_007604.1	584425	585264	840	menB	1%2C4-dihydroxy-2-naphthoyl-CoA synthase
gene-SYNPCC7942_RS03065	233.618	233.414	-7.2709e-05	0.99971	0.99971	FALSE	NC_007604.1	585815	587473	1659	SYNPCC7942_RS03065	LysM peptidoglycan-binding domain-containing M23 family metallopeptidase
gene-SYNPCC7942_RS03070	0	0	NA	NA	NA	NA	NC_007604.1	587716	587787	72	SYNPCC7942_RS03070	tRNA-Met
gene-SYNPCC7942_RS03075	609.178	431.857	0.49762	0.020353	0.064537	FALSE	NC_007604.1	587802	588404	603	SYNPCC7942_RS03075	TetR/AcrR family transcriptional regulator
gene-SYNPCC7942_RS03080	656.306	741.032	-0.17549	0.41376	0.58317	FALSE	NC_007604.1	588528	590060	1533	SYNPCC7942_RS03080	serine/threonine-protein kinase
gene-SYNPCC7942_RS03090	105.952	107.976	-0.03099	0.89358	0.94194	FALSE	NC_007604.1	590846	591454	609	SYNPCC7942_RS03090	hypothetical protein
gene-SYNPCC7942_RS03095	796.755	1140.16	-0.51686	0.0048436	0.022185	TRUE	NC_007604.1	591459	592751	1293	SYNPCC7942_RS03095	glucose-1-phosphate adenylyltransferase
gene-SYNPCC7942_RS03100	439.098	461.315	-0.07107	0.67251	0.79109	FALSE	NC_007604.1	592950	593633	684	rpe	ribulose-phosphate 3-epimerase
gene-SYNPCC7942_RS03105	36.6321	42.4913	-0.21969	0.42953	0.59489	FALSE	NC_007604.1	593711	594694	984	SYNPCC7942_RS03105	bestrophin family ion channel
gene-SYNPCC7942_RS03110	12.3714	13.0877	-0.11029	0.80653	0.88429	FALSE	NC_007604.1	594687	595346	660	aat	leucyl/phenylalanyl-tRNA--protein transferase
gene-SYNPCC7942_RS03115	69.693	70.9539	-0.034855	0.89852	0.94434	FALSE	NC_007604.1	595381	595707	327	SYNPCC7942_RS03115	hypothetical protein
gene-SYNPCC7942_RS03120	255.217	347.282	-0.44216	0.014847	0.051001	FALSE	NC_007604.1	595756	596298	543	SYNPCC7942_RS03120	acireductone dioxygenase
gene-SYNPCC7942_RS03125	298.097	262.207	0.18752	0.24528	0.41363	FALSE	NC_007604.1	596382	597872	1491	SYNPCC7942_RS03125	NADH-quinone oxidoreductase subunit M
gene-SYNPCC7942_RS03130	115.321	108.619	0.088607	0.6547	0.78246	FALSE	NC_007604.1	597977	599776	1800	SYNPCC7942_RS03130	mechanosensitive ion channel family protein
gene-SYNPCC7942_RS03135	225.087	266.399	-0.24644	0.13989	0.27959	FALSE	NC_007604.1	599815	602205	2391	SYNPCC7942_RS03135	endonuclease MutS2
gene-SYNPCC7942_RS03140	190.004	113.934	0.73823	0.0012782	0.0073116	TRUE	NC_007604.1	602209	603369	1161	SYNPCC7942_RS03140	citrate synthase
gene-SYNPCC7942_RS03145	11.9077	13.6389	-0.19047	0.65725	0.78255	FALSE	NC_007604.1	603504	603992	489	sixA	phosphohistidine phosphatase SixA
gene-SYNPCC7942_RS03150	632.01	445.641	0.50269	0.0026544	0.013543	TRUE	NC_007604.1	603996	605675	1680	SYNPCC7942_RS03150	DUF3352 domain-containing protein
gene-SYNPCC7942_RS03155	2.89007	2.63663	0.13436	0.87106	0.92901	FALSE	NC_007604.1	605836	606180	345	SYNPCC7942_RS03155	rhodanese-like domain-containing protein
gene-SYNPCC7942_RS03160	39.2356	22.6536	0.79649	0.0049066	0.022394	TRUE	NC_007604.1	606238	607299	1062	hrcA	heat-inducible transcriptional repressor HrcA
gene-SYNPCC7942_RS03165	11.0336	22.2223	-1.0328	0.006615	0.027843	TRUE	NC_007604.1	607311	607688	378	SYNPCC7942_RS03165	hypothetical protein
gene-SYNPCC7942_RS03170	651.121	607.92	0.099705	0.53286	0.68433	FALSE	NC_007604.1	607820	609100	1281	ahcY	adenosylhomocysteinase
gene-SYNPCC7942_RS03175	71.8928	73.6479	-0.030877	0.90696	0.94784	FALSE	NC_007604.1	609171	609788	618	SYNPCC7942_RS03175	DedA family protein
gene-SYNPCC7942_RS03180	511.037	605.781	-0.24498	0.15176	0.29602	FALSE	NC_007604.1	609866	610570	705	SYNPCC7942_RS03180	SIMPL domain-containing protein
gene-SYNPCC7942_RS03185	531.935	841.024	-0.66026	0.00096829	0.0058324	TRUE	NC_007604.1	610715	611893	1179	SYNPCC7942_RS03185	hypothetical protein
gene-SYNPCC7942_RS03190	1200.09	1406.41	-0.22891	0.14014	0.27959	FALSE	NC_007604.1	611915	613912	1998	SYNPCC7942_RS03190	ABC transporter ATP-binding protein/permease
gene-SYNPCC7942_RS03195	2332.29	1720.49	0.43923	0.16539	0.31493	FALSE	NC_007604.1	613972	615351	1380	trxB	thioredoxin-disulfide reductase
gene-SYNPCC7942_RS03200	798.284	1015.61	-0.34646	0.016046	0.053965	FALSE	NC_007604.1	615361	616419	1059	SYNPCC7942_RS03200	LdpA C-terminal domain-containing domain
gene-SYNPCC7942_RS03205	1747.54	1690.51	0.048326	0.74201	0.84148	FALSE	NC_007604.1	616419	618185	1767	SYNPCC7942_RS03205	R3H domain-containing nucleic acid-binding protein
gene-SYNPCC7942_RS03210	1456.32	1837.65	-0.33502	0.0085573	0.033823	TRUE	NC_007604.1	618362	620221	1860	ilvD	dihydroxy-acid dehydratase
gene-SYNPCC7942_RS03215	0	0	NA	NA	NA	NA	NC_007604.1	620372	620443	72	SYNPCC7942_RS03215	tRNA-Gln
gene-SYNPCC7942_RS03220	23.6084	7.70812	1.6468	6.3195e-05	0.00059679	TRUE	NC_007604.1	620462	621226	765	SYNPCC7942_RS03220	hypothetical protein
gene-SYNPCC7942_RS03225	109.397	124.184	-0.1856	0.56532	0.71196	FALSE	NC_007604.1	621277	622137	861	speE	polyamine aminopropyltransferase
gene-SYNPCC7942_RS03230	1.46074	3.03178	-1.0911	0.29391	0.464	FALSE	NC_007604.1	622134	622340	207	SYNPCC7942_RS03230	hypothetical protein
gene-SYNPCC7942_RS03235	382.902	643.268	-0.74981	0.00068205	0.004352	TRUE	NC_007604.1	622432	623574	1143	SYNPCC7942_RS03235	DUF3747 domain-containing protein
gene-SYNPCC7942_RS03240	814.9	419.194	0.95937	6.1099e-05	0.00058122	TRUE	NC_007604.1	623876	624262	387	rplL	50S ribosomal protein L7/L12
gene-SYNPCC7942_RS03245	1039.2	581.277	0.83835	0.00019993	0.0015487	TRUE	NC_007604.1	624322	624849	528	rplJ	50S ribosomal protein L10
gene-SYNPCC7942_RS03250	1317.34	812.773	0.69674	0.00091292	0.0055917	TRUE	NC_007604.1	625078	625791	714	rplA	50S ribosomal protein L1
gene-SYNPCC7942_RS03255	705.042	754.536	-0.097191	0.65966	0.78427	FALSE	NC_007604.1	625866	626291	426	rplK	50S ribosomal protein L11
gene-SYNPCC7942_RS03260	1420.87	1649.01	-0.21464	0.22435	0.38714	FALSE	NC_007604.1	626299	626892	594	nusG	transcription termination/antitermination protein NusG
gene-SYNPCC7942_RS03265	146.294	210.853	-0.52623	0.001096	0.0064614	TRUE	NC_007604.1	626925	627170	246	secE	preprotein translocase subunit SecE
gene-SYNPCC7942_RS03270	937.601	784.997	0.25628	0.13731	0.27618	FALSE	NC_007604.1	627275	629962	2688	clpB	ATP-dependent chaperone ClpB
gene-SYNPCC7942_RS03275	149.95	263.136	-0.80705	7.9645e-06	0.00010239	TRUE	NC_007604.1	630050	630463	414	gloA	lactoylglutathione lyase
gene-SYNPCC7942_RS03280	493.785	318.172	0.63246	0.0076493	0.031239	TRUE	NC_007604.1	630677	631969	1293	eno	phosphopyruvate hydratase
gene-SYNPCC7942_RS03285	652.732	492.165	0.40739	0.0080304	0.032434	TRUE	NC_007604.1	632225	633991	1767	SYNPCC7942_RS03285	ABC transporter ATP-binding protein
gene-SYNPCC7942_RS03290	98.2341	52.6137	0.89605	3.8141e-05	0.00038097	TRUE	NC_007604.1	634089	635996	1908	SYNPCC7942_RS03290	fumarate reductase/succinate dehydrogenase flavoprotein subunit
gene-SYNPCC7942_RS03295	115.88	208.637	-0.84225	0.00077481	0.0048486	TRUE	NC_007604.1	636125	636670	546	SYNPCC7942_RS03295	peroxiredoxin
gene-SYNPCC7942_RS03300	52.5145	81.2532	-0.63836	0.020181	0.064244	FALSE	NC_007604.1	636762	636965	204	SYNPCC7942_RS03300	heavy-metal-associated domain-containing protein
gene-SYNPCC7942_RS03305	3876.77	3751.99	0.047335	0.78501	0.87019	FALSE	NC_007604.1	637075	639339	2265	SYNPCC7942_RS03305	ATP-binding protein
gene-SYNPCC7942_RS03310	4407.4	4729.12	-0.10157	0.45218	0.61408	FALSE	NC_007604.1	639457	640758	1302	hemL	glutamate-1-semialdehyde 2%2C1-aminomutase
gene-SYNPCC7942_RS03315	2.30018	3.26029	-0.50069	0.58152	0.72467	FALSE	NC_007604.1	640765	640992	228	SYNPCC7942_RS03315	hypothetical protein
gene-SYNPCC7942_RS03320	178.036	429.585	-1.2661	1.4852e-06	2.3519e-05	TRUE	NC_007604.1	641196	641738	543	SYNPCC7942_RS03320	L%2CD-transpeptidase
gene-SYNPCC7942_RS03325	1173.91	775.857	0.59698	0.0039125	0.018712	TRUE	NC_007604.1	642767	643966	1200	rpoD	RNA polymerase sigma factor RpoD
gene-SYNPCC7942_RS03330	10.4424	44.5846	-2.0742	1.6367e-07	3.484e-06	TRUE	NC_007604.1	644174	644659	486	SYNPCC7942_RS03330	GNAT family N-acetyltransferase
gene-SYNPCC7942_RS03335	221.636	280.716	-0.34046	0.031203	0.089342	FALSE	NC_007604.1	644741	647161	2421	priA	primosomal protein N'
gene-SYNPCC7942_RS03340	149.165	108.367	0.45199	0.026638	0.078614	FALSE	NC_007604.1	647124	648713	1590	SYNPCC7942_RS03340	hypothetical protein
gene-SYNPCC7942_RS03345	1080.42	1155.68	-0.096532	0.53577	0.6861	FALSE	NC_007604.1	648710	649441	732	SYNPCC7942_RS03345	peptidylprolyl isomerase
gene-SYNPCC7942_RS03350	338.59	416.271	-0.29734	0.096481	0.21465	FALSE	NC_007604.1	649443	650009	567	SYNPCC7942_RS03350	photosystem I assembly protein Ycf4
gene-SYNPCC7942_RS03355	6.97186	5.33831	0.41115	0.47731	0.63243	FALSE	NC_007604.1	650232	651290	1059	psbD	photosystem II D2 protein (photosystem q(a) protein)
gene-SYNPCC7942_RS03360	24110.6	21530.1	0.16332	0.45182	0.61408	FALSE	NC_007604.1	651274	652659	1386	psbC	photosystem II reaction center protein CP43
gene-SYNPCC7942_RS03365	2549.93	1764.55	0.53156	0.049335	0.12779	FALSE	NC_007604.1	653047	653388	342	SYNPCC7942_RS03365	DUF1815 family protein
gene-SYNPCC7942_RS03370	49.6158	75.737	-0.60713	0.0057943	0.025229	TRUE	NC_007604.1	653558	653770	213	SYNPCC7942_RS03370	DUF2839 domain-containing protein
gene-SYNPCC7942_RS03375	55.2826	67.5403	-0.285	0.32315	0.49395	FALSE	NC_007604.1	653854	655359	1506	SYNPCC7942_RS03375	helicase C-terminal domain-containing protein
gene-SYNPCC7942_RS03380	283.572	252.536	0.1651	0.45339	0.61454	FALSE	NC_007604.1	655417	656253	837	SYNPCC7942_RS03380	prephenate/arogenate dehydrogenase
gene-SYNPCC7942_RS03385	245.312	230.867	0.084332	0.60848	0.74539	FALSE	NC_007604.1	656282	657874	1593	SYNPCC7942_RS03385	hypothetical protein
gene-SYNPCC7942_RS03390	1408.92	1789.16	-0.34469	0.032928	0.09285	FALSE	NC_007604.1	657943	658857	915	SYNPCC7942_RS03390	FecR family protein
gene-SYNPCC7942_RS03395	60.2534	39.5559	0.61616	0.040068	0.10761	FALSE	NC_007604.1	658977	660875	1899	SYNPCC7942_RS03395	adenylate/guanylate cyclase domain-containing protein
gene-SYNPCC7942_RS03400	83.3138	98.3049	-0.23406	0.26389	0.43501	FALSE	NC_007604.1	660875	662224	1350	SYNPCC7942_RS03400	mechanosensitive ion channel
gene-SYNPCC7942_RS03405	105.119	122.28	-0.21384	0.26538	0.43647	FALSE	NC_007604.1	662232	662978	747	SYNPCC7942_RS03405	creatininase family protein
gene-SYNPCC7942_RS03410	9.94296	6.49894	0.60572	0.24702	0.41495	FALSE	NC_007604.1	663141	663761	621	SYNPCC7942_RS03410	J domain-containing protein
gene-SYNPCC7942_RS03415	393.33	325.839	0.27426	0.31178	0.48368	FALSE	NC_007604.1	663985	664296	312	SYNPCC7942_RS03415	hypothetical protein
gene-SYNPCC7942_RS03425	29.2874	17.8461	0.7156	0.088824	0.20091	FALSE	NC_007604.1	664525	665124	600	SYNPCC7942_RS03425	DNA-3-methyladenine glycosylase
gene-SYNPCC7942_RS03430	78.1708	47.3456	0.72026	0.0044489	0.020855	TRUE	NC_007604.1	665121	666137	1017	SYNPCC7942_RS03430	aspartate carbamoyltransferase catalytic subunit
gene-SYNPCC7942_RS03435	43.8636	34.8314	0.3183	0.26351	0.43501	FALSE	NC_007604.1	666156	666653	498	SYNPCC7942_RS03435	small multi-drug export protein
gene-SYNPCC7942_RS03440	116.054	125.784	-0.11415	0.71244	0.81976	FALSE	NC_007604.1	666887	667849	963	SYNPCC7942_RS03440	RNA polymerase sigma factor%2C RpoD/SigA family
gene-SYNPCC7942_RS03445	157.73	125.501	0.32666	0.10465	0.22628	FALSE	NC_007604.1	667849	668931	1083	mutY	A/G-specific adenine glycosylase
gene-SYNPCC7942_RS03450	6422.66	6382.07	0.0091852	0.9428	0.96568	FALSE	NC_007604.1	669272	670300	1029	hemF	oxygen-dependent coproporphyrinogen oxidase
gene-SYNPCC7942_RS03455	75.8961	61.6194	0.30216	0.14434	0.28702	FALSE	NC_007604.1	670297	670818	522	SYNPCC7942_RS03455	cofactor assembly of complex C subunit B
gene-SYNPCC7942_RS03460	40.7725	32.4573	0.31738	0.26719	0.43818	FALSE	NC_007604.1	670914	672119	1206	SYNPCC7942_RS03460	lipid-A-disaccharide synthase-related protein
gene-SYNPCC7942_RS03465	437.077	983.062	-1.1685	4.114e-11	1.7515e-09	TRUE	NC_007604.1	672082	672462	381	SYNPCC7942_RS03465	PadR family transcriptional regulator
gene-SYNPCC7942_RS03470	60.3557	102.419	-0.75344	0.0051958	0.023508	TRUE	NC_007604.1	672767	673402	636	SYNPCC7942_RS03470	ribonuclease D
gene-SYNPCC7942_RS03475	0	0	NA	NA	NA	NA	NC_007604.1	673441	673512	72	SYNPCC7942_RS03475	tRNA-Val
gene-SYNPCC7942_RS03480	1755.65	2845.89	-0.69699	0.036174	0.099835	FALSE	NC_007604.1	673785	674108	324	SYNPCC7942_RS03480	RNA-binding protein
gene-SYNPCC7942_RS03485	708.954	450.365	0.65411	0.027654	0.080968	FALSE	NC_007604.1	674334	675149	816	SYNPCC7942_RS03485	sterol desaturase family protein
gene-SYNPCC7942_RS03490	15.4691	18.7989	-0.26134	0.47704	0.6324	FALSE	NC_007604.1	675164	675862	699	ispD	2-C-methyl-D-erythritol 4-phosphate cytidylyltransferase
gene-SYNPCC7942_RS03495	91.2753	82.5618	0.14506	0.56957	0.71492	FALSE	NC_007604.1	675946	676905	960	SYNPCC7942_RS03495	glycosyltransferase family 9 protein
gene-SYNPCC7942_RS03500	80.9505	74.3024	0.11753	0.60293	0.74138	FALSE	NC_007604.1	676942	677967	1026	SYNPCC7942_RS03500	potassium channel protein
gene-SYNPCC7942_RS03505	128.435	95.9345	0.41467	0.058131	0.14364	FALSE	NC_007604.1	678025	678774	750	fabG	3-oxoacyl-[acyl-carrier-protein] reductase
gene-SYNPCC7942_RS03510	3702.15	6624.41	-0.83928	0.0071672	0.029781	TRUE	NC_007604.1	678881	680548	1668	groL	chaperonin GroEL
gene-SYNPCC7942_RS03515	523.251	754.461	-0.52835	0.0053452	0.023851	TRUE	NC_007604.1	680767	680967	201	SYNPCC7942_RS03515	hypothetical protein
gene-SYNPCC7942_RS03520	956.221	921.534	0.053855	0.73992	0.84022	FALSE	NC_007604.1	680978	682138	1161	cofH	7%2C8-didemethyl-8-hydroxy-5-deazariboflavin synthase subunit CofH
gene-SYNPCC7942_RS03525	935.158	1234.24	-0.40048	0.0088585	0.03491	TRUE	NC_007604.1	682128	683747	1620	SYNPCC7942_RS03525	DUF3352 domain-containing protein
gene-SYNPCC7942_RS03530	4.30249	5.86256	-0.41501	0.56557	0.71196	FALSE	NC_007604.1	683722	684060	339	SYNPCC7942_RS03530	metalloregulator ArsR/SmtB family transcription factor
gene-SYNPCC7942_RS03535	35.4282	21.4752	0.69525	0.076431	0.17989	FALSE	NC_007604.1	684051	684884	834	SYNPCC7942_RS03535	CPBP family intramembrane metalloprotease
gene-SYNPCC7942_RS03540	51.1486	40.0332	0.34702	0.16798	0.31889	FALSE	NC_007604.1	684868	685155	288	clpS	ATP-dependent Clp protease adapter ClpS
gene-SYNPCC7942_RS03550	29.4041	62.2236	-1.0889	0.00095798	0.0057992	TRUE	NC_007604.1	685631	686185	555	SYNPCC7942_RS03550	alpha/beta hydrolase
gene-SYNPCC7942_RS03555	21.1804	16.5514	0.33551	0.37648	0.54652	FALSE	NC_007604.1	686247	687032	786	SYNPCC7942_RS03555	HAD family hydrolase
gene-SYNPCC7942_RS03560	1977.11	1106.52	0.83703	6.7267e-09	1.9071e-07	TRUE	NC_007604.1	687133	688056	924	SYNPCC7942_RS03560	30S ribosomal protein S1
gene-SYNPCC7942_RS03565	357.276	609.006	-0.77053	2.8547e-06	4.0959e-05	TRUE	NC_007604.1	688334	688840	507	nrdR	transcriptional regulator NrdR
gene-SYNPCC7942_RS03570	0	0	NA	NA	NA	NA	NC_007604.1	689050	689145	96	SYNPCC7942_RS03570	photosystem II reaction center protein T
gene-SYNPCC7942_RS03575	26441.2	29115.5	-0.13899	0.45228	0.61408	FALSE	NC_007604.1	689222	690748	1527	psbB	photosystem II chlorophyll-binding protein CP47
gene-SYNPCC7942_RS03580	44.9515	25.7532	0.80246	0.048975	0.12744	FALSE	NC_007604.1	691085	691378	294	SYNPCC7942_RS03580	2Fe-2S iron-sulfur cluster-binding protein
gene-SYNPCC7942_RS03585	0	0	NA	NA	NA	NA	NC_007604.1	691619	691726	108	psbM	photosystem II reaction center protein PsbM
gene-SYNPCC7942_RS03590	8007.45	14209.7	-0.82735	0.00027087	0.0019872	TRUE	NC_007604.1	691824	692657	834	SYNPCC7942_RS03590	universal stress protein
gene-SYNPCC7942_RS03595	20.4918	21.2292	-0.066112	0.83895	0.90592	FALSE	NC_007604.1	692799	693260	462	SYNPCC7942_RS03595	thioesterase family protein
gene-SYNPCC7942_RS03600	41.2611	21.4463	0.95257	0.0021141	0.011227	TRUE	NC_007604.1	693257	694045	789	SYNPCC7942_RS03600	SAM-dependent chlorinase/fluorinase
gene-SYNPCC7942_RS03605	482.971	504.987	-0.064291	0.79076	0.87198	FALSE	NC_007604.1	694072	695280	1209	dprA	DNA-processing protein DprA
gene-SYNPCC7942_RS03610	109.563	134.13	-0.29207	0.21724	0.37919	FALSE	NC_007604.1	695313	695948	636	SYNPCC7942_RS03610	Vat family streptogramin A O-acetyltransferase
gene-SYNPCC7942_RS03615	78.2773	82.2422	-0.075686	0.77288	0.86255	FALSE	NC_007604.1	695971	696570	600	SYNPCC7942_RS03615	transglutaminase family protein
gene-SYNPCC7942_RS03620	14.4557	22.4971	-0.66539	0.11072	0.23453	FALSE	NC_007604.1	696577	697191	615	cbiT	precorrin-6Y C5%2C15-methyltransferase subunit CbiT
gene-SYNPCC7942_RS03625	38.195	33.8814	0.17411	0.54292	0.69149	FALSE	NC_007604.1	697172	698641	1470	SYNPCC7942_RS03625	aminotransferase class I/II-fold pyridoxal phosphate-dependent enzyme
gene-SYNPCC7942_RS03630	1033.36	485.13	1.0911	1.6057e-05	0.0001837	TRUE	NC_007604.1	698735	700459	1725	SYNPCC7942_RS03630	AarF/ABC1/UbiB kinase family protein
gene-SYNPCC7942_RS03635	11.1201	2.61836	2.1415	0.0047861	0.021999	TRUE	NC_007604.1	700511	700840	330	SYNPCC7942_RS03635	hypothetical protein
gene-SYNPCC7942_RS03640	168.292	227.511	-0.43505	0.018544	0.060199	FALSE	NC_007604.1	700843	701481	639	SYNPCC7942_RS03640	DUF3318 domain-containing protein
gene-SYNPCC7942_RS03645	364.272	258.119	0.49641	0.002971	0.014838	TRUE	NC_007604.1	701604	704897	3294	carB	carbamoyl-phosphate synthase large subunit
gene-SYNPCC7942_RS03650	5065.01	5689.08	-0.16746	0.27907	0.45071	FALSE	NC_007604.1	705073	706350	1278	SYNPCC7942_RS03650	S41 family peptidase
gene-SYNPCC7942_RS03655	323.79	552.586	-0.7722	1.5788e-05	0.00018305	TRUE	NC_007604.1	706450	707673	1224	ispG	(E)-4-hydroxy-3-methylbut-2-enyl-diphosphate synthase
gene-SYNPCC7942_RS03660	302.466	352.339	-0.21784	0.24553	0.41378	FALSE	NC_007604.1	707744	709450	1707	SYNPCC7942_RS03660	N-acetylmuramoyl-L-alanine amidase
gene-SYNPCC7942_RS03665	0	0	NA	NA	NA	NA	NC_007604.1	709609	709692	84	SYNPCC7942_RS03665	tRNA-Leu
gene-SYNPCC7942_RS03670	186.146	292.549	-0.65324	0.00037942	0.0026206	TRUE	NC_007604.1	709872	711179	1308	murA	UDP-N-acetylglucosamine 1-carboxyvinyltransferase
gene-SYNPCC7942_RS03675	0	0	NA	NA	NA	NA	NC_007604.1	711226	711309	84	SYNPCC7942_RS03675	tRNA-Leu
gene-SYNPCC7942_RS03680	19.3999	11.7369	0.73083	0.061215	0.14984	FALSE	NC_007604.1	711503	712546	1044	SYNPCC7942_RS03680	tyrosine-type recombinase/integrase
gene-SYNPCC7942_RS03685	0.261178	0	0.48602	0.89061	NA	NA	NC_007604.1	712522	712740	219	SYNPCC7942_RS03685	hypothetical protein
gene-SYNPCC7942_RS03695	1.4519	0	2.9073	0.098266	NA	NA	NC_007604.1	713127	713651	525	SYNPCC7942_RS03695	2'-deoxycytidine 5'-triphosphate deaminase
gene-SYNPCC7942_RS03700	1.62298	4.35896	-1.4717	0.099482	0.21821	FALSE	NC_007604.1	713678	714331	654	SYNPCC7942_RS03700	hypothetical protein
gene-SYNPCC7942_RS03705	1.3464	2.71327	-0.99143	0.31507	0.48635	FALSE	NC_007604.1	714328	714831	504	SYNPCC7942_RS03705	hypothetical protein
gene-SYNPCC7942_RS03710	0	0	NA	NA	NA	NA	NC_007604.1	714824	715054	231	SYNPCC7942_RS03710	hypothetical protein
gene-SYNPCC7942_RS03720	0	0.260235	-0.95666	0.78661	NA	NA	NC_007604.1	715386	715589	204	SYNPCC7942_RS03720	hypothetical protein
gene-SYNPCC7942_RS03725	0.45021	2.31031	-2.3742	0.10409	0.22526	FALSE	NC_007604.1	715592	715882	291	SYNPCC7942_RS03725	hypothetical protein
gene-SYNPCC7942_RS03730	12.8844	12.2015	0.10101	0.86964	0.92826	FALSE	NC_007604.1	715943	717025	1083	SYNPCC7942_RS03730	hypothetical protein
gene-SYNPCC7942_RS03735	1.41833	1.33281	0.065878	0.96249	0.97719	FALSE	NC_007604.1	717138	717386	249	SYNPCC7942_RS03735	hypothetical protein
gene-SYNPCC7942_RS03745	1.83458	2.53618	-0.51505	0.58141	0.72467	FALSE	NC_007604.1	718004	718447	444	SYNPCC7942_RS03745	hypothetical protein
gene-SYNPCC7942_RS03750	28.6082	13.702	1.0468	0.0077103	0.031385	TRUE	NC_007604.1	718666	720075	1410	SYNPCC7942_RS03750	DEAD/DEAH box helicase
gene-SYNPCC7942_RS03755	0.510961	0.531017	-0.20477	0.91637	NA	NA	NC_007604.1	720068	720430	363	SYNPCC7942_RS03755	VRR-NUC domain-containing protein
gene-SYNPCC7942_RS03760	68.8563	47.1379	0.54007	0.049714	0.12846	FALSE	NC_007604.1	720423	722966	2544	SYNPCC7942_RS03760	primase-helicase zinc-binding domain-containing protein
gene-SYNPCC7942_RS03765	131.878	158.729	-0.26482	0.21726	0.37919	FALSE	NC_007604.1	723236	723781	546	SYNPCC7942_RS03765	hypothetical protein
gene-SYNPCC7942_RS03770	67.1792	47.7331	0.49389	0.051117	0.13028	FALSE	NC_007604.1	723806	724411	606	SYNPCC7942_RS03770	hypothetical protein
gene-SYNPCC7942_RS03775	11.3025	13.2666	-0.2093	0.69906	0.80975	FALSE	NC_007604.1	724662	725165	504	SYNPCC7942_RS03775	hypothetical protein
gene-SYNPCC7942_RS03780	68.2963	53.8086	0.34034	0.25054	0.4187	FALSE	NC_007604.1	725474	727354	1881	SYNPCC7942_RS03780	phage terminase large subunit family protein
gene-SYNPCC7942_RS03785	20.8949	24.5283	-0.23165	0.57407	0.71779	FALSE	NC_007604.1	727482	727691	210	SYNPCC7942_RS03785	hypothetical protein
gene-SYNPCC7942_RS03790	149.519	159.331	-0.085928	0.69789	0.80912	FALSE	NC_007604.1	727691	729154	1464	SYNPCC7942_RS03790	phage portal protein
gene-SYNPCC7942_RS03795	76.6047	113.786	-0.56566	0.058771	0.14426	FALSE	NC_007604.1	729177	731051	1875	SYNPCC7942_RS03795	Mu-like prophage major head subunit gpT family protein
gene-SYNPCC7942_RS03800	6.42193	7.67189	-0.25211	0.6794	0.7966	FALSE	NC_007604.1	731099	731428	330	SYNPCC7942_RS03800	DUF2190 family protein
gene-SYNPCC7942_RS03805	8.15012	7.59157	0.11382	0.83365	0.90208	FALSE	NC_007604.1	731452	731745	294	SYNPCC7942_RS03805	electron transfer flavoprotein
gene-SYNPCC7942_RS03810	18.582	18.8643	-0.016341	0.9676	0.98043	FALSE	NC_007604.1	731738	732376	639	SYNPCC7942_RS03810	hypothetical protein
gene-SYNPCC7942_RS03815	8.91754	11.8678	-0.37377	0.53473	0.68544	FALSE	NC_007604.1	732373	732729	357	SYNPCC7942_RS03815	hypothetical protein
gene-SYNPCC7942_RS03825	1.79406	4.99316	-1.5867	0.07523	0.17761	FALSE	NC_007604.1	733267	733536	270	SYNPCC7942_RS03825	PAAR domain-containing protein
gene-SYNPCC7942_RS03830	8.35122	10.621	-0.31696	0.53918	0.68858	FALSE	NC_007604.1	733548	733880	333	SYNPCC7942_RS03830	GPW/gp25 family protein
gene-SYNPCC7942_RS03835	26.6134	28.6348	-0.085635	0.80666	0.88429	FALSE	NC_007604.1	733877	734716	840	SYNPCC7942_RS03835	baseplate J/gp47 family protein
gene-SYNPCC7942_RS03840	54.972	43.7104	0.32221	0.20751	0.36987	FALSE	NC_007604.1	734713	735552	840	SYNPCC7942_RS03840	phage tail protein
gene-SYNPCC7942_RS03845	41.9719	51.4771	-0.29965	0.35874	0.53119	FALSE	NC_007604.1	735651	736136	486	SYNPCC7942_RS03845	hypothetical protein
gene-SYNPCC7942_RS03850	227.961	195.174	0.22286	0.17979	0.3335	FALSE	NC_007604.1	736140	738155	2016	SYNPCC7942_RS03850	DUF4815 domain-containing protein
gene-SYNPCC7942_RS03855	324.661	472.315	-0.53903	0.0073115	0.030332	TRUE	NC_007604.1	738159	739610	1452	SYNPCC7942_RS03855	hypothetical protein
gene-SYNPCC7942_RS03860	227.316	333.86	-0.55291	0.0015712	0.0087188	TRUE	NC_007604.1	739615	740778	1164	SYNPCC7942_RS03860	phage tail protein
gene-SYNPCC7942_RS03870	36.7848	32.7041	0.16856	0.5958	0.73575	FALSE	NC_007604.1	741396	742820	1425	SYNPCC7942_RS03870	phage tail sheath subtilisin-like domain-containing protein
gene-SYNPCC7942_RS03875	7.85833	8.99094	-0.1913	0.72552	0.82931	FALSE	NC_007604.1	742817	743320	504	SYNPCC7942_RS03875	phage major tail tube protein
gene-SYNPCC7942_RS03880	3.21917	3.99335	-0.32567	0.67171	0.79077	FALSE	NC_007604.1	743324	743614	291	SYNPCC7942_RS03880	phage tail assembly protein
gene-SYNPCC7942_RS03885	117.661	132.48	-0.16845	0.42432	0.59181	FALSE	NC_007604.1	743738	746590	2853	SYNPCC7942_RS03885	phage tail tape measure protein
gene-SYNPCC7942_RS03890	15.2185	19.3998	-0.32616	0.4392	0.60387	FALSE	NC_007604.1	746590	747510	921	SYNPCC7942_RS03890	phage tail protein
gene-SYNPCC7942_RS03895	0	0.58261	-1.7123	0.51167	NA	NA	NC_007604.1	747510	747722	213	SYNPCC7942_RS03895	tail protein X
gene-SYNPCC7942_RS03900	18.282	25.3646	-0.45373	0.27499	0.44567	FALSE	NC_007604.1	747719	749161	1443	SYNPCC7942_RS03900	contractile injection system protein%2C VgrG/Pvc8 family
gene-SYNPCC7942_RS03910	5.38223	4.20746	0.40281	0.54491	0.69243	FALSE	NC_007604.1	749431	750009	579	SYNPCC7942_RS03910	D-Ala-D-Ala carboxypeptidase family metallohydrolase
gene-SYNPCC7942_RS03915	0	0.7873	-2.2288	0.34383	NA	NA	NC_007604.1	750009	750203	195	SYNPCC7942_RS03915	hypothetical protein
gene-SYNPCC7942_RS03920	11.3575	14.9051	-0.4218	0.43775	0.6031	FALSE	NC_007604.1	750406	750870	465	SYNPCC7942_RS03920	chain A%2C D20c mutant of T4 lysozyme
gene-SYNPCC7942_RS03925	462.827	525.544	-0.18392	0.61114	0.74676	FALSE	NC_007604.1	751142	751957	816	SYNPCC7942_RS03925	hypothetical protein
gene-SYNPCC7942_RS03930	7713.75	9149.36	-0.24628	0.42871	0.59427	FALSE	NC_007604.1	752574	753953	1380	SYNPCC7942_RS03930	hypothetical protein
gene-SYNPCC7942_RS03935	1031.42	1100.43	-0.093675	0.80037	0.87926	FALSE	NC_007604.1	753963	754553	591	SYNPCC7942_RS03935	restriction endonuclease
gene-SYNPCC7942_RS03940	2835.1	1731.54	0.71133	0.010667	0.039944	TRUE	NC_007604.1	754779	755507	729	SYNPCC7942_RS03940	hypothetical protein
gene-SYNPCC7942_RS03950	4391.26	5072.25	-0.20802	0.2759	0.44614	FALSE	NC_007604.1	756010	756561	552	SYNPCC7942_RS03950	Panacea domain-containing protein
gene-SYNPCC7942_RS03955	217.281	150.843	0.52469	0.025246	0.075103	FALSE	NC_007604.1	756989	757387	399	SYNPCC7942_RS03955	helix-turn-helix transcriptional regulator
gene-SYNPCC7942_RS03960	15.6902	13.9019	0.17965	0.65563	0.78246	FALSE	NC_007604.1	757356	757595	240	SYNPCC7942_RS03960	helix-turn-helix transcriptional regulator
gene-SYNPCC7942_RS03965	1.081	0.985396	0.10905	0.94326	NA	NA	NC_007604.1	758049	758327	279	SYNPCC7942_RS03965	hypothetical protein
gene-SYNPCC7942_RS03970	27.6822	12.6495	1.1328	0.0052622	0.023747	TRUE	NC_007604.1	758390	759037	648	SYNPCC7942_RS03970	DNA damage-inducible protein
gene-SYNPCC7942_RS03975	31.2093	5.52955	2.4899	2.0707e-07	4.268e-06	TRUE	NC_007604.1	759413	759847	435	SYNPCC7942_RS03975	Rho termination factor N-terminal domain-containing protein
gene-SYNPCC7942_RS03985	2304.05	3482.12	-0.59566	0.00047155	0.0031726	TRUE	NC_007604.1	760486	761178	693	SYNPCC7942_RS03985	Coq4 family protein
gene-SYNPCC7942_RS03990	1228.36	923.246	0.4122	0.092352	0.20729	FALSE	NC_007604.1	761226	762128	903	SYNPCC7942_RS03990	hypothetical protein
gene-SYNPCC7942_RS03995	1161.26	644.11	0.85015	0.015908	0.053653	FALSE	NC_007604.1	762153	763643	1491	SYNPCC7942_RS03995	bifunctional metallophosphatase/5'-nucleotidase
gene-SYNPCC7942_RS04000	335.244	572.73	-0.77089	0.00010605	0.00090002	TRUE	NC_007604.1	763640	764854	1215	SYNPCC7942_RS04000	glutathione S-transferase family protein
gene-SYNPCC7942_RS04005	39.5068	36.9614	0.10676	0.70602	0.81527	FALSE	NC_007604.1	764984	765577	594	SYNPCC7942_RS04005	chromophore lyase CpcT/CpeT
gene-SYNPCC7942_RS04010	73.7291	83.1338	-0.17424	0.455	0.61474	FALSE	NC_007604.1	765592	766140	549	SYNPCC7942_RS04010	GNAT family N-acetyltransferase
gene-SYNPCC7942_RS04015	369.43	643.315	-0.79997	1.2358e-08	3.4143e-07	TRUE	NC_007604.1	766216	767103	888	SYNPCC7942_RS04015	alpha/beta hydrolase
gene-SYNPCC7942_RS04020	26.8528	20.2123	0.40508	0.20795	0.3699	FALSE	NC_007604.1	767242	767721	480	SYNPCC7942_RS04020	divergent PAP2 family protein
gene-SYNPCC7942_RS04025	240.583	206.957	0.22068	0.23256	0.39813	FALSE	NC_007604.1	767721	768626	906	SYNPCC7942_RS04025	polyprenyl synthetase family protein
gene-SYNPCC7942_RS04030	168.355	288.31	-0.77312	0.0001766	0.0013814	TRUE	NC_007604.1	768669	769538	870	folD	bifunctional methylenetetrahydrofolate dehydrogenase/methenyltetrahydrofolate cyclohydrolase FolD
gene-SYNPCC7942_RS04035	10.3354	10.0034	0.037517	0.93962	0.96348	FALSE	NC_007604.1	769574	770038	465	SYNPCC7942_RS04035	hypothetical protein
gene-SYNPCC7942_RS04040	1979.3	2123.02	-0.10097	0.57528	0.71862	FALSE	NC_007604.1	770200	772593	2394	SYNPCC7942_RS04040	HDIG domain-containing protein
gene-SYNPCC7942_RS04045	664.206	797.402	-0.26397	0.3928	0.56142	FALSE	NC_007604.1	772585	773958	1374	SYNPCC7942_RS04045	serine/threonine-protein kinase
gene-SYNPCC7942_RS04050	15955.9	30371.8	-0.92859	1.1051e-05	0.00013538	TRUE	NC_007604.1	774004	776520	2517	ppsA	phosphoenolpyruvate synthase
gene-SYNPCC7942_RS04055	985.962	1587.55	-0.68663	5.7203e-05	0.00055226	TRUE	NC_007604.1	776760	778556	1797	SYNPCC7942_RS04055	ABC transporter ATP-binding protein
gene-SYNPCC7942_RS04060	49.0463	60.3636	-0.29264	0.25685	0.42749	FALSE	NC_007604.1	778589	779245	657	hisG	ATP phosphoribosyltransferase
gene-SYNPCC7942_RS04065	17.7613	17.1135	0.08434	0.82733	0.89792	FALSE	NC_007604.1	779931	781919	1989	SYNPCC7942_RS04065	penicillin-binding protein 1A
gene-SYNPCC7942_RS04070	22.3412	33.0827	-0.58112	0.1234	0.25482	FALSE	NC_007604.1	782076	782942	867	SYNPCC7942_RS04070	hypothetical protein
gene-SYNPCC7942_RS04075	71.1708	72.1786	-0.020447	0.9499	0.96949	FALSE	NC_007604.1	783007	783885	879	SYNPCC7942_RS04075	metallophosphoesterase
gene-SYNPCC7942_RS04080	136.955	186.015	-0.44086	0.01571	0.053262	FALSE	NC_007604.1	783954	784748	795	SYNPCC7942_RS04080	glutathione S-transferase family protein
gene-SYNPCC7942_RS04085	74.3646	174.057	-1.2278	1.1617e-10	4.503e-09	TRUE	NC_007604.1	784844	785167	324	SYNPCC7942_RS04085	hypothetical protein
gene-SYNPCC7942_RS04090	727.559	452.505	0.68477	0.02025	0.064288	FALSE	NC_007604.1	785282	785710	429	SYNPCC7942_RS04090	RNA-binding region RNP-1
gene-SYNPCC7942_RS04095	129.324	98.0168	0.39733	0.039988	0.1075	FALSE	NC_007604.1	785973	787211	1239	SYNPCC7942_RS04095	CCA tRNA nucleotidyltransferase
gene-SYNPCC7942_RS04100	255.407	370.126	-0.53426	0.0047425	0.021876	TRUE	NC_007604.1	787255	788490	1236	SYNPCC7942_RS04100	MFS transporter
gene-SYNPCC7942_RS04105	97.6898	71.061	0.45033	0.08272	0.18977	FALSE	NC_007604.1	788593	789261	669	SYNPCC7942_RS04105	PspA/IM30 family protein
gene-SYNPCC7942_RS04110	3309.59	2303.6	0.52291	0.038537	0.10445	FALSE	NC_007604.1	789460	790233	774	SYNPCC7942_RS04110	PspA/IM30 family protein
gene-SYNPCC7942_RS04115	20.3554	22.2713	-0.15178	0.66179	0.78588	FALSE	NC_007604.1	790436	791047	612	SYNPCC7942_RS04115	hypothetical protein
gene-SYNPCC7942_RS04120	88.4474	86.9082	0.032303	0.8892	0.93948	FALSE	NC_007604.1	791175	791720	546	SYNPCC7942_RS04120	DUF721 domain-containing protein
gene-SYNPCC7942_RS04125	18.3678	8.5715	1.0855	0.032647	0.092458	FALSE	NC_007604.1	792010	792270	261	SYNPCC7942_RS04125	hypothetical protein
gene-SYNPCC7942_RS04130	20.1891	13.6971	0.56992	0.11479	0.24218	FALSE	NC_007604.1	792319	792804	486	ruvC	crossover junction endodeoxyribonuclease RuvC
gene-SYNPCC7942_RS04135	458.503	316.362	0.53433	0.0014027	0.0079536	TRUE	NC_007604.1	792810	794384	1575	SYNPCC7942_RS04135	radical SAM protein
gene-SYNPCC7942_RS04140	61.6984	92.0778	-0.57288	0.012621	0.044838	TRUE	NC_007604.1	794455	795048	594	SYNPCC7942_RS04140	chromophore lyase CpcT/CpeT
gene-SYNPCC7942_RS04145	10083	6470.85	0.63995	0.0001931	0.0015059	TRUE	NC_007604.1	795207	795812	606	SYNPCC7942_RS04145	superoxide dismutase
gene-SYNPCC7942_RS04150	18.0336	24.6745	-0.44208	0.29066	0.46112	FALSE	NC_007604.1	795917	796504	588	SYNPCC7942_RS04150	allophycocyanin alpha chain-like protein
gene-SYNPCC7942_RS04155	97.8444	150.654	-0.6218	0.015604	0.053042	FALSE	NC_007604.1	796507	797289	783	SYNPCC7942_RS04155	ABC transporter permease
gene-SYNPCC7942_RS04160	305.18	420.836	-0.46285	0.0025181	0.012898	TRUE	NC_007604.1	797288	798349	1062	pdxA	4-hydroxythreonine-4-phosphate dehydrogenase PdxA
gene-SYNPCC7942_RS04165	871.167	794.236	0.13365	0.52585	0.67807	FALSE	NC_007604.1	798349	799095	747	SYNPCC7942_RS04165	MBL fold metallo-hydrolase
gene-SYNPCC7942_RS04170	114.66	71.4677	0.68256	0.016312	0.05445	FALSE	NC_007604.1	799095	799826	732	SYNPCC7942_RS04170	16S rRNA (uracil(1498)-N(3))-methyltransferase
gene-SYNPCC7942_RS04175	69.9065	131.153	-0.90973	8.0404e-05	0.00071232	TRUE	NC_007604.1	799840	800679	840	SYNPCC7942_RS04175	Rpn family recombination-promoting nuclease/putative transposase
gene-SYNPCC7942_RS04180	817.983	837.489	-0.034389	0.82643	0.89781	FALSE	NC_007604.1	800851	802980	2130	SYNPCC7942_RS04180	HAD-IIB family hydrolase
gene-SYNPCC7942_RS04185	151.928	216.65	-0.51068	0.009904	0.037825	TRUE	NC_007604.1	803100	804815	1716	SYNPCC7942_RS04185	glycosyltransferase family 39 protein
gene-SYNPCC7942_RS04190	0.189032	0	0.48602	0.89061	NA	NA	NC_007604.1	804853	805086	234	SYNPCC7942_RS04190	hypothetical protein
gene-SYNPCC7942_RS04195	235.482	231.174	0.025574	0.88428	0.93671	FALSE	NC_007604.1	805186	806769	1584	SYNPCC7942_RS04195	sodium:proton antiporter
gene-SYNPCC7942_RS04200	272.34	249.556	0.12966	0.53067	0.68326	FALSE	NC_007604.1	806893	807813	921	SYNPCC7942_RS04200	J domain-containing protein
gene-SYNPCC7942_RS04205	246.201	185.167	0.40866	0.015022	0.051401	FALSE	NC_007604.1	807839	809101	1263	SYNPCC7942_RS04205	ATP phosphoribosyltransferase regulatory subunit
gene-SYNPCC7942_RS04210	28.1876	8.59192	1.7354	3.3656e-05	0.00034276	TRUE	NC_007604.1	809134	809358	225	SYNPCC7942_RS04210	ferredoxin family protein
gene-SYNPCC7942_RS04215	47.3599	12.7885	1.8895	1.4153e-06	2.2689e-05	TRUE	NC_007604.1	809365	810096	732	SYNPCC7942_RS04215	ABC transporter ATP-binding protein
gene-SYNPCC7942_RS04220	282.771	261.733	0.10881	0.56017	0.70723	FALSE	NC_007604.1	810181	812226	2046	SYNPCC7942_RS04220	EAL domain-containing protein
gene-SYNPCC7942_RS04225	42.9155	36.5556	0.23846	0.42284	0.59131	FALSE	NC_007604.1	812331	812723	393	SYNPCC7942_RS04225	Fur family transcriptional regulator
gene-SYNPCC7942_RS04230	22.7086	19.4565	0.20375	0.5509	0.69891	FALSE	NC_007604.1	812955	813224	270	purS	phosphoribosylformylglycinamidine synthase subunit PurS
gene-SYNPCC7942_RS04235	133.844	85.1357	0.64853	0.004889	0.022354	TRUE	NC_007604.1	813221	813886	666	purQ	phosphoribosylformylglycinamidine synthase subunit PurQ
gene-SYNPCC7942_RS04240	58.5088	93.0188	-0.6669	0.012255	0.043959	TRUE	NC_007604.1	813960	814394	435	SYNPCC7942_RS04240	hypothetical protein
gene-SYNPCC7942_RS04245	122.85	88.2046	0.48071	0.021398	0.066968	FALSE	NC_007604.1	814476	816077	1602	SYNPCC7942_RS04245	ABC transporter substrate-binding protein
gene-SYNPCC7942_RS04250	132.413	98.8938	0.42133	0.01887	0.060877	FALSE	NC_007604.1	816064	817089	1026	SYNPCC7942_RS04250	ABC transporter permease
gene-SYNPCC7942_RS04255	64.763	51.1091	0.33314	0.28798	0.45882	FALSE	NC_007604.1	817171	818214	1044	SYNPCC7942_RS04255	AI-2E family transporter
gene-SYNPCC7942_RS04260	165.996	109.062	0.5997	0.010773	0.040197	TRUE	NC_007604.1	818189	819895	1707	SYNPCC7942_RS04260	phosphatidylglycerol lysyltransferase domain-containing protein
gene-SYNPCC7942_RS04265	17.5384	12.0032	0.5252	0.24928	0.41689	FALSE	NC_007604.1	819956	820654	699	SYNPCC7942_RS04265	C40 family peptidase
gene-SYNPCC7942_RS04270	108.749	115.829	-0.092148	0.6499	0.77858	FALSE	NC_007604.1	820693	821628	936	SYNPCC7942_RS04270	serine hydrolase
gene-SYNPCC7942_RS04275	202.96	191.03	0.088108	0.65682	0.78246	FALSE	NC_007604.1	821757	822803	1047	cobW	cobalamin biosynthesis protein CobW
gene-SYNPCC7942_RS04280	134.04	226.165	-0.74918	1.3838e-05	0.00016484	TRUE	NC_007604.1	822873	823241	369	SYNPCC7942_RS04280	DUF2237 domain-containing protein
gene-SYNPCC7942_RS04285	5.1031	3.47553	0.54288	0.43969	0.60389	FALSE	NC_007604.1	823506	823838	333	SYNPCC7942_RS04285	septal ring lytic transglycosylase RlpA family protein
gene-SYNPCC7942_RS04290	184.312	92.7532	0.98382	9.6216e-05	0.0008274	TRUE	NC_007604.1	823942	825330	1389	asnS	asparagine--tRNA ligase
gene-SYNPCC7942_RS04295	30.1264	48.0939	-0.67141	0.030785	0.088342	FALSE	NC_007604.1	825403	826005	603	SYNPCC7942_RS04295	HD domain-containing protein
gene-SYNPCC7942_RS04300	0	0	NA	NA	NA	NA	NC_007604.1	826400	826624	225	SYNPCC7942_RS04300	IS5 family transposase
gene-SYNPCC7942_RS04310	766.004	1091.58	-0.51012	0.00045034	0.0030457	TRUE	NC_007604.1	827112	828182	1071	SYNPCC7942_RS04310	hypothetical protein
gene-SYNPCC7942_RS04315	15674	4761.05	1.7189	2.927e-13	1.949e-11	TRUE	NC_007604.1	828582	829235	654	SYNPCC7942_RS04315	alpha/beta hydrolase
gene-SYNPCC7942_RS04320	129.009	156.056	-0.27417	0.15541	0.30066	FALSE	NC_007604.1	829661	830788	1128	ruvB	Holliday junction branch migration DNA helicase RuvB
gene-SYNPCC7942_RS04325	30.1174	21.6289	0.4956	0.17442	0.32659	FALSE	NC_007604.1	831166	832182	1017	SYNPCC7942_RS04325	sll0787 family AIR synthase-like protein
gene-SYNPCC7942_RS04330	67.969	54.4924	0.32822	0.35286	0.52454	FALSE	NC_007604.1	832179	832811	633	SYNPCC7942_RS04330	GNAT family N-acetyltransferase
gene-SYNPCC7942_RS04335	238.759	127.473	0.90614	0.00080478	0.0049956	TRUE	NC_007604.1	832860	833957	1098	SYNPCC7942_RS04335	MSMEG_0568 family radical SAM protein
gene-SYNPCC7942_RS04340	176.109	86.3787	1.0293	0.0053126	0.023747	TRUE	NC_007604.1	833950	834954	1005	SYNPCC7942_RS04340	Nit6803 family nitriliase
gene-SYNPCC7942_RS04345	39.7537	24.1566	0.71805	0.078923	0.18349	FALSE	NC_007604.1	834991	835473	483	SYNPCC7942_RS04345	MSMEG_0572 family nitrogen starvation response protein
gene-SYNPCC7942_RS04350	226.444	169.551	0.41781	0.30576	0.47863	FALSE	NC_007604.1	835671	837011	1341	SYNPCC7942_RS04350	MSMEG_0569 family flavin-dependent oxidoreductase
gene-SYNPCC7942_RS04355	114.801	71.6708	0.66878	0.00242	0.012519	TRUE	NC_007604.1	837065	838405	1341	gor	glutathione-disulfide reductase
gene-SYNPCC7942_RS04360	322.308	295.473	0.1218	0.5194	0.67276	FALSE	NC_007604.1	838504	838935	432	SYNPCC7942_RS04360	hypothetical protein
gene-SYNPCC7942_RS04365	757.309	955.562	-0.33418	0.019969	0.063866	FALSE	NC_007604.1	839099	839809	711	SYNPCC7942_RS04365	PHP domain-containing protein
gene-SYNPCC7942_RS04370	116.943	82.2048	0.50761	0.012402	0.044341	TRUE	NC_007604.1	840263	841078	816	SYNPCC7942_RS04370	D-hexose-6-phosphate mutarotase
gene-SYNPCC7942_RS04375	472.414	448.254	0.073637	0.66702	0.78954	FALSE	NC_007604.1	841120	842232	1113	SYNPCC7942_RS04375	PilT/PilU family type 4a pilus ATPase
gene-SYNPCC7942_RS04380	369.162	213.34	0.79212	2.4908e-05	0.0002684	TRUE	NC_007604.1	842336	845347	3012	uvrA	excinuclease ABC subunit UvrA
gene-SYNPCC7942_RS04385	542.473	429.111	0.33844	0.0093602	0.036444	TRUE	NC_007604.1	845822	846409	588	hemJ	protoporphyrinogen oxidase HemJ
gene-SYNPCC7942_RS04390	0.522355	2.14394	-2.2045	0.1172	0.24585	FALSE	NC_007604.1	846479	846679	201	SYNPCC7942_RS04390	DUF2811 domain-containing protein
gene-SYNPCC7942_RS04395	242.909	364.063	-0.5835	0.0058498	0.02532	TRUE	NC_007604.1	847233	848258	1026	purM	phosphoribosylformylglycinamidine cyclo-ligase
gene-SYNPCC7942_RS04400	154.39	83.0791	0.88924	1.6014e-05	0.0001837	TRUE	NC_007604.1	848870	850105	1236	SYNPCC7942_RS04400	LL-diaminopimelate aminotransferase
gene-SYNPCC7942_RS04405	231.762	222.071	0.058922	0.72011	0.82493	FALSE	NC_007604.1	850233	852629	2397	SYNPCC7942_RS04405	GH116 family glycosyl hydrolase
gene-SYNPCC7942_RS04410	7448.47	14935.4	-1.0037	1.8514e-06	2.7793e-05	TRUE	NC_007604.1	853656	854882	1227	SYNPCC7942_RS04410	response regulator
gene-SYNPCC7942_RS04415	1417.2	2693.55	-0.92671	7.317e-05	0.00066909	TRUE	NC_007604.1	854933	855295	363	SYNPCC7942_RS04415	response regulator
gene-SYNPCC7942_RS04420	841.184	1690.31	-1.0069	6.6891e-07	1.1434e-05	TRUE	NC_007604.1	855315	855821	507	SYNPCC7942_RS04420	chemotaxis protein CheW
gene-SYNPCC7942_RS04425	15073.3	14312.5	0.074704	0.79312	0.87364	FALSE	NC_007604.1	855893	860113	4221	SYNPCC7942_RS04425	GAF domain-containing protein
gene-SYNPCC7942_RS04430	4916.57	3625.16	0.43965	0.040254	0.10788	FALSE	NC_007604.1	860118	862976	2859	SYNPCC7942_RS04430	response regulator
gene-SYNPCC7942_RS04435	1316.52	1529.42	-0.21597	0.18167	0.33533	FALSE	NC_007604.1	862987	863946	960	SYNPCC7942_RS04435	chemotaxis protein CheW
gene-SYNPCC7942_RS04440	323.573	238.014	0.44051	0.046188	0.12116	FALSE	NC_007604.1	864180	865469	1290	SYNPCC7942_RS04440	bifunctional sterol desaturase/short chain dehydrogenase
gene-SYNPCC7942_RS04445	17.3382	17.4494	-0.038899	0.92579	0.95854	FALSE	NC_007604.1	865635	865973	339	SYNPCC7942_RS04445	hypothetical protein
gene-SYNPCC7942_RS04450	383.324	547.936	-0.51574	0.0082224	0.033004	TRUE	NC_007604.1	866027	867208	1182	SYNPCC7942_RS04450	phosphotransacetylase family protein
gene-SYNPCC7942_RS04455	125.701	171.688	-0.44779	0.0090242	0.035455	TRUE	NC_007604.1	867395	867913	519	SYNPCC7942_RS04455	hypothetical protein
gene-SYNPCC7942_RS04460	34.9991	37.3804	-0.094097	0.77879	0.86655	FALSE	NC_007604.1	867986	868477	492	SYNPCC7942_RS04460	YajQ family cyclic di-GMP-binding protein
gene-SYNPCC7942_RS04465	29.9711	27.497	0.12642	0.6911	0.8058	FALSE	NC_007604.1	868540	869121	582	SYNPCC7942_RS04465	hypothetical protein
gene-SYNPCC7942_RS04470	4.80034	3.50057	0.4302	0.56278	0.70983	FALSE	NC_007604.1	869190	869504	315	SYNPCC7942_RS04470	hypothetical protein
gene-SYNPCC7942_RS04475	138.933	115.179	0.26745	0.23853	0.40443	FALSE	NC_007604.1	869541	871253	1713	SYNPCC7942_RS04475	AarF/ABC1/UbiB kinase family protein
gene-SYNPCC7942_RS04480	39.1311	44.4756	-0.18944	0.57266	0.71638	FALSE	NC_007604.1	871262	871852	591	SYNPCC7942_RS04480	helix-hairpin-helix domain-containing protein
gene-SYNPCC7942_RS04485	21.5904	24.0113	-0.16501	0.65559	0.78246	FALSE	NC_007604.1	871886	872113	228	SYNPCC7942_RS04485	type II toxin-antitoxin system HicA family toxin
gene-SYNPCC7942_RS04490	257.924	358.104	-0.47539	0.0586	0.14425	FALSE	NC_007604.1	872106	872330	225	SYNPCC7942_RS04490	type II toxin-antitoxin system HicB family antitoxin
gene-SYNPCC7942_RS04495	9.01341	10.4162	-0.18502	0.69589	0.80788	FALSE	NC_007604.1	872362	872940	579	SYNPCC7942_RS04495	hypothetical protein
gene-SYNPCC7942_RS04500	123.108	126.483	-0.041083	0.88441	0.93671	FALSE	NC_007604.1	873108	874196	1089	SYNPCC7942_RS04500	DUF4062 domain-containing protein
gene-SYNPCC7942_RS04505	181.02	96.823	0.89882	1.8338e-05	0.00020439	TRUE	NC_007604.1	874390	877449	3060	SYNPCC7942_RS04505	DEAD/DEAH box helicase
gene-SYNPCC7942_RS04510	55.1183	34.7794	0.68129	0.0090438	0.035479	TRUE	NC_007604.1	877453	877956	504	SYNPCC7942_RS04510	hypothetical protein
gene-SYNPCC7942_RS04515	1685.86	1600.12	0.075365	0.61743	0.75069	FALSE	NC_007604.1	878045	880675	2631	alaS	alanine--tRNA ligase
gene-SYNPCC7942_RS04520	359.954	322.216	0.15897	0.3915	0.56048	FALSE	NC_007604.1	880867	883485	2619	SYNPCC7942_RS04520	TIGR03960 family B12-binding radical SAM protein
gene-SYNPCC7942_RS04525	1633.05	1022.85	0.67422	0.0028208	0.014225	TRUE	NC_007604.1	883997	886261	2265	SYNPCC7942_RS04525	Rne/Rng family ribonuclease
gene-SYNPCC7942_RS04530	24.1137	14.6598	0.70974	0.053864	0.13594	FALSE	NC_007604.1	886245	886892	648	SYNPCC7942_RS04530	ribonuclease HII
gene-SYNPCC7942_RS04535	16.8256	11.0498	0.60007	0.16092	0.30796	FALSE	NC_007604.1	886915	887472	558	SYNPCC7942_RS04535	DUF1997 domain-containing protein
gene-SYNPCC7942_RS04540	64.6707	35.162	0.88249	0.0010544	0.0062663	TRUE	NC_007604.1	887552	888427	876	pheA	prephenate dehydratase
gene-SYNPCC7942_RS04545	73.9635	71.3375	0.052788	0.81517	0.89136	FALSE	NC_007604.1	888440	889096	657	SYNPCC7942_RS04545	LON peptidase substrate-binding domain-containing protein
gene-SYNPCC7942_RS04550	341.365	455.073	-0.41335	0.052766	0.13382	FALSE	NC_007604.1	889306	889623	318	rpsJ	30S ribosomal protein S10
gene-SYNPCC7942_RS04555	11990.9	11294.1	0.08641	0.74336	0.84264	FALSE	NC_007604.1	889697	890926	1230	tuf	elongation factor Tu
gene-SYNPCC7942_RS04560	10715.5	6525.82	0.71551	0.0094867	0.036674	TRUE	NC_007604.1	890953	893037	2085	fusA	elongation factor G
gene-SYNPCC7942_RS04565	523.443	268.545	0.96259	5.8277e-05	0.00055914	TRUE	NC_007604.1	893112	893582	471	rpsG	30S ribosomal protein S7
gene-SYNPCC7942_RS04570	916.25	576.895	0.66774	4.6348e-07	8.4173e-06	TRUE	NC_007604.1	893750	894124	375	rpsL	30S ribosomal protein S12
gene-SYNPCC7942_RS04575	8.54926	7.96027	0.093201	0.87603	0.93164	FALSE	NC_007604.1	894280	894639	360	SYNPCC7942_RS04575	phosphomannose isomerase type II C-terminal cupin domain
gene-SYNPCC7942_RS04580	534.534	654.123	-0.2899	0.2162	0.37809	FALSE	NC_007604.1	894636	896453	1818	SYNPCC7942_RS04580	phosphodiester glycosidase family protein
gene-SYNPCC7942_RS04585	12474	15022.2	-0.2681	0.13408	0.27097	FALSE	NC_007604.1	896748	901358	4611	gltB	glutamate synthase large subunit
gene-SYNPCC7942_RS04590	355.793	87.5383	2.026	2.1003e-06	3.0992e-05	TRUE	NC_007604.1	901736	902035	300	SYNPCC7942_RS04590	DUF1830 domain-containing protein
gene-SYNPCC7942_RS04595	18.5832	20.5187	-0.12404	0.77165	0.86156	FALSE	NC_007604.1	902109	903119	1011	cofG	7%2C8-didemethyl-8-hydroxy-5-deazariboflavin synthase subunit CofG
gene-SYNPCC7942_RS04600	6869.14	4650.57	0.56278	0.057495	0.14261	FALSE	NC_007604.1	903201	904283	1083	psbA	photosystem II q(b) protein
gene-SYNPCC7942_RS04605	13.7758	13.4454	0.07579	0.87423	0.93079	FALSE	NC_007604.1	904845	905417	573	SYNPCC7942_RS04605	shikimate kinase
gene-SYNPCC7942_RS04610	67.7662	86.8792	-0.36136	0.12393	0.25564	FALSE	NC_007604.1	905485	906657	1173	SYNPCC7942_RS04610	hypothetical protein
gene-SYNPCC7942_RS04615	125.387	100.604	0.31783	0.10784	0.23119	FALSE	NC_007604.1	906832	907638	807	minD	septum site-determining protein MinD
gene-SYNPCC7942_RS04620	21.6338	13.7803	0.65322	0.066344	0.15939	FALSE	NC_007604.1	907653	907928	276	minE	cell division topological specificity factor MinE
gene-SYNPCC7942_RS04625	6.72963	2.19553	1.6185	0.049778	0.1285	FALSE	NC_007604.1	907925	908317	393	SYNPCC7942_RS04625	ferredoxin
gene-SYNPCC7942_RS04630	0	0	NA	NA	NA	NA	NC_007604.1	908331	908402	72	SYNPCC7942_RS04630	tRNA-Thr
gene-SYNPCC7942_RS04635	47.4418	66.16	-0.47878	0.079762	0.18495	FALSE	NC_007604.1	908498	909295	798	SYNPCC7942_RS04635	hypothetical protein
gene-SYNPCC7942_RS04640	1328.55	3487.48	-1.3919	0.00031287	0.0022322	TRUE	NC_007604.1	909440	909643	204	SYNPCC7942_RS04640	hypothetical protein
gene-SYNPCC7942_RS04645	62.9872	53.6838	0.23029	0.4465	0.60934	FALSE	NC_007604.1	909780	910676	897	SYNPCC7942_RS04645	alpha/beta fold hydrolase
gene-SYNPCC7942_RS04650	81.3853	163.235	-0.99794	9.8031e-06	0.00012181	TRUE	NC_007604.1	910735	911595	861	SYNPCC7942_RS04650	calcium-binding protein
gene-SYNPCC7942_RS04655	6579.09	6949.05	-0.078806	0.6363	0.76693	FALSE	NC_007604.1	911756	914341	2586	acnB	bifunctional aconitate hydratase 2/2-methylisocitrate dehydratase
gene-SYNPCC7942_RS04660	1009.39	1584.54	-0.64962	0.0039844	0.019021	TRUE	NC_007604.1	914613	915158	546	SYNPCC7942_RS04660	hypothetical protein
gene-SYNPCC7942_RS04670	280.77	166.267	0.75909	5.6599e-05	0.00054846	TRUE	NC_007604.1	917280	917987	708	SYNPCC7942_RS04670	hypothetical protein
gene-SYNPCC7942_RS04675	237.707	350.302	-0.55591	0.04178	0.11106	FALSE	NC_007604.1	918135	918491	357	SYNPCC7942_RS04675	iron-sulfur cluster assembly accessory protein
gene-SYNPCC7942_RS04680	200.238	371.209	-0.88634	3.1098e-07	6.0723e-06	TRUE	NC_007604.1	918560	918988	429	SYNPCC7942_RS04680	tetratricopeptide repeat protein
gene-SYNPCC7942_RS04685	2.15189	1.74783	0.39526	0.7144	0.82058	FALSE	NC_007604.1	918998	919249	252	SYNPCC7942_RS04685	hypothetical protein
gene-SYNPCC7942_RS04690	85.124	102.357	-0.25938	0.26693	0.43818	FALSE	NC_007604.1	919325	921283	1959	SYNPCC7942_RS04690	DNA polymerase III subunit gamma/tau
gene-SYNPCC7942_RS04695	9.75915	3.4583	1.4844	0.02141	0.066968	FALSE	NC_007604.1	921286	921780	495	SYNPCC7942_RS04695	GNAT family N-acetyltransferase
gene-SYNPCC7942_RS04700	17.3968	11.3725	0.63074	0.19909	0.35782	FALSE	NC_007604.1	921780	922391	612	SYNPCC7942_RS04700	tRNA-(ms[2]io[6]A)-hydroxylase
gene-SYNPCC7942_RS04705	32.0886	16.5557	0.94383	0.0058304	0.025278	TRUE	NC_007604.1	922388	922837	450	aroQ	type II 3-dehydroquinate dehydratase
gene-SYNPCC7942_RS04710	0	0	NA	NA	NA	NA	NC_007604.1	923151	923232	82	SYNPCC7942_RS04710	tRNA-Tyr
gene-SYNPCC7942_RS04715	0	0	NA	NA	NA	NA	NC_007604.1	923243	923314	72	SYNPCC7942_RS04715	tRNA-Thr
gene-SYNPCC7942_RS04720	216.284	251.542	-0.21811	0.35814	0.53116	FALSE	NC_007604.1	923527	923793	267	SYNPCC7942_RS04720	NIL domain-containing protein
gene-SYNPCC7942_RS04725	1225.45	1291.56	-0.075896	0.73695	0.83881	FALSE	NC_007604.1	924079	926028	1950	SYNPCC7942_RS04725	AMP-binding protein
gene-SYNPCC7942_RS04730	156.392	104.314	0.57892	0.033453	0.094023	FALSE	NC_007604.1	926077	926523	447	SYNPCC7942_RS04730	YlqD family protein
gene-SYNPCC7942_RS04735	209.242	121.234	0.78905	0.0037532	0.01805	TRUE	NC_007604.1	926720	926974	255	psaK	photosystem I reaction center subunit PsaK
gene-SYNPCC7942_RS04740	19.2959	28.9445	-0.59204	0.10779	0.23119	FALSE	NC_007604.1	927092	927394	303	SYNPCC7942_RS04740	DUF3593 domain-containing protein
gene-SYNPCC7942_RS04745	9.74314	6.70381	0.54179	0.29193	0.46228	FALSE	NC_007604.1	927391	928293	903	gluQRS	tRNA glutamyl-Q(34) synthetase GluQRS
gene-SYNPCC7942_RS04750	60.8511	70.4817	-0.21242	0.40758	0.57715	FALSE	NC_007604.1	928293	929168	876	SYNPCC7942_RS04750	S-methyl-5'-thioadenosine phosphorylase
gene-SYNPCC7942_RS04755	1304.21	1919.24	-0.55652	0.00034312	0.0024148	TRUE	NC_007604.1	929220	931214	1995	SYNPCC7942_RS04755	ATP-binding protein
gene-SYNPCC7942_RS04760	176.682	145.096	0.27877	0.12296	0.25464	FALSE	NC_007604.1	931278	932579	1302	purD	phosphoribosylamine--glycine ligase
gene-SYNPCC7942_RS04765	107.507	145.161	-0.43429	0.014658	0.050487	FALSE	NC_007604.1	932734	933993	1260	SYNPCC7942_RS04765	tetratricopeptide repeat protein
gene-SYNPCC7942_RS04770	35.7959	47.5069	-0.41675	0.19864	0.35756	FALSE	NC_007604.1	934021	934746	726	SYNPCC7942_RS04770	phosphoribosylaminoimidazolesuccinocarboxamide synthase
gene-SYNPCC7942_RS04775	835.341	937.255	-0.16554	0.43368	0.59908	FALSE	NC_007604.1	934864	937029	2166	SYNPCC7942_RS04775	BamA/TamA family outer membrane protein
gene-SYNPCC7942_RS04780	100.088	107.587	-0.10092	0.64296	0.77233	FALSE	NC_007604.1	937039	937893	855	lpxC	UDP-3-O-acyl-N-acetylglucosamine deacetylase
gene-SYNPCC7942_RS04785	35.7761	37.9872	-0.091062	0.73936	0.83994	FALSE	NC_007604.1	937912	938379	468	fabZ	3-hydroxyacyl-ACP dehydratase FabZ
gene-SYNPCC7942_RS04790	185.399	165.617	0.16057	0.59034	0.73179	FALSE	NC_007604.1	938386	939192	807	lpxA	acyl-ACP--UDP-N-acetylglucosamine O-acyltransferase
gene-SYNPCC7942_RS04795	190.838	108.851	0.80344	0.00094922	0.0057731	TRUE	NC_007604.1	939202	940392	1191	lpxB	lipid-A-disaccharide synthase
gene-SYNPCC7942_RS04800	3.86557	10.8873	-1.5133	0.0093784	0.036461	TRUE	NC_007604.1	940410	940895	486	SYNPCC7942_RS04800	nitrate reductase associated protein
gene-SYNPCC7942_RS04805	52.0122	31.5342	0.72709	0.0084521	0.033512	TRUE	NC_007604.1	940995	942056	1062	SYNPCC7942_RS04805	anthranilate phosphoribosyltransferase family protein
gene-SYNPCC7942_RS04810	7.10753	10.2215	-0.54575	0.28269	0.45318	FALSE	NC_007604.1	942068	942838	771	SYNPCC7942_RS04810	sulfite exporter TauE/SafE family protein
gene-SYNPCC7942_RS04815	9.73141	12.0103	-0.28218	0.59332	0.73409	FALSE	NC_007604.1	942843	943388	546	SYNPCC7942_RS04815	rhodanese-like domain-containing protein
gene-SYNPCC7942_RS04820	12.0269	7.75416	0.62121	0.21461	0.37684	FALSE	NC_007604.1	943435	944127	693	SYNPCC7942_RS04820	MBL fold metallo-hydrolase
gene-SYNPCC7942_RS04825	79.9333	5.01698	3.9825	1.5133e-18	2.62e-16	TRUE	NC_007604.1	944220	944540	321	SYNPCC7942_RS04825	metalloregulator ArsR/SmtB family transcription factor
gene-SYNPCC7942_RS04830	92.924	76.4444	0.27331	0.34953	0.52114	FALSE	NC_007604.1	944618	945244	627	cysC	adenylyl-sulfate kinase
gene-SYNPCC7942_RS04835	144.266	266.25	-0.87976	0.00056638	0.0037427	TRUE	NC_007604.1	945289	945639	351	SYNPCC7942_RS04835	helix-turn-helix domain-containing protein
gene-SYNPCC7942_RS04840	393.891	316.298	0.3145	0.1096	0.23311	FALSE	NC_007604.1	946064	947773	1710	SYNPCC7942_RS04840	ABC-F family ATP-binding cassette domain-containing protein
gene-SYNPCC7942_RS04845	3297.02	3059.03	0.10821	0.62479	0.75751	FALSE	NC_007604.1	947957	949849	1893	ftsH2	ATP-dependent zinc metalloprotease FtsH2
gene-SYNPCC7942_RS04850	669.863	809.621	-0.27237	0.033749	0.094476	FALSE	NC_007604.1	950237	951505	1269	SYNPCC7942_RS04850	aspartate aminotransferase family protein
gene-SYNPCC7942_RS04855	58.6981	32.9424	0.82841	0.010529	0.039572	TRUE	NC_007604.1	951502	952740	1239	SYNPCC7942_RS04855	folylpolyglutamate synthase/dihydrofolate synthase family protein
gene-SYNPCC7942_RS04860	284.339	487.446	-0.77856	0.00064252	0.0041508	TRUE	NC_007604.1	952793	953806	1014	arsS	arsenosugar biosynthesis radical SAM protein ArsS
gene-SYNPCC7942_RS04865	382.801	513.964	-0.42608	0.0021702	0.011495	TRUE	NC_007604.1	954141	955628	1488	SYNPCC7942_RS04865	NAD(P)/FAD-dependent oxidoreductase
gene-SYNPCC7942_RS04870	42.3774	59.6006	-0.49316	0.055054	0.13814	FALSE	NC_007604.1	955647	956714	1068	SYNPCC7942_RS04870	ABC transporter ATP-binding protein
gene-SYNPCC7942_RS04875	19.5779	34.745	-0.83337	0.011094	0.040982	TRUE	NC_007604.1	956719	957546	828	SYNPCC7942_RS04875	carbohydrate ABC transporter permease
gene-SYNPCC7942_RS04880	67.7633	96.8867	-0.51639	0.01541	0.052587	FALSE	NC_007604.1	957546	958424	879	SYNPCC7942_RS04880	sugar ABC transporter permease
gene-SYNPCC7942_RS04885	139.02	182.011	-0.39182	0.016409	0.0547	FALSE	NC_007604.1	958421	959737	1317	SYNPCC7942_RS04885	ABC transporter substrate-binding protein
gene-SYNPCC7942_RS04890	181.465	150.771	0.26792	0.21037	0.3714	FALSE	NC_007604.1	959837	960685	849	nadC	carboxylating nicotinate-nucleotide diphosphorylase
gene-SYNPCC7942_RS04895	157.77	203.602	-0.36438	0.13157	0.26779	FALSE	NC_007604.1	960829	961620	792	SYNPCC7942_RS04895	PD-(D/E)XK nuclease family protein
gene-SYNPCC7942_RS04900	28.322	15.3877	0.85292	0.03857	0.10445	FALSE	NC_007604.1	961744	962208	465	SYNPCC7942_RS04900	EVE domain-containing protein
gene-SYNPCC7942_RS04905	115.321	76.1497	0.60362	0.0025055	0.01287	TRUE	NC_007604.1	962266	963240	975	SYNPCC7942_RS04905	folate-binding protein
gene-SYNPCC7942_RS04910	308.068	296.114	0.059488	0.73746	0.83888	FALSE	NC_007604.1	963272	963790	519	SYNPCC7942_RS04910	hypothetical protein
gene-SYNPCC7942_RS04915	2569.77	2608.6	-0.02132	0.91107	0.94992	FALSE	NC_007604.1	963926	965068	1143	SYNPCC7942_RS04915	GTP-binding protein
gene-SYNPCC7942_RS04920	278.628	258.27	0.112	0.65535	0.78246	FALSE	NC_007604.1	965072	965719	648	cobO	cob(I)yrinic acid a%2Cc-diamide adenosyltransferase
gene-SYNPCC7942_RS04925	57.8619	64.6091	-0.16438	0.5148	0.67015	FALSE	NC_007604.1	965726	966355	630	purN	phosphoribosylglycinamide formyltransferase
gene-SYNPCC7942_RS04930	244.254	286.433	-0.22849	0.25856	0.42933	FALSE	NC_007604.1	966530	967561	1032	obgE	GTPase ObgE
gene-SYNPCC7942_RS04935	14.4502	12.1989	0.24843	0.60605	0.74382	FALSE	NC_007604.1	967661	968848	1188	SYNPCC7942_RS04935	ABC transporter ATP-binding protein
gene-SYNPCC7942_RS04940	288.397	333.239	-0.21016	0.28169	0.45298	FALSE	NC_007604.1	968937	969950	1014	SYNPCC7942_RS04940	LCP family protein
gene-SYNPCC7942_RS04945	89.2264	54.6691	0.70758	0.0060263	0.025826	TRUE	NC_007604.1	969968	971323	1356	SYNPCC7942_RS04945	16S rRNA (cytosine(967)-C(5))-methyltransferase
gene-SYNPCC7942_RS04950	69.4349	53.9145	0.36174	0.15398	0.29954	FALSE	NC_007604.1	971259	971639	381	SYNPCC7942_RS04950	MGMT family protein
gene-SYNPCC7942_RS04955	315.832	441.723	-0.48253	0.020186	0.064244	FALSE	NC_007604.1	971856	972374	519	SYNPCC7942_RS04955	hypothetical protein
gene-SYNPCC7942_RS04960	375.942	487.809	-0.37417	0.014422	0.049938	TRUE	NC_007604.1	972388	973350	963	SYNPCC7942_RS04960	inositol monophosphatase family protein
gene-SYNPCC7942_RS04965	88.149	139.281	-0.65407	0.00033784	0.0023907	TRUE	NC_007604.1	973359	973946	588	SYNPCC7942_RS04965	hypothetical protein
gene-SYNPCC7942_RS04970	490.103	409.186	0.2597	0.10479	0.22641	FALSE	NC_007604.1	974099	975061	963	hemC	hydroxymethylbilane synthase
gene-SYNPCC7942_RS04975	6.19088	10.518	-0.72498	0.17035	0.32174	FALSE	NC_007604.1	975152	975358	207	SYNPCC7942_RS04975	hypothetical protein
gene-SYNPCC7942_RS04980	76.2233	67.9256	0.17036	0.49527	0.65092	FALSE	NC_007604.1	975368	976195	828	SYNPCC7942_RS04980	dienelactone hydrolase family protein
gene-SYNPCC7942_RS04985	27.2201	22.0845	0.32583	0.38587	0.55571	FALSE	NC_007604.1	976311	977882	1572	crtD	C-3'%2C4' desaturase CrtD
gene-SYNPCC7942_RS04990	969.153	2232.1	-1.2033	2.6818e-12	1.5829e-10	TRUE	NC_007604.1	977903	979153	1251	SYNPCC7942_RS04990	DUF4912 domain-containing protein
gene-SYNPCC7942_RS04995	47.7534	57.6311	-0.28655	0.28164	0.45298	FALSE	NC_007604.1	979369	979761	393	SYNPCC7942_RS04995	RidA family protein
gene-SYNPCC7942_RS05000	78.2134	73.0454	0.10898	0.6156	0.74952	FALSE	NC_007604.1	979758	981137	1380	SYNPCC7942_RS05000	UDP-glucose/GDP-mannose dehydrogenase family protein
gene-SYNPCC7942_RS05005	18.6238	15.0863	0.28942	0.50625	0.66233	FALSE	NC_007604.1	981254	982144	891	rsmH	16S rRNA (cytosine(1402)-N(4))-methyltransferase RsmH
gene-SYNPCC7942_RS05010	237.629	275.612	-0.21125	0.35917	0.53119	FALSE	NC_007604.1	982168	984897	2730	SYNPCC7942_RS05010	CBS domain-containing protein
gene-SYNPCC7942_RS05015	4148.61	5286.7	-0.34969	0.070197	0.1671	FALSE	NC_007604.1	985009	986010	1002	SYNPCC7942_RS05015	phosphoribulokinase
gene-SYNPCC7942_RS05020	9378.42	5782.26	0.69763	8.5643e-06	0.00010797	TRUE	NC_007604.1	986415	987626	1212	petH	ferredoxin-NADP+ reductase (FNR)
gene-SYNPCC7942_RS05025	2.09998	2.46358	-0.2351	0.81616	0.89163	FALSE	NC_007604.1	987815	988033	219	SYNPCC7942_RS05025	hypothetical protein
gene-SYNPCC7942_RS05030	138.574	148.825	-0.095145	0.69226	0.80612	FALSE	NC_007604.1	988074	988577	504	SYNPCC7942_RS05030	DinB family protein
gene-SYNPCC7942_RS05035	46.0135	26.0952	0.8081	0.0099235	0.037843	TRUE	NC_007604.1	988653	989273	621	SYNPCC7942_RS05035	LysE family translocator
gene-SYNPCC7942_RS05040	115.481	127.632	-0.14676	0.47483	0.63173	FALSE	NC_007604.1	989800	991494	1695	SYNPCC7942_RS05040	DUF87 domain-containing protein
gene-SYNPCC7942_RS05045	184.069	244.457	-0.40485	0.019289	0.061996	FALSE	NC_007604.1	991625	992167	543	SYNPCC7942_RS05045	SRPBCC family protein
gene-SYNPCC7942_RS05050	285.03	374.479	-0.39478	0.011198	0.041307	TRUE	NC_007604.1	992187	992873	687	deoC	deoxyribose-phosphate aldolase
gene-SYNPCC7942_RS05055	59.9972	48.8251	0.28977	0.26078	0.43192	FALSE	NC_007604.1	992870	993670	801	recO	DNA repair protein RecO
gene-SYNPCC7942_RS05060	529.673	672.387	-0.3449	0.083445	0.1911	FALSE	NC_007604.1	993654	995036	1383	SYNPCC7942_RS05060	MFS transporter
gene-SYNPCC7942_RS05065	151.972	240.058	-0.65783	0.0016875	0.0092653	TRUE	NC_007604.1	995080	996231	1152	SYNPCC7942_RS05065	glycosyltransferase family 4 protein
gene-SYNPCC7942_RS05070	106.961	189.956	-0.82318	0.0017106	0.0093525	TRUE	NC_007604.1	996280	996723	444	SYNPCC7942_RS05070	transcriptional repressor
gene-SYNPCC7942_RS05075	182.327	202.999	-0.15552	0.37312	0.54407	FALSE	NC_007604.1	996948	997274	327	SYNPCC7942_RS05075	DUF2488 family protein
gene-SYNPCC7942_RS05080	347.289	500.291	-0.52378	0.0029296	0.014659	TRUE	NC_007604.1	997379	997822	444	SYNPCC7942_RS05080	hypothetical protein
gene-SYNPCC7942_RS05090	445.657	451.673	-0.01842	0.9133	0.9514	FALSE	NC_007604.1	998464	999729	1266	pxcA	proton extrusion protein PcxA
gene-SYNPCC7942_RS05095	103.237	100.109	0.045626	0.84738	0.91322	FALSE	NC_007604.1	999802	1001799	1998	SYNPCC7942_RS05095	hypothetical protein
gene-SYNPCC7942_RS05100	260.566	348.927	-0.41847	0.021308	0.066832	FALSE	NC_007604.1	1001766	1003118	1353	SYNPCC7942_RS05100	DUF697 domain-containing protein
gene-SYNPCC7942_RS05105	96.6902	135.136	-0.48032	0.041849	0.11113	FALSE	NC_007604.1	1003177	1003746	570	SYNPCC7942_RS05105	hypothetical protein
gene-SYNPCC7942_RS05110	11.8321	12.9127	-0.13419	0.77937	0.86682	FALSE	NC_007604.1	1003809	1004204	396	SYNPCC7942_RS05110	DUF565 domain-containing protein
gene-SYNPCC7942_RS05115	61.1445	60.8936	0.00021874	0.99925	0.99971	FALSE	NC_007604.1	1004167	1005240	1074	SYNPCC7942_RS05115	hypothetical protein
gene-SYNPCC7942_RS05120	82.3394	73.1634	0.16409	0.50811	0.66343	FALSE	NC_007604.1	1005256	1005432	177	rpmF	50S ribosomal protein L32
gene-SYNPCC7942_RS05125	1079.62	1104.91	-0.032857	0.87315	0.9301	FALSE	NC_007604.1	1005621	1007519	1899	ftsH	ATP-dependent zinc metalloprotease FtsH
gene-SYNPCC7942_RS05130	408.761	346.897	0.23493	0.41979	0.58865	FALSE	NC_007604.1	1008139	1011369	3231	SYNPCC7942_RS05130	endonuclease/exonuclease/phosphatase family protein
gene-SYNPCC7942_RS05135	357.92	199.535	0.8406	5.5836e-06	7.5919e-05	TRUE	NC_007604.1	1011886	1013679	1794	SYNPCC7942_RS05135	aspartate kinase
gene-SYNPCC7942_RS05140	28220.1	29030.1	-0.0408	0.83072	0.90003	FALSE	NC_007604.1	1013888	1014316	429	SYNPCC7942_RS05140	photosystem I reaction center subunit II
gene-SYNPCC7942_RS05145	721.697	579.69	0.31449	0.03608	0.099681	FALSE	NC_007604.1	1014434	1015987	1554	SYNPCC7942_RS05145	anthranilate synthase component I family protein
gene-SYNPCC7942_RS05150	1.04704	3.1861	-1.5569	0.22951	0.39447	FALSE	NC_007604.1	1015963	1016316	354	SYNPCC7942_RS05150	cupin domain-containing protein
gene-SYNPCC7942_RS05155	15.1619	8.02195	0.8953	0.070581	0.16786	FALSE	NC_007604.1	1016315	1016944	630	SYNPCC7942_RS05155	HAD family phosphatase
gene-SYNPCC7942_RS05160	98.1637	83.0802	0.23523	0.27827	0.4497	FALSE	NC_007604.1	1017044	1018123	1080	SYNPCC7942_RS05160	tetratricopeptide repeat protein
gene-SYNPCC7942_RS05170	154.673	172.009	-0.15436	0.66619	0.78899	FALSE	NC_007604.1	1018904	1020295	1392	fumC	class II fumarate hydratase
gene-SYNPCC7942_RS05175	13.6933	10.4806	0.37036	0.42408	0.59179	FALSE	NC_007604.1	1020332	1021186	855	purU	formyltetrahydrofolate deformylase
gene-SYNPCC7942_RS05180	17.139	16.9267	-0.0003098	0.99934	0.99971	FALSE	NC_007604.1	1021351	1021950	600	SYNPCC7942_RS05180	helix-turn-helix domain-containing protein
gene-SYNPCC7942_RS05185	210.835	203.665	0.047172	0.76362	0.85626	FALSE	NC_007604.1	1021969	1022700	732	SYNPCC7942_RS05185	pseudouridine synthase
gene-SYNPCC7942_RS05190	108.762	105.908	0.036265	0.90309	0.94616	FALSE	NC_007604.1	1022715	1023956	1242	SYNPCC7942_RS05190	histidine kinase dimerization/phospho-acceptor domain-containing protein
gene-SYNPCC7942_RS05195	169.914	225.976	-0.41299	0.22167	0.38384	FALSE	NC_007604.1	1023969	1024742	774	SYNPCC7942_RS05195	response regulator transcription factor
gene-SYNPCC7942_RS05205	12.7549	12.877	-0.013339	0.97335	0.98472	FALSE	NC_007604.1	1025389	1025625	237	SYNPCC7942_RS05205	hypothetical protein
gene-SYNPCC7942_RS05210	2653.42	3417.66	-0.36499	0.038283	0.1041	FALSE	NC_007604.1	1025629	1028415	2787	SYNPCC7942_RS05210	hybrid sensor histidine kinase/response regulator
gene-SYNPCC7942_RS05215	1259.14	1432.05	-0.18612	0.31168	0.48368	FALSE	NC_007604.1	1028418	1030937	2520	SYNPCC7942_RS05215	methyl-accepting chemotaxis protein
gene-SYNPCC7942_RS05220	449.978	494.957	-0.13823	0.56134	0.70836	FALSE	NC_007604.1	1030953	1031435	483	SYNPCC7942_RS05220	chemotaxis protein CheW
gene-SYNPCC7942_RS05230	323.79	297.412	0.12071	0.47664	0.63219	FALSE	NC_007604.1	1031697	1032458	762	SYNPCC7942_RS05230	YebC/PmpR family DNA-binding transcriptional regulator
gene-SYNPCC7942_RS05235	12.6465	12.8293	-0.030732	0.93989	0.96348	FALSE	NC_007604.1	1032577	1033212	636	SYNPCC7942_RS05235	hypothetical protein
gene-SYNPCC7942_RS05240	287.007	271.045	0.081282	0.75596	0.85025	FALSE	NC_007604.1	1033300	1034799	1500	malQ	4-alpha-glucanotransferase
gene-SYNPCC7942_RS05245	71.8581	58.7246	0.28575	0.42595	0.59186	FALSE	NC_007604.1	1034796	1035746	951	SYNPCC7942_RS05245	o-succinylbenzoate synthase
gene-SYNPCC7942_RS05250	60.7844	51.3813	0.23298	0.31613	0.48654	FALSE	NC_007604.1	1035731	1037074	1344	SYNPCC7942_RS05250	2-succinylbenzoate--CoA ligase
gene-SYNPCC7942_RS05255	352.299	331.907	0.088185	0.6933	0.80629	FALSE	NC_007604.1	1037049	1037837	789	SYNPCC7942_RS05255	DUF1350 family protein
gene-SYNPCC7942_RS05260	80.3091	125.821	-0.64651	0.00060168	0.0039272	TRUE	NC_007604.1	1038106	1039053	948	SYNPCC7942_RS05260	DMT family transporter
gene-SYNPCC7942_RS05265	13.4724	17.2697	-0.38134	0.37501	0.54561	FALSE	NC_007604.1	1039030	1039638	609	SYNPCC7942_RS05265	tetratricopeptide repeat protein
gene-SYNPCC7942_RS05270	286.919	334.935	-0.22014	0.20921	0.37113	FALSE	NC_007604.1	1039971	1041725	1755	SYNPCC7942_RS05270	NFACT RNA binding domain-containing protein
gene-SYNPCC7942_RS05275	2.24004	4.89721	-1.1544	0.17956	0.3335	FALSE	NC_007604.1	1041851	1042114	264	SYNPCC7942_RS05275	DUF370 domain-containing protein
gene-SYNPCC7942_RS05280	98.2649	111.922	-0.18925	0.39139	0.56048	FALSE	NC_007604.1	1042384	1043340	957	SYNPCC7942_RS05280	alpha/beta fold hydrolase
gene-SYNPCC7942_RS05285	188.745	188.461	0.0018754	0.9913	0.99553	FALSE	NC_007604.1	1043944	1044858	915	SYNPCC7942_RS05285	branched-chain amino acid transaminase
gene-SYNPCC7942_RS05290	499.406	388.775	0.36132	0.12503	0.25729	FALSE	NC_007604.1	1044888	1046009	1122	SYNPCC7942_RS05290	histidinol-phosphate transaminase
gene-SYNPCC7942_RS05300	1437.51	298.494	2.2672	3.9637e-12	2.1901e-10	TRUE	NC_007604.1	1046506	1047972	1467	SYNPCC7942_RS05300	circularly permuted type 2 ATP-grasp protein
gene-SYNPCC7942_RS05305	1009.78	497.783	1.0209	2.3447e-05	0.00025478	TRUE	NC_007604.1	1047992	1048948	957	SYNPCC7942_RS05305	alpha-E domain-containing protein
gene-SYNPCC7942_RS05310	188.233	77.2657	1.2834	6.9846e-08	1.6341e-06	TRUE	NC_007604.1	1048952	1049815	864	SYNPCC7942_RS05310	transglutaminase family protein
gene-SYNPCC7942_RS05315	158.483	254.22	-0.68081	7.7109e-05	0.00069291	TRUE	NC_007604.1	1049766	1050560	795	SYNPCC7942_RS05315	proteasome-type protease
gene-SYNPCC7942_RS05320	478.159	63.0073	2.9256	1.5616e-05	0.00018186	TRUE	NC_007604.1	1050754	1051257	504	SYNPCC7942_RS05320	hypothetical protein
gene-SYNPCC7942_RS05325	402.197	419.207	-0.060238	0.78385	0.86993	FALSE	NC_007604.1	1051311	1053254	1944	speA	biosynthetic arginine decarboxylase
gene-SYNPCC7942_RS05330	30.8642	23.53	0.41346	0.19368	0.35042	FALSE	NC_007604.1	1053291	1053851	561	psbP	photosystem II reaction center PsbP
gene-SYNPCC7942_RS05335	16.9746	1.17577	3.9395	3.1954e-05	0.0003293	TRUE	NC_007604.1	1053877	1054353	477	SYNPCC7942_RS05335	nuclear transport factor 2 family protein
gene-SYNPCC7942_RS05340	95.4452	190.831	-1.0003	0.00013823	0.0011184	TRUE	NC_007604.1	1054722	1055279	558	SYNPCC7942_RS05340	GIY-YIG nuclease family protein
gene-SYNPCC7942_RS05345	12.9725	27.7847	-1.0929	0.0066604	0.027989	TRUE	NC_007604.1	1055645	1055980	336	SYNPCC7942_RS05345	hypothetical protein
gene-SYNPCC7942_RS05350	14.898	16.367	-0.11943	0.74836	0.84533	FALSE	NC_007604.1	1055969	1056622	654	SYNPCC7942_RS05350	SEC59/DGK1/VTE5 family protein
gene-SYNPCC7942_RS05355	127.854	152.324	-0.25222	0.212	0.37327	FALSE	NC_007604.1	1056740	1057462	723	thyX	FAD-dependent thymidylate synthase
gene-SYNPCC7942_RS05360	210.505	141.097	0.57942	0.00096401	0.0058222	TRUE	NC_007604.1	1057543	1059114	1572	SYNPCC7942_RS05360	SpoIID/LytB domain-containing protein
gene-SYNPCC7942_RS05365	24.0577	15.1698	0.67117	0.15152	0.29586	FALSE	NC_007604.1	1059261	1059689	429	SYNPCC7942_RS05365	hypothetical protein
gene-SYNPCC7942_RS05370	0	0	NA	NA	NA	NA	NC_007604.1	1060318	1060839	522	SYNPCC7942_RS05370	phycocyanin subunit beta
gene-SYNPCC7942_RS05375	0	0	NA	NA	NA	NA	NC_007604.1	1060891	1061382	492	cpcA	phycocyanin subunit alpha
gene-SYNPCC7942_RS05380	6154.04	6430.21	-0.063195	0.79758	0.87767	FALSE	NC_007604.1	1061488	1062309	822	SYNPCC7942_RS05380	phycobilisome rod-core linker polypeptide
gene-SYNPCC7942_RS05385	8939.09	9841.32	-0.13862	0.53772	0.6879	FALSE	NC_007604.1	1062357	1063226	870	SYNPCC7942_RS05385	phycobilisome rod-core linker polypeptide
gene-SYNPCC7942_RS05390	119.224	105.329	0.18419	0.34305	0.51527	FALSE	NC_007604.1	1063318	1063563	246	SYNPCC7942_RS05390	phycobilisome linker polypeptide
gene-SYNPCC7942_RS05395	0	0	NA	NA	NA	NA	NC_007604.1	1064073	1064594	522	SYNPCC7942_RS05395	phycocyanin subunit beta
gene-SYNPCC7942_RS05400	0	0	NA	NA	NA	NA	NC_007604.1	1064646	1065137	492	cpcA	phycocyanin subunit alpha
gene-SYNPCC7942_RS05405	99.5135	79.4333	0.32308	0.15662	0.302	FALSE	NC_007604.1	1065228	1066049	822	SYNPCC7942_RS05405	HEAT repeat domain-containing protein
gene-SYNPCC7942_RS05410	27.045	22.4754	0.26231	0.43104	0.59638	FALSE	NC_007604.1	1066056	1066679	624	SYNPCC7942_RS05410	HEAT repeat domain-containing protein
gene-SYNPCC7942_RS05415	260.371	740.627	-1.5059	1.2252e-18	2.2728e-16	TRUE	NC_007604.1	1066706	1067488	783	SYNPCC7942_RS05415	helix-turn-helix domain-containing protein
gene-SYNPCC7942_RS05420	777.423	746.8	0.058873	0.6632	0.78689	FALSE	NC_007604.1	1067527	1068558	1032	SYNPCC7942_RS05420	thiamine phosphate synthase
gene-SYNPCC7942_RS05425	11.5246	7.13692	0.67668	0.21607	0.37809	FALSE	NC_007604.1	1068576	1068788	213	thiS	sulfur carrier protein ThiS
gene-SYNPCC7942_RS05430	13926.7	13116.3	0.086542	0.67656	0.79396	FALSE	NC_007604.1	1068901	1069833	933	SYNPCC7942_RS05430	DUF1517 domain-containing protein
gene-SYNPCC7942_RS05435	46.8022	37.896	0.31449	0.24611	0.41406	FALSE	NC_007604.1	1070025	1072052	2028	SYNPCC7942_RS05435	class I SAM-dependent DNA methyltransferase
gene-SYNPCC7942_RS05440	2.01221	1.2284	0.64942	0.57123	0.71528	FALSE	NC_007604.1	1072074	1072274	201	SYNPCC7942_RS05440	hypothetical protein
gene-SYNPCC7942_RS05445	73.1566	102.241	-0.47262	0.028603	0.082812	FALSE	NC_007604.1	1072278	1073213	936	SYNPCC7942_RS05445	DUF4351 domain-containing protein
gene-SYNPCC7942_RS05450	58.9894	122.622	-1.0452	7.8357e-06	0.00010163	TRUE	NC_007604.1	1073223	1073480	258	SYNPCC7942_RS05450	DUF4351 domain-containing protein
gene-SYNPCC7942_RS05455	20.5661	23.3084	-0.17818	0.58518	0.72748	FALSE	NC_007604.1	1073494	1073742	249	SYNPCC7942_RS05455	DUF4351 domain-containing protein
gene-SYNPCC7942_RS05460	1137.5	972.079	0.22643	0.30737	0.48028	FALSE	NC_007604.1	1074007	1075368	1362	SYNPCC7942_RS05460	restriction endonuclease subunit S
gene-SYNPCC7942_RS05465	929.324	994.634	-0.097117	0.52403	0.67707	FALSE	NC_007604.1	1075365	1078484	3120	SYNPCC7942_RS05465	type I restriction endonuclease
gene-SYNPCC7942_RS05475	14.038	8.51096	0.70704	0.10154	0.22141	FALSE	NC_007604.1	1078734	1079282	549	SYNPCC7942_RS05475	DUF4145 domain-containing protein
gene-SYNPCC7942_RS05480	390.398	235.305	0.72982	1.7124e-05	0.00019336	TRUE	NC_007604.1	1079478	1080773	1296	SYNPCC7942_RS05480	dihydrolipoamide acetyltransferase family protein
gene-SYNPCC7942_RS05485	29.3512	26.4403	0.14041	0.66338	0.78689	FALSE	NC_007604.1	1080999	1081550	552	SYNPCC7942_RS05485	hypothetical protein
gene-SYNPCC7942_RS05490	75.0824	29.9388	1.3362	4.2727e-05	0.00041955	TRUE	NC_007604.1	1081730	1082851	1122	SYNPCC7942_RS05490	aldo/keto reductase
gene-SYNPCC7942_RS05495	429.649	494.406	-0.20043	0.3339	0.50356	FALSE	NC_007604.1	1083147	1083647	501	SYNPCC7942_RS05495	bifunctional nuclease family protein
gene-SYNPCC7942_RS05500	49.8616	26.9664	0.90964	0.013541	0.047474	TRUE	NC_007604.1	1083771	1084322	552	SYNPCC7942_RS05500	P-loop NTPase family protein
gene-SYNPCC7942_RS05505	103.895	42.9075	1.2849	9.2876e-08	2.0974e-06	TRUE	NC_007604.1	1084451	1085167	717	rph	ribonuclease PH
gene-SYNPCC7942_RS05510	36.5964	8.6102	2.085	4.1065e-08	1.0094e-06	TRUE	NC_007604.1	1085257	1085562	306	SYNPCC7942_RS05510	hypothetical protein
gene-SYNPCC7942_RS05515	104.259	22.2441	2.2299	1.3424e-10	5.1267e-09	TRUE	NC_007604.1	1085645	1086433	789	SYNPCC7942_RS05515	hypothetical protein
gene-SYNPCC7942_RS05520	398.402	112.752	1.8183	2.1019e-08	5.5138e-07	TRUE	NC_007604.1	1086581	1086997	417	SYNPCC7942_RS05520	YbjN domain-containing protein
gene-SYNPCC7942_RS05525	3.18921	5.43014	-0.8113	0.30787	0.48078	FALSE	NC_007604.1	1087327	1087638	312	SYNPCC7942_RS05525	DUF3067 family protein
gene-SYNPCC7942_RS05530	764.988	1153.93	-0.5926	4.2811e-05	0.00041955	TRUE	NC_007604.1	1087753	1088688	936	SYNPCC7942_RS05530	hypothetical protein
gene-SYNPCC7942_RS05535	475.347	373.32	0.34889	0.088814	0.20091	FALSE	NC_007604.1	1088698	1091151	2454	recG	ATP-dependent DNA helicase RecG
gene-SYNPCC7942_RS05545	384.601	291.135	0.39971	0.028392	0.082292	FALSE	NC_007604.1	1091781	1093124	1344	SYNPCC7942_RS05545	TrkH family potassium uptake protein
gene-SYNPCC7942_RS05550	334.97	262.05	0.35444	0.053398	0.13503	FALSE	NC_007604.1	1093131	1093832	702	SYNPCC7942_RS05550	TrkA family potassium uptake protein
gene-SYNPCC7942_RS05555	518.823	302.332	0.77834	0.0002057	0.0015657	TRUE	NC_007604.1	1094736	1097516	2781	SYNPCC7942_RS05555	cation-translocating P-type ATPase
gene-SYNPCC7942_RS05560	132.804	155.175	-0.22444	0.32236	0.49332	FALSE	NC_007604.1	1097760	1099175	1416	SYNPCC7942_RS05560	glycosyltransferase family 2 protein
gene-SYNPCC7942_RS05565	1.2289	0.232463	1.9591	0.25075	NA	NA	NC_007604.1	1099185	1099511	327	SYNPCC7942_RS05565	hypothetical protein
gene-SYNPCC7942_RS05570	173.208	116.58	0.5709	0.011725	0.042588	TRUE	NC_007604.1	1099720	1102044	2325	glgB	1%2C4-alpha-glucan branching protein GlgB
gene-SYNPCC7942_RS05575	892.74	821.985	0.11998	0.41285	0.58238	FALSE	NC_007604.1	1102104	1103168	1065	hemE	uroporphyrinogen decarboxylase
gene-SYNPCC7942_RS05580	287.483	173.398	0.72744	0.00066584	0.0042696	TRUE	NC_007604.1	1103190	1104164	975	SYNPCC7942_RS05580	NAD(P)-dependent oxidoreductase
gene-SYNPCC7942_RS05585	11140.9	9057.29	0.29874	0.19237	0.34911	FALSE	NC_007604.1	1104193	1104570	378	petE	plastocyanin
gene-SYNPCC7942_RS05590	15602.8	36569.9	-1.2288	4.1065e-05	0.0004055	TRUE	NC_007604.1	1104737	1107361	2625	clpB	ATP-dependent chaperone ClpB
gene-SYNPCC7942_RS05595	24.5496	17.2525	0.53472	0.19237	0.34911	FALSE	NC_007604.1	1107477	1108274	798	SYNPCC7942_RS05595	TPM domain-containing protein
gene-SYNPCC7942_RS05600	82.8705	53.6737	0.62941	0.015577	0.053019	FALSE	NC_007604.1	1108372	1109535	1164	SYNPCC7942_RS05600	SAM-dependent methyltransferase
gene-SYNPCC7942_RS05605	58.4828	37.1358	0.65419	0.018183	0.059248	FALSE	NC_007604.1	1110004	1110663	660	SYNPCC7942_RS05605	class I SAM-dependent methyltransferase
gene-SYNPCC7942_RS05610	57.0266	47.3929	0.2652	0.26636	0.43782	FALSE	NC_007604.1	1110644	1111780	1137	SYNPCC7942_RS05610	anhydro-N-acetylmuramic acid kinase
gene-SYNPCC7942_RS05615	9.10245	5.71606	0.69757	0.23094	0.39588	FALSE	NC_007604.1	1111918	1112535	618	SYNPCC7942_RS05615	TenA family protein
gene-SYNPCC7942_RS05620	179.469	184.08	-0.034591	0.86665	0.92545	FALSE	NC_007604.1	1112853	1113278	426	SYNPCC7942_RS05620	hypothetical protein
gene-SYNPCC7942_RS05625	2693.7	4149.14	-0.62299	0.00016643	0.0013137	TRUE	NC_007604.1	1113354	1114724	1371	thiC	phosphomethylpyrimidine synthase
gene-SYNPCC7942_RS05630	116.321	105.258	0.14599	0.48103	0.63639	FALSE	NC_007604.1	1115020	1116258	1239	SYNPCC7942_RS05630	DUF445 family protein
gene-SYNPCC7942_RS05635	113.66	88.4111	0.35403	0.21034	0.3714	FALSE	NC_007604.1	1116261	1116962	702	ubiE	bifunctional demethylmenaquinone methyltransferase/2-methoxy-6-polyprenyl-1%2C4-benzoquinol methylase UbiE
gene-SYNPCC7942_RS05640	253.508	431.92	-0.769	1.329e-06	2.1571e-05	TRUE	NC_007604.1	1117103	1118491	1389	dnaA	chromosomal replication initiator protein DnaA
gene-SYNPCC7942_RS05645	5912.89	6392.4	-0.11239	0.7495	0.84556	FALSE	NC_007604.1	1118661	1119818	1158	SYNPCC7942_RS05645	HhoA/HhoB/HtrA family serine endopeptidase
gene-SYNPCC7942_RS05650	248.139	202.965	0.29298	0.37547	0.54569	FALSE	NC_007604.1	1119830	1120258	429	SYNPCC7942_RS05650	hypothetical protein
gene-SYNPCC7942_RS05655	18.5332	17.0963	0.1366	0.69832	0.80925	FALSE	NC_007604.1	1120323	1121054	732	SYNPCC7942_RS05655	glucosamine-6-phosphate deaminase
gene-SYNPCC7942_RS05660	87.8152	106.894	-0.28417	0.14567	0.28857	FALSE	NC_007604.1	1121152	1122417	1266	rodA	rod shape-determining protein RodA
gene-SYNPCC7942_RS05665	111.241	97.764	0.18483	0.33978	0.51066	FALSE	NC_007604.1	1122449	1123534	1086	apbC	iron-sulfur cluster carrier protein ApbC
gene-SYNPCC7942_RS05670	46.5247	56.6584	-0.29276	0.2589	0.42952	FALSE	NC_007604.1	1123678	1124148	471	SYNPCC7942_RS05670	CRR6 family NdhI maturation factor
gene-SYNPCC7942_RS05675	247.83	296.409	-0.25573	0.12457	0.25655	FALSE	NC_007604.1	1124289	1125089	801	SYNPCC7942_RS05675	pentapeptide repeat-containing protein
gene-SYNPCC7942_RS05680	30.9474	52.4861	-0.75188	0.016751	0.055418	FALSE	NC_007604.1	1125373	1125648	276	SYNPCC7942_RS05680	HU family DNA-binding protein
gene-SYNPCC7942_RS05685	32.8056	33.9987	-0.032013	0.91916	0.95521	FALSE	NC_007604.1	1125667	1126740	1074	cobD	threonine-phosphate decarboxylase CobD
gene-SYNPCC7942_RS05690	240.115	285.789	-0.25336	0.092432	0.20729	FALSE	NC_007604.1	1126994	1127527	534	SYNPCC7942_RS05690	response regulator
gene-SYNPCC7942_RS05695	93.8111	83.1184	0.17823	0.36428	0.5363	FALSE	NC_007604.1	1127864	1129447	1584	SYNPCC7942_RS05695	serine/threonine-protein kinase
gene-SYNPCC7942_RS05700	105.927	76.109	0.46929	0.082246	0.18944	FALSE	NC_007604.1	1129444	1130385	942	SYNPCC7942_RS05700	RluA family pseudouridine synthase
gene-SYNPCC7942_RS05705	142.819	141.87	0.0081476	0.96531	0.97888	FALSE	NC_007604.1	1130382	1131473	1092	SYNPCC7942_RS05705	AI-2E family transporter
gene-SYNPCC7942_RS05710	151.851	160.929	-0.081598	0.64996	0.77858	FALSE	NC_007604.1	1131480	1132343	864	ylqF	ribosome biogenesis GTPase YlqF
gene-SYNPCC7942_RS05715	79.3336	91.959	-0.21231	0.31008	0.48278	FALSE	NC_007604.1	1132340	1132720	381	SYNPCC7942_RS05715	universal stress protein
gene-SYNPCC7942_RS05720	641.715	312.081	1.0388	6.6921e-07	1.1434e-05	TRUE	NC_007604.1	1132968	1134176	1209	SYNPCC7942_RS05720	phosphoglycerate kinase
gene-SYNPCC7942_RS05725	252.688	309.021	-0.29247	0.27541	0.44567	FALSE	NC_007604.1	1134381	1135043	663	SYNPCC7942_RS05725	hypothetical protein
gene-SYNPCC7942_RS05730	502.209	441.223	0.18563	0.44045	0.60394	FALSE	NC_007604.1	1135064	1136587	1524	SYNPCC7942_RS05730	mercuric reductase
gene-SYNPCC7942_RS05735	41.5695	51.6125	-0.32149	0.23699	0.40253	FALSE	NC_007604.1	1136617	1137288	672	SYNPCC7942_RS05735	TVP38/TMEM64 family protein
gene-SYNPCC7942_RS05740	0	0.270781	-0.95666	0.78661	NA	NA	NC_007604.1	1137860	1138015	156	SYNPCC7942_RS05740	high light inducible protein
gene-SYNPCC7942_RS05745	800.895	813.578	-0.023349	0.89524	0.94227	FALSE	NC_007604.1	1138464	1140623	2160	SYNPCC7942_RS05745	serine/threonine-protein kinase
gene-SYNPCC7942_RS05750	193.264	142.624	0.43979	0.0097822	0.037414	TRUE	NC_007604.1	1141051	1141266	216	rpsR	30S ribosomal protein S18
gene-SYNPCC7942_RS05755	1051.67	739.29	0.50806	0.03878	0.10491	FALSE	NC_007604.1	1141288	1143300	2013	SYNPCC7942_RS05755	ribonuclease R
gene-SYNPCC7942_RS05760	484.006	742.061	-0.61552	0.00011724	0.00098219	TRUE	NC_007604.1	1143397	1144332	936	SYNPCC7942_RS05760	Hpt domain-containing protein
gene-SYNPCC7942_RS05765	119.972	135.81	-0.17566	0.47409	0.63122	FALSE	NC_007604.1	1144390	1145223	834	SYNPCC7942_RS05765	ABC transporter permease
gene-SYNPCC7942_RS05770	791.809	759.104	0.061674	0.74866	0.84533	FALSE	NC_007604.1	1145373	1146842	1470	SYNPCC7942_RS05770	TldD/PmbA family protein
gene-SYNPCC7942_RS05775	118.81	51.5628	1.1996	7.2522e-05	0.00066551	TRUE	NC_007604.1	1147349	1148437	1089	SYNPCC7942_RS05775	bluetail domain-containing putative surface protein
gene-SYNPCC7942_RS05780	67.944	67.8993	0.0060903	0.97999	0.98891	FALSE	NC_007604.1	1148540	1149388	849	SYNPCC7942_RS05780	hypothetical protein
gene-SYNPCC7942_RS05785	176.022	247.952	-0.49252	0.01261	0.044838	TRUE	NC_007604.1	1149445	1151259	1815	SYNPCC7942_RS05785	serine/threonine-protein phosphatase
gene-SYNPCC7942_RS05790	27.5986	21.9258	0.3223	0.36619	0.5385	FALSE	NC_007604.1	1151398	1151619	222	SYNPCC7942_RS05790	ferredoxin-thioredoxin reductase variable chain
gene-SYNPCC7942_RS05795	65.2722	67.4142	-0.055847	0.83519	0.90262	FALSE	NC_007604.1	1151670	1153373	1704	SYNPCC7942_RS05795	HlyD family efflux transporter periplasmic adaptor subunit
gene-SYNPCC7942_RS05800	88.212	62.8183	0.48199	0.15887	0.30494	FALSE	NC_007604.1	1153415	1155559	2145	SYNPCC7942_RS05800	peptidase domain-containing ABC transporter
gene-SYNPCC7942_RS05805	22.9999	17.2139	0.40943	0.3214	0.49244	FALSE	NC_007604.1	1155654	1155902	249	SYNPCC7942_RS05805	hypothetical protein
gene-SYNPCC7942_RS05810	4.44445	3.61326	0.36329	0.65674	0.78246	FALSE	NC_007604.1	1157413	1157931	519	SYNPCC7942_RS05810	gamma-glutamylcyclotransferase
gene-SYNPCC7942_RS05815	495.151	635.393	-0.35941	0.015731	0.053265	FALSE	NC_007604.1	1158027	1160624	2598	SYNPCC7942_RS05815	M1 family metallopeptidase
gene-SYNPCC7942_RS05820	1716.28	1249.67	0.45797	0.010942	0.040653	TRUE	NC_007604.1	1160762	1161508	747	SYNPCC7942_RS05820	DUF561 domain-containing protein
gene-SYNPCC7942_RS05825	37.6186	53.6852	-0.51883	0.083938	0.19189	FALSE	NC_007604.1	1161613	1162590	978	tilS	tRNA lysidine(34) synthetase TilS
gene-SYNPCC7942_RS05830	1987.14	1956.43	0.022344	0.87919	0.93346	FALSE	NC_007604.1	1162565	1164235	1671	hmpF	pilus motility taxis protein HmpF
gene-SYNPCC7942_RS05835	38.1334	20.768	0.86743	0.058737	0.14426	FALSE	NC_007604.1	1164350	1166107	1758	SYNPCC7942_RS05835	FAD-dependent oxidoreductase
gene-SYNPCC7942_RS05840	99.1025	175.225	-0.82295	0.050426	0.12928	FALSE	NC_007604.1	1166126	1166812	687	SYNPCC7942_RS05840	Mo-dependent nitrogenase C-terminal domain-containing protein
gene-SYNPCC7942_RS05845	622.271	718.978	-0.20713	0.26929	0.44051	FALSE	NC_007604.1	1166949	1168526	1578	metG	methionine--tRNA ligase
gene-SYNPCC7942_RS05850	189.793	249.529	-0.39709	0.077386	0.18121	FALSE	NC_007604.1	1168605	1169201	597	SYNPCC7942_RS05850	NYN domain-containing protein
gene-SYNPCC7942_RS05855	229.645	312.502	-0.44399	0.029928	0.086169	FALSE	NC_007604.1	1169424	1170455	1032	lptC	LPS export ABC transporter periplasmic protein LptC
gene-SYNPCC7942_RS05860	0	0	NA	NA	NA	NA	NC_007604.1	1170702	1170775	74	SYNPCC7942_RS05860	tRNA-Pro
gene-SYNPCC7942_RS05865	144.751	250.664	-0.78972	3.2482e-05	0.00033343	TRUE	NC_007604.1	1170843	1171166	324	grxD	Grx4 family monothiol glutaredoxin
gene-SYNPCC7942_RS05870	271.412	292.608	-0.10774	0.50473	0.66073	FALSE	NC_007604.1	1171215	1171472	258	SYNPCC7942_RS05870	BolA family transcriptional regulator
gene-SYNPCC7942_RS05875	118.09	24.3467	2.2737	1.759e-09	5.7825e-08	TRUE	NC_007604.1	1171571	1172278	708	SYNPCC7942_RS05875	hypothetical protein
gene-SYNPCC7942_RS05880	1487.22	713.724	1.0594	2.0474e-15	2.2154e-13	TRUE	NC_007604.1	1172695	1173912	1218	SYNPCC7942_RS05880	HD domain-containing phosphohydrolase
gene-SYNPCC7942_RS05885	10.2292	21.841	-1.1151	0.01243	0.044341	TRUE	NC_007604.1	1173913	1174890	978	SYNPCC7942_RS05885	SDR family oxidoreductase
gene-SYNPCC7942_RS05890	0	0	NA	NA	NA	NA	NC_007604.1	1174969	1175042	74	SYNPCC7942_RS05890	tRNA-Pro
gene-SYNPCC7942_RS05895	193.662	100.131	0.9528	1.7498e-07	3.6647e-06	TRUE	NC_007604.1	1175078	1175734	657	SYNPCC7942_RS05895	DUF305 domain-containing protein
gene-SYNPCC7942_RS05900	27.5782	18.6549	0.56218	0.099602	0.21828	FALSE	NC_007604.1	1175883	1177466	1584	SYNPCC7942_RS05900	bifunctional pantoate--beta-alanine ligase/(d)CMP kinase
gene-SYNPCC7942_RS05910	106.237	438.665	-2.0425	1.156e-11	5.5091e-10	TRUE	NC_007604.1	1179295	1181139	1845	SYNPCC7942_RS05910	YfjP family GTPase
gene-SYNPCC7942_RS05915	58.7328	131.904	-1.1566	9.4474e-05	0.00081783	TRUE	NC_007604.1	1181136	1182443	1308	SYNPCC7942_RS05915	50S ribosome-binding GTPase
gene-SYNPCC7942_RS05920	1.48586	3.03942	-1.011	0.29305	0.46349	FALSE	NC_007604.1	1182506	1183195	690	SYNPCC7942_RS05920	hypothetical protein
gene-SYNPCC7942_RS05925	5.06514	5.06198	-0.014295	0.98145	0.98945	FALSE	NC_007604.1	1183497	1186094	2598	SYNPCC7942_RS05925	PD-(D/E)XK nuclease family protein
gene-SYNPCC7942_RS05930	15.1985	13.894	0.15697	0.74536	0.84418	FALSE	NC_007604.1	1186081	1189266	3186	SYNPCC7942_RS05930	UvrD-helicase domain-containing protein
gene-SYNPCC7942_RS05935	141.345	109.243	0.36681	0.1317	0.26782	FALSE	NC_007604.1	1189305	1192448	3144	SYNPCC7942_RS05935	EAL domain-containing protein
gene-SYNPCC7942_RS05940	3.73836	1.70678	1.1653	0.24216	0.40968	FALSE	NC_007604.1	1192792	1193292	501	SYNPCC7942_RS05940	MarR family transcriptional regulator
gene-SYNPCC7942_RS05945	3.21472	1.90093	0.76694	0.42354	0.59164	FALSE	NC_007604.1	1193397	1194299	903	SYNPCC7942_RS05945	NAD-dependent epimerase/dehydratase family protein
gene-SYNPCC7942_RS05950	0.567097	0.270781	0.87206	0.71334	NA	NA	NC_007604.1	1194348	1194842	495	SYNPCC7942_RS05950	DMT family transporter
gene-SYNPCC7942_RS05955	1.95863	1.17577	0.84506	0.47538	0.63174	FALSE	NC_007604.1	1194846	1195301	456	SYNPCC7942_RS05955	DMT family transporter
gene-SYNPCC7942_RS05960	8.52524	1.81497	2.2002	0.0028984	0.014559	TRUE	NC_007604.1	1195317	1196492	1176	SYNPCC7942_RS05960	MFS transporter
gene-SYNPCC7942_RS05970	58.9562	19.8967	1.5666	0.00020618	0.0015657	TRUE	NC_007604.1	1197417	1198841	1425	SYNPCC7942_RS05970	hypothetical protein
gene-SYNPCC7942_RS05975	0.261178	0	0.48602	0.89061	NA	NA	NC_007604.1	1198844	1199203	360	SYNPCC7942_RS05975	phosphorylase
gene-SYNPCC7942_RS05980	8.70182	12.3815	-0.4915	0.28224	0.45307	FALSE	NC_007604.1	1199437	1200762	1326	SYNPCC7942_RS05980	recombinase family protein
gene-SYNPCC7942_RS05985	12.1836	7.82289	0.63876	0.15548	0.30066	FALSE	NC_007604.1	1200773	1201330	558	SYNPCC7942_RS05985	phycobiliprotein lyase
gene-SYNPCC7942_RS05990	11.459	15.6035	-0.42177	0.31202	0.48377	FALSE	NC_007604.1	1201327	1202109	783	larB	nickel pincer cofactor biosynthesis protein LarB
gene-SYNPCC7942_RS05995	25.469	38.4742	-0.58607	0.047818	0.12493	FALSE	NC_007604.1	1202102	1203865	1764	SYNPCC7942_RS05995	ABC transporter substrate-binding protein
gene-SYNPCC7942_RS06000	6.52398	7.1066	-0.12908	0.81919	0.89351	FALSE	NC_007604.1	1203837	1204319	483	ispF	2-C-methyl-D-erythritol 2%2C4-cyclodiphosphate synthase
gene-SYNPCC7942_RS06005	4.52738	7.29574	-0.67814	0.24909	0.41689	FALSE	NC_007604.1	1204598	1206109	1512	SYNPCC7942_RS06005	cryptochrome/photolyase family protein
gene-SYNPCC7942_RS06010	11.51	20.9678	-0.85734	0.022007	0.068281	FALSE	NC_007604.1	1206148	1207698	1551	lnt	apolipoprotein N-acyltransferase
gene-SYNPCC7942_RS06015	1.10779	0.863937	0.43364	0.76988	NA	NA	NC_007604.1	1207866	1209134	1269	SYNPCC7942_RS06015	TIGR04283 family arsenosugar biosynthesis glycosyltransferase
gene-SYNPCC7942_RS06020	0	0	NA	NA	NA	NA	NC_007604.1	1209424	1209546	123	SYNPCC7942_RS06020	photosystem II reaction center protein L
gene-SYNPCC7942_RS06025	0	0	NA	NA	NA	NA	NC_007604.1	1209559	1209693	135	psbF	cytochrome b559 subunit beta
gene-SYNPCC7942_RS06030	216.286	231.951	-0.097137	0.67638	0.79396	FALSE	NC_007604.1	1209715	1209966	252	psbE	cytochrome b559 subunit alpha
gene-SYNPCC7942_RS06035	20.6366	9.57941	1.0958	0.014175	0.049256	TRUE	NC_007604.1	1210031	1211080	1050	SYNPCC7942_RS06035	photosynthesis system II assembly factor Ycf48
gene-SYNPCC7942_RS06040	55.1613	44.8534	0.30614	0.32291	0.49388	FALSE	NC_007604.1	1211113	1211529	417	SYNPCC7942_RS06040	rubredoxin
gene-SYNPCC7942_RS06045	19.0059	22.3751	-0.2124	0.52439	0.67719	FALSE	NC_007604.1	1211742	1212104	363	ndhC	photosynthetic/respiratory NAD(P)H-quinone oxidoreductase subunit C
gene-SYNPCC7942_RS06050	78.4263	51.9349	0.58953	0.017138	0.056482	FALSE	NC_007604.1	1212095	1212802	708	SYNPCC7942_RS06050	NADH dehydrogenase subunit K
gene-SYNPCC7942_RS06055	107.154	83.5601	0.3597	0.19386	0.35042	FALSE	NC_007604.1	1212795	1213313	519	SYNPCC7942_RS06055	NAD(P)H-quinone oxidoreductase subunit J
gene-SYNPCC7942_RS06060	18.4213	28.1947	-0.62478	0.11269	0.23813	FALSE	NC_007604.1	1213471	1214214	744	SYNPCC7942_RS06060	hypothetical protein
gene-SYNPCC7942_RS06065	28.6594	37.7807	-0.39162	0.21876	0.3806	FALSE	NC_007604.1	1214278	1215141	864	SYNPCC7942_RS06065	6-carboxytetrahydropterin synthase
gene-SYNPCC7942_RS06070	0.756129	0.52047	0.55417	0.79756	NA	NA	NC_007604.1	1215373	1215648	276	SYNPCC7942_RS06070	hypothetical protein
gene-SYNPCC7942_RS06075	1.73331	1.32886	0.32511	0.78716	0.87084	FALSE	NC_007604.1	1215652	1216350	699	SYNPCC7942_RS06075	dihydrofolate reductase family protein
gene-SYNPCC7942_RS06080	6.72863	7.86499	-0.23151	0.65289	0.78136	FALSE	NC_007604.1	1216357	1217532	1176	SYNPCC7942_RS06080	GNAT family N-acetyltransferase
gene-SYNPCC7942_RS06085	11.4054	28.0318	-1.2987	0.0024702	0.012728	TRUE	NC_007604.1	1217650	1218042	393	SYNPCC7942_RS06085	DUF4346 domain-containing protein
gene-SYNPCC7942_RS06090	1.58479	3.58766	-1.2064	0.17678	0.32909	FALSE	NC_007604.1	1218046	1218630	585	SYNPCC7942_RS06090	molybdenum cofactor guanylyltransferase
gene-SYNPCC7942_RS06095	15.6596	11.071	0.51116	0.2423	0.40968	FALSE	NC_007604.1	1218720	1220180	1461	SYNPCC7942_RS06095	leucyl aminopeptidase
gene-SYNPCC7942_RS06100	0.862234	1.35664	-0.59928	0.63903	0.76926	FALSE	NC_007604.1	1220349	1220900	552	gmk	guanylate kinase
gene-SYNPCC7942_RS06105	18.1427	11.5692	0.67139	0.11039	0.23421	FALSE	NC_007604.1	1220990	1221583	594	SYNPCC7942_RS06105	hypothetical protein
gene-SYNPCC7942_RS06110	11.4611	5.08967	1.1665	0.022459	0.069187	FALSE	NC_007604.1	1221676	1222443	768	SYNPCC7942_RS06110	1-acyl-sn-glycerol-3-phosphate acyltransferase
gene-SYNPCC7942_RS06115	5.15523	5.09635	0.028107	0.96251	0.97719	FALSE	NC_007604.1	1222773	1223495	723	SYNPCC7942_RS06115	pyridoxine 5'-phosphate synthase
gene-SYNPCC7942_RS06120	42.6811	55.0478	-0.37749	0.17232	0.32405	FALSE	NC_007604.1	1223721	1224221	501	SYNPCC7942_RS06120	hypothetical protein
gene-SYNPCC7942_RS06125	0.949777	0.812344	0.20262	0.90183	NA	NA	NC_007604.1	1224298	1224534	237	SYNPCC7942_RS06125	DUF3148 domain-containing protein
gene-SYNPCC7942_RS06130	17.3586	15.1513	0.20858	0.66357	0.78689	FALSE	NC_007604.1	1224841	1225728	888	trpC	indole-3-glycerol phosphate synthase TrpC
gene-SYNPCC7942_RS06135	31.5975	31.9702	-0.0024616	0.99346	0.99653	FALSE	NC_007604.1	1225805	1227244	1440	lpdA	dihydrolipoyl dehydrogenase
gene-SYNPCC7942_RS06140	6.92928	7.56493	-0.13653	0.80861	0.88606	FALSE	NC_007604.1	1227303	1228079	777	SYNPCC7942_RS06140	RNA methyltransferase
gene-SYNPCC7942_RS06145	2.07613	4.98149	-1.2527	0.13344	0.27032	FALSE	NC_007604.1	1228048	1229061	1014	SYNPCC7942_RS06145	lysylphosphatidylglycerol synthase transmembrane domain-containing protein
gene-SYNPCC7942_RS06150	17.9472	21.3736	-0.23019	0.55849	0.70544	FALSE	NC_007604.1	1229078	1230508	1431	SYNPCC7942_RS06150	glycosyltransferase
gene-SYNPCC7942_RS06155	24.8397	22.3331	0.17253	0.6235	0.757	FALSE	NC_007604.1	1230512	1232962	2451	SYNPCC7942_RS06155	glycosyltransferase family 39 protein
gene-SYNPCC7942_RS06160	0	0.232463	-0.95666	0.78661	NA	NA	NC_007604.1	1233050	1233463	414	SYNPCC7942_RS06160	type II toxin-antitoxin system VapC family toxin
gene-SYNPCC7942_RS06165	0	0.64475	-1.7951	0.53789	NA	NA	NC_007604.1	1233460	1233702	243	SYNPCC7942_RS06165	type II toxin-antitoxin system prevent-host-death family antitoxin
gene-SYNPCC7942_RS06170	0	0	NA	NA	NA	NA	NC_007604.1	1233757	1233939	183	SYNPCC7942_RS06170	tyrosine-type recombinase/integrase
gene-SYNPCC7942_RS06175	0.760745	0.7873	-0.12875	0.93969	NA	NA	NC_007604.1	1233978	1234211	234	SYNPCC7942_RS06175	DUF2281 domain-containing protein
gene-SYNPCC7942_RS06180	3.37295	5.66833	-0.73263	0.30069	0.47327	FALSE	NC_007604.1	1234338	1234601	264	SYNPCC7942_RS06180	Txe/YoeB family addiction module toxin
gene-SYNPCC7942_RS06185	11.1444	13.892	-0.28954	0.55398	0.70043	FALSE	NC_007604.1	1234594	1234848	255	SYNPCC7942_RS06185	type II toxin-antitoxin system prevent-host-death family antitoxin
gene-SYNPCC7942_RS06190	23.5601	36.1399	-0.63599	0.034225	0.095676	FALSE	NC_007604.1	1234970	1235230	261	SYNPCC7942_RS06190	DUF2442 domain-containing protein
gene-SYNPCC7942_RS06195	12.0897	12.6208	-0.059465	0.89282	0.94177	FALSE	NC_007604.1	1235233	1235481	249	SYNPCC7942_RS06195	DUF4160 domain-containing protein
gene-SYNPCC7942_RS06200	9.88004	8.5281	0.20237	0.6756	0.79387	FALSE	NC_007604.1	1235481	1235825	345	SYNPCC7942_RS06200	DUF2442 domain-containing protein
gene-SYNPCC7942_RS06205	18.2661	30.2011	-0.71148	0.038115	0.10387	FALSE	NC_007604.1	1235830	1236090	261	SYNPCC7942_RS06205	DUF4160 domain-containing protein
gene-SYNPCC7942_RS06210	0.189032	0.531017	-0.97894	0.66245	NA	NA	NC_007604.1	1236242	1236466	225	SYNPCC7942_RS06210	hypothetical protein
gene-SYNPCC7942_RS06215	1.41855	2.13066	-0.62304	0.56367	0.71061	FALSE	NC_007604.1	1236470	1236886	417	SYNPCC7942_RS06215	type II toxin-antitoxin system VapC family toxin
gene-SYNPCC7942_RS06220	3.64659	3.8574	-0.061195	0.93259	0.96261	FALSE	NC_007604.1	1237038	1237520	483	SYNPCC7942_RS06220	glutathione peroxidase
gene-SYNPCC7942_RS06225	2.76262	1.90093	0.50294	0.64731	0.77612	FALSE	NC_007604.1	1237546	1238553	1008	SYNPCC7942_RS06225	acyl-CoA dehydrogenase family protein
gene-SYNPCC7942_RS06230	40.8985	27.1991	0.5858	0.077453	0.18121	FALSE	NC_007604.1	1238550	1240109	1560	kaiC	circadian clock protein KaiC
gene-SYNPCC7942_RS06235	7.34547	6.84127	0.084386	0.87701	0.9323	FALSE	NC_007604.1	1240159	1240467	309	kaiB	circadian clock protein KaiB
gene-SYNPCC7942_RS06240	21.1398	18.2614	0.20676	0.58233	0.72533	FALSE	NC_007604.1	1240557	1241411	855	SYNPCC7942_RS06240	circadian clock protein KaiA
gene-SYNPCC7942_RS06245	89.2761	79.1291	0.18658	0.50013	0.65597	FALSE	NC_007604.1	1241649	1242032	384	rplU	50S ribosomal protein L21
gene-SYNPCC7942_RS06250	18.927	15.5042	0.29215	0.42284	0.59131	FALSE	NC_007604.1	1242067	1242333	267	rpmA	50S ribosomal protein L27
gene-SYNPCC7942_RS06255	63.4538	72.1627	-0.19256	0.56849	0.71426	FALSE	NC_007604.1	1242455	1242832	378	SYNPCC7942_RS06255	response regulator
gene-SYNPCC7942_RS06260	4.09402	6.47021	-0.69221	0.33044	0.50034	FALSE	NC_007604.1	1242925	1243809	885	truB	tRNA pseudouridine(55) synthase TruB
gene-SYNPCC7942_RS06265	48.1233	38.3834	0.3216	0.27962	0.45114	FALSE	NC_007604.1	1243830	1245008	1179	devC	ABC transporter permease DevC
gene-SYNPCC7942_RS06270	94.7548	66.9086	0.50157	0.11711	0.24585	FALSE	NC_007604.1	1244992	1246092	1101	SYNPCC7942_RS06270	HlyD family efflux transporter periplasmic adaptor subunit
gene-SYNPCC7942_RS06275	37.6993	43.2009	-0.18824	0.50477	0.66073	FALSE	NC_007604.1	1246181	1246927	747	SYNPCC7942_RS06275	phycocyanobilin:ferredoxin oxidoreductase
gene-SYNPCC7942_RS06280	78.0805	96.766	-0.31146	0.32784	0.49809	FALSE	NC_007604.1	1247104	1248369	1266	SYNPCC7942_RS06280	pitrilysin family protein
gene-SYNPCC7942_RS06285	0	0	NA	NA	NA	NA	NC_007604.1	1248480	1248551	72	SYNPCC7942_RS06285	tRNA-Val
gene-SYNPCC7942_RS06290	147.994	162.19	-0.134	0.66913	0.79024	FALSE	NC_007604.1	1248593	1249327	735	radC	DNA repair protein RadC
gene-SYNPCC7942_RS06295	18.6629	24.7773	-0.4188	0.221	0.38313	FALSE	NC_007604.1	1249355	1250224	870	SYNPCC7942_RS06295	DMT family transporter
gene-SYNPCC7942_RS06300	45.3789	23.8565	0.91753	0.0036912	0.017785	TRUE	NC_007604.1	1250193	1251023	831	cobM	precorrin-4 C(11)-methyltransferase
gene-SYNPCC7942_RS06305	82.6622	66.1308	0.33379	0.18604	0.34048	FALSE	NC_007604.1	1250977	1251846	870	lgt	prolipoprotein diacylglyceryl transferase
gene-SYNPCC7942_RS06310	4002.28	2262.09	0.82319	1.4769e-05	0.00017356	TRUE	NC_007604.1	1251930	1252904	975	petA	apocytochrome f
gene-SYNPCC7942_RS06315	250.198	202.443	0.30338	0.14871	0.29202	FALSE	NC_007604.1	1252950	1253489	540	SYNPCC7942_RS06315	cytochrome b6-f complex iron-sulfur subunit
gene-SYNPCC7942_RS06320	36.7256	23.244	0.66965	0.025714	0.07632	FALSE	NC_007604.1	1253790	1254473	684	SYNPCC7942_RS06320	potassium channel family protein
gene-SYNPCC7942_RS06325	147.687	95.4645	0.62711	0.0082949	0.033193	TRUE	NC_007604.1	1254739	1255242	504	SYNPCC7942_RS06325	isoprenylcysteine carboxylmethyltransferase family protein
gene-SYNPCC7942_RS06330	184.714	100.384	0.87962	0.0081316	0.03269	TRUE	NC_007604.1	1255757	1257946	2190	SYNPCC7942_RS06330	nitrate reductase catalytic subunit
gene-SYNPCC7942_RS06335	699.884	960.128	-0.45597	0.14017	0.27959	FALSE	NC_007604.1	1258144	1258968	825	SYNPCC7942_RS06335	nitrate ABC transporter ATP-binding protein
gene-SYNPCC7942_RS06340	3548.07	4256.76	-0.26262	0.4551	0.61474	FALSE	NC_007604.1	1258978	1260957	1980	SYNPCC7942_RS06340	nitrate ABC transporter ATP-binding protein
gene-SYNPCC7942_RS06345	779.173	929.855	-0.25465	0.49561	0.65103	FALSE	NC_007604.1	1260972	1261811	840	ntrB	nitrate ABC transporter permease
gene-SYNPCC7942_RS06350	739.122	428.633	0.78594	0.18195	0.33536	FALSE	NC_007604.1	1261868	1263199	1332	SYNPCC7942_RS06350	CmpA/NrtA family ABC transporter substrate-binding protein
gene-SYNPCC7942_RS06355	514.46	256.917	1.0012	0.14758	0.29056	FALSE	NC_007604.1	1263263	1264801	1539	SYNPCC7942_RS06355	ferredoxin--nitrite reductase
gene-SYNPCC7942_RS06360	156.541	140.524	0.15378	0.56798	0.71396	FALSE	NC_007604.1	1265088	1266137	1050	SYNPCC7942_RS06360	HEAT repeat domain-containing protein
gene-SYNPCC7942_RS06365	33.5608	29.607	0.17864	0.54494	0.69243	FALSE	NC_007604.1	1266128	1267057	930	SYNPCC7942_RS06365	LysR family transcriptional regulator
gene-SYNPCC7942_RS06370	10.2991	14.4989	-0.48068	0.23678	0.40253	FALSE	NC_007604.1	1267422	1268117	696	SYNPCC7942_RS06370	Crp/Fnr family transcriptional regulator
gene-SYNPCC7942_RS06375	54.3853	73.9747	-0.44421	0.046982	0.12287	FALSE	NC_007604.1	1268365	1269663	1299	SYNPCC7942_RS06375	ABC transporter ATP-binding protein
gene-SYNPCC7942_RS06380	3.80166	0.322375	3.5461	0.0055502	0.024472	TRUE	NC_007604.1	1269977	1270345	369	SYNPCC7942_RS06380	AAA-associated domain-containing protein
gene-SYNPCC7942_RS06385	227.96	203.158	0.16432	0.36299	0.535	FALSE	NC_007604.1	1270803	1272317	1515	crtH	carotene isomerase
gene-SYNPCC7942_RS06390	1.26286	2.85478	-1.0667	0.29371	0.46397	FALSE	NC_007604.1	1272322	1272561	240	SYNPCC7942_RS06390	hypothetical protein
gene-SYNPCC7942_RS06395	21.6255	20.253	0.078498	0.82659	0.89781	FALSE	NC_007604.1	1272551	1273123	573	SYNPCC7942_RS06395	hypothetical protein
gene-SYNPCC7942_RS06400	0	0	NA	NA	NA	NA	NC_007604.1	1273621	1273755	135	psaJ	photosystem I reaction center subunit IX
gene-SYNPCC7942_RS06405	1063.86	831.872	0.35435	0.050716	0.12968	FALSE	NC_007604.1	1273781	1274260	480	SYNPCC7942_RS06405	photosystem I reaction center subunit III
gene-SYNPCC7942_RS06410	31.6511	27.3918	0.22078	0.50679	0.66255	FALSE	NC_007604.1	1274438	1275487	1050	tsaD	tRNA (adenosine(37)-N6)-threonylcarbamoyltransferase complex transferase subunit TsaD
gene-SYNPCC7942_RS06415	46.6681	53.751	-0.19722	0.39636	0.56459	FALSE	NC_007604.1	1275556	1276833	1278	SYNPCC7942_RS06415	metallophosphoesterase
gene-SYNPCC7942_RS06420	49.2813	48.0761	0.040341	0.87742	0.93235	FALSE	NC_007604.1	1276940	1277221	282	SYNPCC7942_RS06420	hypothetical protein
gene-SYNPCC7942_RS06425	735.849	495.57	0.57144	0.050147	0.12904	FALSE	NC_007604.1	1277466	1277855	390	SYNPCC7942_RS06425	cyclic nucleotide-binding domain-containing protein
gene-SYNPCC7942_RS06430	75.8291	127.025	-0.74046	0.00077671	0.0048489	TRUE	NC_007604.1	1277852	1279015	1164	SYNPCC7942_RS06430	aminotransferase class V-fold PLP-dependent enzyme
gene-SYNPCC7942_RS06435	89.9049	104.769	-0.21215	0.36191	0.53376	FALSE	NC_007604.1	1279079	1279633	555	SYNPCC7942_RS06435	glutathione S-transferase family protein
gene-SYNPCC7942_RS06440	279.981	453.475	-0.69351	6.6811e-05	0.00062413	TRUE	NC_007604.1	1279685	1281532	1848	SYNPCC7942_RS06440	chloride channel protein
gene-SYNPCC7942_RS06445	30.3848	38.0095	-0.30886	0.31558	0.48654	FALSE	NC_007604.1	1281532	1281945	414	SYNPCC7942_RS06445	DUF2358 domain-containing protein
gene-SYNPCC7942_RS06450	641.787	730.399	-0.18588	0.34802	0.52033	FALSE	NC_007604.1	1281993	1283171	1179	SYNPCC7942_RS06450	TRC40/GET3/ArsA family transport-energizing ATPase
gene-SYNPCC7942_RS06455	3025.31	1630.29	0.89218	7.6571e-05	0.00069047	TRUE	NC_007604.1	1283244	1284071	828	SYNPCC7942_RS06455	M48 family metallopeptidase
gene-SYNPCC7942_RS06460	110.789	68.1195	0.69489	0.0050107	0.02279	TRUE	NC_007604.1	1284223	1284951	729	tpiA	triose-phosphate isomerase
gene-SYNPCC7942_RS06465	118.618	96.4089	0.298	0.21662	0.37857	FALSE	NC_007604.1	1285028	1286647	1620	SYNPCC7942_RS06465	NAD(P)/FAD-dependent oxidoreductase
gene-SYNPCC7942_RS06470	66.5766	76.1581	-0.19962	0.44517	0.60848	FALSE	NC_007604.1	1286711	1287835	1125	SYNPCC7942_RS06470	THUMP domain-containing protein
gene-SYNPCC7942_RS06475	88.725	119.914	-0.42737	0.040893	0.10937	FALSE	NC_007604.1	1287978	1289582	1605	SYNPCC7942_RS06475	sodium:proton antiporter
gene-SYNPCC7942_RS06480	57.4564	55.5174	0.041993	0.8575	0.91984	FALSE	NC_007604.1	1289545	1290258	714	SYNPCC7942_RS06480	TrkA family potassium uptake protein
gene-SYNPCC7942_RS06485	41.0519	47.7873	-0.22522	0.43886	0.60387	FALSE	NC_007604.1	1290360	1290953	594	rdgB	RdgB/HAM1 family non-canonical purine NTP pyrophosphatase
gene-SYNPCC7942_RS06490	176.02	224.786	-0.34806	0.062749	0.15301	FALSE	NC_007604.1	1290950	1291729	780	SYNPCC7942_RS06490	HpsJ family protein
gene-SYNPCC7942_RS06495	199.184	225.846	-0.17796	0.39913	0.56735	FALSE	NC_007604.1	1291777	1293231	1455	SYNPCC7942_RS06495	phosphoglucomutase/phosphomannomutase family protein
gene-SYNPCC7942_RS06500	54.3347	70.5576	-0.37661	0.081476	0.18842	FALSE	NC_007604.1	1293542	1294939	1398	mgtE	magnesium transporter
gene-SYNPCC7942_RS06505	4.55317	5.25067	-0.17296	0.82052	0.89421	FALSE	NC_007604.1	1295219	1295425	207	SYNPCC7942_RS06505	hypothetical protein
gene-SYNPCC7942_RS06510	110.35	106.757	0.04434	0.86151	0.92223	FALSE	NC_007604.1	1295438	1296175	738	SYNPCC7942_RS06510	glycosyltransferase
gene-SYNPCC7942_RS06515	20.8133	38.9562	-0.87954	0.0065486	0.027653	TRUE	NC_007604.1	1296234	1296761	528	SYNPCC7942_RS06515	SRPBCC family protein
gene-SYNPCC7942_RS06520	36.0444	38.5587	-0.10398	0.72791	0.83166	FALSE	NC_007604.1	1296812	1298347	1536	SYNPCC7942_RS06520	bifunctional ADP-dependent NAD(P)H-hydrate dehydratase/NAD(P)H-hydrate epimerase
gene-SYNPCC7942_RS06525	144.914	135.88	0.095906	0.61387	0.74881	FALSE	NC_007604.1	1298630	1299157	528	SYNPCC7942_RS06525	tetratricopeptide repeat protein
gene-SYNPCC7942_RS06530	314.797	579.516	-0.88056	3.525e-05	0.00035345	TRUE	NC_007604.1	1299187	1300350	1164	SYNPCC7942_RS06530	DUF389 domain-containing protein
gene-SYNPCC7942_RS06535	79.0784	94.393	-0.25614	0.29361	0.46397	FALSE	NC_007604.1	1300381	1301163	783	SYNPCC7942_RS06535	transporter substrate-binding domain-containing protein
gene-SYNPCC7942_RS06540	1421.34	853.681	0.73609	3.1914e-06	4.529e-05	TRUE	NC_007604.1	1301174	1301524	351	rplT	50S ribosomal protein L20
gene-SYNPCC7942_RS06545	194.326	170.902	0.18939	0.33231	0.50175	FALSE	NC_007604.1	1301569	1301769	201	rpmI	50S ribosomal protein L35
gene-SYNPCC7942_RS06550	0	0.322375	-0.95666	0.78661	NA	NA	NC_007604.1	1301796	1302047	252	SYNPCC7942_RS06550	hypothetical protein
gene-SYNPCC7942_RS06555	141.041	116.293	0.27449	0.18886	0.34419	FALSE	NC_007604.1	1302044	1303138	1095	SYNPCC7942_RS06555	FUSC family protein
gene-SYNPCC7942_RS06560	340.925	342.276	-0.0065146	0.97512	0.98498	FALSE	NC_007604.1	1303144	1303836	693	SYNPCC7942_RS06560	hypothetical protein
gene-SYNPCC7942_RS06565	110.602	123.201	-0.15367	0.38438	0.55458	FALSE	NC_007604.1	1304480	1305463	984	moaA	GTP 3'%2C8-cyclase MoaA
gene-SYNPCC7942_RS06570	10.0037	10.0196	0.020442	0.96439	0.97833	FALSE	NC_007604.1	1305460	1305957	498	SYNPCC7942_RS06570	molybdenum cofactor biosynthesis protein MoaE
gene-SYNPCC7942_RS06575	18.3154	25.6395	-0.47914	0.2188	0.3806	FALSE	NC_007604.1	1305960	1306232	273	moaD	molybdopterin synthase sulfur carrier subunit MoaD
gene-SYNPCC7942_RS06580	12.8608	8.14341	0.61539	0.19712	0.35549	FALSE	NC_007604.1	1306229	1307200	972	moaCB	bifunctional molybdenum cofactor biosynthesis protein MoaC/MoaB
gene-SYNPCC7942_RS06585	50.2213	50.9521	-0.022557	0.92733	0.95909	FALSE	NC_007604.1	1307280	1308515	1236	SYNPCC7942_RS06585	molybdopterin molybdotransferase MoeA
gene-SYNPCC7942_RS06590	1429.73	554.651	1.3659	4.6106e-07	8.4173e-06	TRUE	NC_007604.1	1309030	1310862	1833	SYNPCC7942_RS06590	calcium-binding protein
gene-SYNPCC7942_RS06595	42.353	23.7099	0.82392	0.0096236	0.037026	TRUE	NC_007604.1	1311028	1311534	507	SYNPCC7942_RS06595	DUF4240 domain-containing protein
gene-SYNPCC7942_RS06600	1703.29	2173.2	-0.35108	0.011886	0.043052	TRUE	NC_007604.1	1311841	1313181	1341	SYNPCC7942_RS06600	TldD/PmbA family protein
gene-SYNPCC7942_RS06605	17.4563	31.3677	-0.86768	0.022551	0.069308	FALSE	NC_007604.1	1313561	1313929	369	smtB	Zn(II)-sensing metalloregulatory transcriptional repressor SmtB
gene-SYNPCC7942_RS06610	1054.09	1556.59	-0.56173	8.7722e-05	0.00076705	TRUE	NC_007604.1	1313939	1316023	2085	dnaG	DNA primase
gene-SYNPCC7942_RS06615	554.966	631.313	-0.18622	0.14617	0.28911	FALSE	NC_007604.1	1316166	1318598	2433	pheT	phenylalanine--tRNA ligase subunit beta
gene-SYNPCC7942_RS06620	490.232	872.926	-0.83121	7.5291e-05	0.00068179	TRUE	NC_007604.1	1318689	1320302	1614	SYNPCC7942_RS06620	serine/threonine-protein kinase
gene-SYNPCC7942_RS06625	351.62	312.617	0.17024	0.36996	0.5416	FALSE	NC_007604.1	1320370	1321758	1389	SYNPCC7942_RS06625	1-acyl-sn-glycerol-3-phosphate acyltransferase
gene-SYNPCC7942_RS06630	11.3634	5.92583	0.91042	0.11687	0.24559	FALSE	NC_007604.1	1321898	1322593	696	SYNPCC7942_RS06630	2OG-Fe(II) oxygenase family protein
gene-SYNPCC7942_RS06635	2400.8	2082.4	0.20564	0.24694	0.41495	FALSE	NC_007604.1	1322910	1324319	1410	SYNPCC7942_RS06635	NADP-dependent malic enzyme
gene-SYNPCC7942_RS06640	4308.35	2048.13	1.0728	0.00010324	0.00087907	TRUE	NC_007604.1	1325107	1326837	1731	SYNPCC7942_RS06640	diguanylate cyclase
gene-SYNPCC7942_RS06645	75.6795	75.7785	-0.00029851	0.99918	0.99971	FALSE	NC_007604.1	1326892	1327854	963	SYNPCC7942_RS06645	DUF362 domain-containing protein
gene-SYNPCC7942_RS06650	11.9956	12.0291	0.0025384	0.99553	0.99822	FALSE	NC_007604.1	1328093	1328662	570	SYNPCC7942_RS06650	5-formyltetrahydrofolate cyclo-ligase
gene-SYNPCC7942_RS06655	162.343	173.494	-0.098114	0.66625	0.78899	FALSE	NC_007604.1	1328720	1330141	1422	SYNPCC7942_RS06655	RecQ family ATP-dependent DNA helicase
gene-SYNPCC7942_RS06660	2340.03	1812.73	0.36841	0.14333	0.28523	FALSE	NC_007604.1	1330250	1330726	477	SYNPCC7942_RS06660	universal stress protein
gene-SYNPCC7942_RS06665	47.7089	71.7404	-0.59491	0.012995	0.045978	TRUE	NC_007604.1	1330752	1331150	399	SYNPCC7942_RS06665	hypothetical protein
gene-SYNPCC7942_RS06670	56.457	44.4998	0.35621	0.20964	0.37137	FALSE	NC_007604.1	1331160	1331732	573	SYNPCC7942_RS06670	hypothetical protein
gene-SYNPCC7942_RS06675	288.379	220.513	0.38833	0.022148	0.068556	FALSE	NC_007604.1	1331834	1333444	1611	SYNPCC7942_RS06675	ABC transporter ATP-binding protein
gene-SYNPCC7942_RS06680	274.091	341.125	-0.31525	0.036379	0.10013	FALSE	NC_007604.1	1333522	1334082	561	SYNPCC7942_RS06680	DUF3172 domain-containing protein
gene-SYNPCC7942_RS06685	36.7615	30.6694	0.24184	0.46663	0.62595	FALSE	NC_007604.1	1334181	1334996	816	SYNPCC7942_RS06685	ABC transporter permease
gene-SYNPCC7942_RS06690	139.359	95.9787	0.53239	0.011947	0.043154	TRUE	NC_007604.1	1335063	1336076	1014	trpS	tryptophan--tRNA ligase
gene-SYNPCC7942_RS06695	20.9206	14.2359	0.52671	0.19884	0.35761	FALSE	NC_007604.1	1336073	1337005	933	SYNPCC7942_RS06695	methylenetetrahydrofolate reductase
gene-SYNPCC7942_RS06700	112.847	146.878	-0.3809	0.086891	0.19777	FALSE	NC_007604.1	1337076	1338047	972	cmpR	HTH-type transcriptional activator CmpR
gene-SYNPCC7942_RS06705	30.2203	32.5667	-0.1061	0.77825	0.86646	FALSE	NC_007604.1	1338222	1338578	357	SYNPCC7942_RS06705	IS630 transposase-related protein
gene-SYNPCC7942_RS06710	60.2524	66.5606	-0.14754	0.51334	0.66864	FALSE	NC_007604.1	1338656	1340458	1803	SYNPCC7942_RS06710	ABC transporter ATP-binding protein
gene-SYNPCC7942_RS06715	139.121	88.8737	0.6422	0.0052765	0.023747	TRUE	NC_007604.1	1340634	1342433	1800	aspS	aspartate--tRNA ligase
gene-SYNPCC7942_RS06720	8556.58	19564.7	-1.1931	2.6856e-05	0.00028237	TRUE	NC_007604.1	1342534	1344405	1872	ftsH4	ATP-dependent zinc metalloprotease FtsH
gene-SYNPCC7942_RS06725	887.2	754.673	0.23354	0.13768	0.27632	FALSE	NC_007604.1	1344583	1345983	1401	trmFO	FADH(2)-oxidizing methylenetetrahydrofolate--tRNA-(uracil(54)-C(5))-methyltransferase TrmFO
gene-SYNPCC7942_RS06730	35.145	28.681	0.28769	0.28967	0.46026	FALSE	NC_007604.1	1346077	1347108	1032	SYNPCC7942_RS06730	zinc ABC transporter substrate-binding protein
gene-SYNPCC7942_RS06735	164.591	32.1456	2.353	1.4233e-15	1.6071e-13	TRUE	NC_007604.1	1347173	1347910	738	SYNPCC7942_RS06735	metal ABC transporter ATP-binding protein
gene-SYNPCC7942_RS06740	16.4346	16.655	-0.019295	0.95849	0.97529	FALSE	NC_007604.1	1347917	1348768	852	SYNPCC7942_RS06740	metal ABC transporter permease
gene-SYNPCC7942_RS06745	15.1201	27.0179	-0.85184	0.022886	0.070171	FALSE	NC_007604.1	1348834	1349373	540	pyrR	bifunctional pyr operon transcriptional regulator/uracil phosphoribosyltransferase PyrR
gene-SYNPCC7942_RS06750	656.66	617.84	0.08907	0.76531	0.85713	FALSE	NC_007604.1	1349340	1350296	957	SYNPCC7942_RS06750	CHAD domain-containing protein
gene-SYNPCC7942_RS06755	57.4998	61.304	-0.10237	0.66744	0.78967	FALSE	NC_007604.1	1350414	1351433	1020	SYNPCC7942_RS06755	hypothetical protein
gene-SYNPCC7942_RS06760	1163.37	1675.25	-0.52555	0.0052893	0.023747	TRUE	NC_007604.1	1351613	1351840	228	SYNPCC7942_RS06760	photosystem I reaction center subunit IV
gene-SYNPCC7942_RS06765	33.7506	26.9473	0.3249	0.34893	0.52078	FALSE	NC_007604.1	1351949	1352797	849	SYNPCC7942_RS06765	DNA-formamidopyrimidine glycosylase
gene-SYNPCC7942_RS06770	1308.23	1692.95	-0.37131	0.014389	0.049891	TRUE	NC_007604.1	1352829	1355588	2760	SYNPCC7942_RS06770	DEAD/DEAH box helicase
gene-SYNPCC7942_RS06775	266.081	299.161	-0.16935	0.33221	0.50175	FALSE	NC_007604.1	1355787	1357151	1365	dnaB	replicative DNA helicase
gene-SYNPCC7942_RS06780	466.876	341.831	0.45099	0.024259	0.072833	FALSE	NC_007604.1	1357232	1360693	3462	mfd	transcription-repair coupling factor
gene-SYNPCC7942_RS06785	179.355	81.8579	1.1378	5.2193e-06	7.1717e-05	TRUE	NC_007604.1	1360808	1361101	294	SYNPCC7942_RS06785	hypothetical protein
gene-SYNPCC7942_RS06790	39.1154	6.07884	2.6433	5.349e-09	1.5786e-07	TRUE	NC_007604.1	1361167	1361559	393	SYNPCC7942_RS06790	DUF1622 domain-containing protein
gene-SYNPCC7942_RS06795	264.851	230.033	0.20501	0.31787	0.48847	FALSE	NC_007604.1	1361795	1362505	711	SYNPCC7942_RS06795	TPM domain-containing protein
gene-SYNPCC7942_RS06800	62.7769	47.1972	0.41962	0.087715	0.19912	FALSE	NC_007604.1	1362508	1363164	657	SYNPCC7942_RS06800	methyltransferase domain-containing protein
gene-SYNPCC7942_RS06805	33.9636	49.5576	-0.53778	0.038565	0.10445	FALSE	NC_007604.1	1363290	1363466	177	SYNPCC7942_RS06805	chlorophyll a/b-binding protein
gene-SYNPCC7942_RS06810	207.457	196.77	0.075886	0.7131	0.82016	FALSE	NC_007604.1	1363471	1364091	621	SYNPCC7942_RS06810	7-carboxy-7-deazaguanine synthase QueE
gene-SYNPCC7942_RS06815	106.605	103.327	0.045896	0.83301	0.90177	FALSE	NC_007604.1	1364091	1364786	696	queC	7-cyano-7-deazaguanine synthase QueC
gene-SYNPCC7942_RS06820	56.884	44.2558	0.35957	0.20476	0.36572	FALSE	NC_007604.1	1364783	1366180	1398	pabB	aminodeoxychorismate synthase component I
gene-SYNPCC7942_RS06825	14.6536	11.6275	0.32317	0.50216	0.65831	FALSE	NC_007604.1	1366177	1366971	795	SYNPCC7942_RS06825	aminotransferase class IV
gene-SYNPCC7942_RS06830	69.026	64.7316	0.083331	0.78941	0.87164	FALSE	NC_007604.1	1367261	1368343	1083	SYNPCC7942_RS06830	TIGR03032 family protein
gene-SYNPCC7942_RS06835	896.101	1057.01	-0.23883	0.27229	0.44306	FALSE	NC_007604.1	1368411	1372715	4305	SYNPCC7942_RS06835	type I secretion C-terminal target domain-containing protein
gene-SYNPCC7942_RS06840	862.808	899.777	-0.059807	0.82851	0.89816	FALSE	NC_007604.1	1372863	1373645	783	SYNPCC7942_RS06840	DUF3747 domain-containing protein
gene-SYNPCC7942_RS06845	6.3485	6.60222	-0.026054	0.96661	0.97982	FALSE	NC_007604.1	1373779	1373973	195	SYNPCC7942_RS06845	hypothetical protein
gene-SYNPCC7942_RS06850	351.536	431.844	-0.29425	0.23058	0.39577	FALSE	NC_007604.1	1374061	1374639	579	def	peptide deformylase
gene-SYNPCC7942_RS06855	71.3947	71.8139	-0.0062995	0.98053	0.98891	FALSE	NC_007604.1	1374756	1375841	1086	SYNPCC7942_RS06855	AI-2E family transporter
gene-SYNPCC7942_RS06860	32.9753	18.0322	0.84917	0.021454	0.066968	FALSE	NC_007604.1	1375911	1377002	1092	gmd	GDP-mannose 4%2C6-dehydratase
gene-SYNPCC7942_RS06865	600.146	541.891	0.14633	0.39889	0.56732	FALSE	NC_007604.1	1377217	1378335	1119	nuoH	NADH-quinone oxidoreductase subunit NuoH
gene-SYNPCC7942_RS06870	669.055	563.629	0.24778	0.25615	0.4267	FALSE	NC_007604.1	1378378	1378986	609	ndhI	NAD(P)H-quinone oxidoreductase subunit I
gene-SYNPCC7942_RS06875	712.703	656.099	0.11992	0.64082	0.77047	FALSE	NC_007604.1	1378990	1379595	606	SYNPCC7942_RS06875	NADH-quinone oxidoreductase subunit J
gene-SYNPCC7942_RS06880	125.897	90.1646	0.47882	0.088914	0.20091	FALSE	NC_007604.1	1379614	1379925	312	nuoK	NADH-quinone oxidoreductase subunit NuoK
gene-SYNPCC7942_RS06885	16.9424	12.5396	0.40947	0.28618	0.45651	FALSE	NC_007604.1	1380019	1381014	996	SYNPCC7942_RS06885	2-hydroxyacid dehydrogenase
gene-SYNPCC7942_RS06890	10.9563	7.80012	0.48718	0.31452	0.48635	FALSE	NC_007604.1	1381032	1381331	300	SYNPCC7942_RS06890	hypothetical protein
gene-SYNPCC7942_RS06895	21.4574	19.3284	0.15578	0.69182	0.80603	FALSE	NC_007604.1	1381367	1382053	687	SYNPCC7942_RS06895	YqiA/YcfP family alpha/beta fold hydrolase
gene-SYNPCC7942_RS06900	2.96938	3.62871	-0.3155	0.69956	0.80997	FALSE	NC_007604.1	1382050	1382382	333	patD	heterocyst frequency control protein PatD
gene-SYNPCC7942_RS06905	15.2982	14.6901	0.032217	0.93908	0.96348	FALSE	NC_007604.1	1382386	1383078	693	SYNPCC7942_RS06905	HAD-IA family hydrolase
gene-SYNPCC7942_RS06910	900.008	620.885	0.53525	0.000311	0.002225	TRUE	NC_007604.1	1383192	1385162	1971	acs	acetate--CoA ligase
gene-SYNPCC7942_RS06915	7.90184	14.0484	-0.83354	0.076324	0.17987	FALSE	NC_007604.1	1385355	1386080	726	SYNPCC7942_RS06915	DUF3120 domain-containing protein
gene-SYNPCC7942_RS06920	453.594	112.848	2.0031	6.3213e-12	3.2833e-10	TRUE	NC_007604.1	1386587	1388083	1497	SYNPCC7942_RS06920	MFS transporter
gene-SYNPCC7942_RS06925	1146.83	1184.74	-0.047556	0.78861	0.87112	FALSE	NC_007604.1	1388109	1390898	2790	SYNPCC7942_RS06925	EAL domain-containing protein
gene-SYNPCC7942_RS06930	41.9233	46.7247	-0.15797	0.53358	0.68433	FALSE	NC_007604.1	1390895	1391335	441	SYNPCC7942_RS06930	response regulator
gene-SYNPCC7942_RS06935	1481.35	2845.84	-0.94226	5.8346e-05	0.00055914	TRUE	NC_007604.1	1391347	1396758	5412	SYNPCC7942_RS06935	PAS domain S-box protein
gene-SYNPCC7942_RS06940	318.743	587.964	-0.88206	1.8259e-06	2.7569e-05	TRUE	NC_007604.1	1397087	1397878	792	SYNPCC7942_RS06940	SWIM zinc finger family protein
gene-SYNPCC7942_RS06950	502.53	503.786	-0.0019384	0.99131	0.99553	FALSE	NC_007604.1	1398294	1399499	1206	SYNPCC7942_RS06950	Coenzyme F420 hydrogenase/dehydrogenase%2C beta subunit C-terminal domain
gene-SYNPCC7942_RS06955	56.4751	38.0156	0.55705	0.050391	0.12928	FALSE	NC_007604.1	1399784	1401052	1269	SYNPCC7942_RS06955	LCP family protein
gene-SYNPCC7942_RS06960	193.522	272.654	-0.48987	0.020818	0.065711	FALSE	NC_007604.1	1401085	1401588	504	SYNPCC7942_RS06960	pentapeptide repeat-containing protein
gene-SYNPCC7942_RS06965	559.957	367.064	0.61068	0.075225	0.17761	FALSE	NC_007604.1	1401714	1402157	444	SYNPCC7942_RS06965	hypothetical protein
gene-SYNPCC7942_RS06975	647.589	718.878	-0.15204	0.41972	0.58865	FALSE	NC_007604.1	1402687	1403103	417	SYNPCC7942_RS06975	DUF6523 family protein
gene-SYNPCC7942_RS06985	100.929	118.445	-0.23918	0.36194	0.53376	FALSE	NC_007604.1	1403362	1404060	699	SYNPCC7942_RS06985	MarC family protein
gene-SYNPCC7942_RS06990	46.3433	46.3282	-0.01723	0.9504	0.96949	FALSE	NC_007604.1	1404292	1405203	912	menA	2-carboxy-1%2C4-naphthoquinone phytyltransferase
gene-SYNPCC7942_RS06995	13.7482	15.8652	-0.18712	0.63204	0.76416	FALSE	NC_007604.1	1405262	1406629	1368	SYNPCC7942_RS06995	cytochrome P450
gene-SYNPCC7942_RS07000	27.4922	81.2416	-1.5529	2.3164e-06	3.3987e-05	TRUE	NC_007604.1	1406657	1406992	336	SYNPCC7942_RS07000	SH3 domain-containing protein
gene-SYNPCC7942_RS07005	54.5352	69.3052	-0.35856	0.17563	0.3279	FALSE	NC_007604.1	1407235	1407837	603	recR	recombination mediator RecR
gene-SYNPCC7942_RS07010	9.49758	18.2125	-0.93487	0.02064	0.065369	FALSE	NC_007604.1	1407963	1408202	240	SYNPCC7942_RS07010	hypothetical protein
gene-SYNPCC7942_RS07015	68.3673	84.7823	-0.31681	0.19633	0.35448	FALSE	NC_007604.1	1408205	1409515	1311	corA	magnesium/cobalt transporter CorA
gene-SYNPCC7942_RS07020	1315	901.291	0.54444	0.0085697	0.033823	TRUE	NC_007604.1	1409560	1413132	3573	metH	methionine synthase
gene-SYNPCC7942_RS07025	894.145	845.42	0.081662	0.63445	0.766	FALSE	NC_007604.1	1413287	1413982	696	SYNPCC7942_RS07025	HupE/UreJ family protein
gene-SYNPCC7942_RS07030	279.039	341.704	-0.29331	0.064249	0.15599	FALSE	NC_007604.1	1414283	1415914	1632	SYNPCC7942_RS07030	RluA family pseudouridine synthase
gene-SYNPCC7942_RS07035	96.8345	66.8222	0.53624	0.069042	0.16465	FALSE	NC_007604.1	1415985	1416506	522	SYNPCC7942_RS07035	NAD(P)H-dependent oxidoreductase
gene-SYNPCC7942_RS07040	138.191	162.763	-0.24062	0.39459	0.56274	FALSE	NC_007604.1	1416706	1417296	591	SYNPCC7942_RS07040	hypothetical protein
gene-SYNPCC7942_RS07045	2722.13	3979.76	-0.54792	0.00012668	0.0010458	TRUE	NC_007604.1	1417585	1419879	2295	SYNPCC7942_RS07045	bifunctional (p)ppGpp synthetase/guanosine-3'%2C5'-bis(diphosphate) 3'-pyrophosphohydrolase
gene-SYNPCC7942_RS07050	45.3533	42.0283	0.091462	0.73788	0.839	FALSE	NC_007604.1	1419926	1421161	1236	SYNPCC7942_RS07050	lipid-A-disaccharide synthase
gene-SYNPCC7942_RS07055	0	0	NA	NA	NA	NA	NC_007604.1	1421238	1421319	82	SYNPCC7942_RS07055	tRNA-Leu
gene-SYNPCC7942_RS07060	135.101	76.6979	0.80924	8.3113e-05	0.00073167	TRUE	NC_007604.1	1421475	1422836	1362	accC	acetyl-CoA carboxylase biotin carboxylase subunit
gene-SYNPCC7942_RS07065	192.397	218.301	-0.18424	0.41791	0.5873	FALSE	NC_007604.1	1422879	1424603	1725	SYNPCC7942_RS07065	solute carrier family 26 protein
gene-SYNPCC7942_RS07070	484.817	491.296	-0.020538	0.9024	0.94616	FALSE	NC_007604.1	1424685	1426610	1926	SYNPCC7942_RS07070	ABC-F family ATP-binding cassette domain-containing protein
gene-SYNPCC7942_RS07075	1242.69	768.274	0.69337	0.0052937	0.023747	TRUE	NC_007604.1	1427042	1429711	2670	SYNPCC7942_RS07075	EAL domain-containing protein
gene-SYNPCC7942_RS07080	687.211	617.223	0.15505	0.21437	0.37666	FALSE	NC_007604.1	1429798	1430310	513	SYNPCC7942_RS07080	inorganic diphosphatase
gene-SYNPCC7942_RS07085	315.654	275.779	0.1977	0.45498	0.61474	FALSE	NC_007604.1	1430483	1431283	801	SYNPCC7942_RS07085	META domain-containing protein
gene-SYNPCC7942_RS07090	9.15958	19.1609	-1.0647	0.015142	0.051742	FALSE	NC_007604.1	1431285	1431506	222	SYNPCC7942_RS07090	hypothetical protein
gene-SYNPCC7942_RS07095	99.4886	90.8146	0.13307	0.55253	0.69928	FALSE	NC_007604.1	1431627	1432760	1134	SYNPCC7942_RS07095	cob(I)yrinic acid a%2Cc-diamide adenosyltransferase
gene-SYNPCC7942_RS07100	148.706	165.828	-0.15996	0.42837	0.59427	FALSE	NC_007604.1	1432853	1433680	828	larE	ATP-dependent sacrificial sulfur transferase LarE
gene-SYNPCC7942_RS07105	27.3063	21.2361	0.37697	0.24456	0.41268	FALSE	NC_007604.1	1433659	1434372	714	SYNPCC7942_RS07105	carbonic anhydrase family protein
gene-SYNPCC7942_RS07110	5149.02	4302.94	0.25899	0.37383	0.5448	FALSE	NC_007604.1	1434538	1435620	1083	psbA	photosystem II q(b) protein
gene-SYNPCC7942_RS07115	94.9491	100.457	-0.087074	0.75143	0.84698	FALSE	NC_007604.1	1435722	1436066	345	SYNPCC7942_RS07115	histidine triad nucleotide-binding protein
gene-SYNPCC7942_RS07120	142.091	69.4349	1.0259	0.00027001	0.0019864	TRUE	NC_007604.1	1436154	1437692	1539	SYNPCC7942_RS07120	YifB family Mg chelatase-like AAA ATPase
gene-SYNPCC7942_RS07125	754.877	265.134	1.5082	4.7862e-09	1.4287e-07	TRUE	NC_007604.1	1437916	1441983	4068	SYNPCC7942_RS07125	choice-of-anchor I family protein
gene-SYNPCC7942_RS07130	15.6863	16.6916	-0.087783	0.83194	0.90098	FALSE	NC_007604.1	1442504	1443418	915	SYNPCC7942_RS07130	histone deacetylase
gene-SYNPCC7942_RS07135	550.274	735.027	-0.41647	0.020076	0.06405	FALSE	NC_007604.1	1443546	1445309	1764	SYNPCC7942_RS07135	PDZ domain-containing protein
gene-SYNPCC7942_RS07140	11.0589	9.16457	0.24996	0.62514	0.75758	FALSE	NC_007604.1	1445306	1445725	420	SYNPCC7942_RS07140	hypothetical protein
gene-SYNPCC7942_RS07145	13.7104	35.559	-1.3719	3.8471e-05	0.00038279	TRUE	NC_007604.1	1445743	1446000	258	SYNPCC7942_RS07145	hypothetical protein
gene-SYNPCC7942_RS07150	2270.93	2914.59	-0.36029	0.032603	0.092434	FALSE	NC_007604.1	1446191	1447519	1329	SYNPCC7942_RS07150	hypothetical protein
gene-SYNPCC7942_RS07155	5475.26	3926.82	0.47966	0.0076779	0.031302	TRUE	NC_007604.1	1447847	1450069	2223	SYNPCC7942_RS07155	glycosyltransferase
gene-SYNPCC7942_RS07160	3743.81	2832.81	0.40255	0.012312	0.044102	TRUE	NC_007604.1	1450087	1451322	1236	SYNPCC7942_RS07160	HlyD family efflux transporter periplasmic adaptor subunit
gene-SYNPCC7942_RS07165	1499.05	1076.37	0.4786	0.0046835	0.02172	TRUE	NC_007604.1	1451255	1452376	1122	SYNPCC7942_RS07165	endo-1%2C4-beta-xylanase
gene-SYNPCC7942_RS07170	524.19	464.442	0.17693	0.45538	0.61474	FALSE	NC_007604.1	1452727	1453104	378	SYNPCC7942_RS07170	VOC family protein
gene-SYNPCC7942_RS07175	767.739	416.133	0.88479	3.6323e-07	6.9361e-06	TRUE	NC_007604.1	1453482	1454576	1095	SYNPCC7942_RS07175	zinc ribbon domain-containing protein
gene-SYNPCC7942_RS07180	96.5193	69.1862	0.47765	0.050947	0.12997	FALSE	NC_007604.1	1454593	1455369	777	gloB	hydroxyacylglutathione hydrolase
gene-SYNPCC7942_RS07185	30.8013	38.7	-0.34537	0.2151	0.37701	FALSE	NC_007604.1	1455395	1456084	690	SYNPCC7942_RS07185	response regulator transcription factor
gene-SYNPCC7942_RS07190	170.742	131.682	0.37804	0.22391	0.38663	FALSE	NC_007604.1	1456260	1456787	528	SYNPCC7942_RS07190	DUF192 domain-containing protein
gene-SYNPCC7942_RS07195	719.085	1362.38	-0.92221	7.5206e-05	0.00068179	TRUE	NC_007604.1	1456803	1457909	1107	SYNPCC7942_RS07195	ABC transporter ATP-binding protein
gene-SYNPCC7942_RS07200	726.17	1708.26	-1.2343	2.8269e-08	7.071e-07	TRUE	NC_007604.1	1457997	1459688	1692	SYNPCC7942_RS07200	iron ABC transporter permease
gene-SYNPCC7942_RS07205	45.895	36.1316	0.34545	0.20172	0.36167	FALSE	NC_007604.1	1459920	1460555	636	SYNPCC7942_RS07205	class I SAM-dependent methyltransferase
gene-SYNPCC7942_RS07210	450.629	1460.73	-1.696	3.8492e-19	7.6894e-17	TRUE	NC_007604.1	1460847	1461869	1023	SYNPCC7942_RS07210	Fe(3+) ABC transporter substrate-binding protein
gene-SYNPCC7942_RS07215	4891.17	5147.29	-0.073442	0.71241	0.81976	FALSE	NC_007604.1	1461949	1463571	1623	SYNPCC7942_RS07215	2-isopropylmalate synthase
gene-SYNPCC7942_RS07220	82.1252	80.6567	0.019672	0.93143	0.9618	FALSE	NC_007604.1	1463651	1464358	708	SYNPCC7942_RS07220	biotin/lipoate A/B protein ligase family protein
gene-SYNPCC7942_RS07225	361.228	761.146	-1.0762	2.6659e-10	1.0034e-08	TRUE	NC_007604.1	1464368	1464817	450	SYNPCC7942_RS07225	YbjN domain-containing protein
gene-SYNPCC7942_RS07230	17.6773	22.0997	-0.3234	0.37284	0.54396	FALSE	NC_007604.1	1464941	1465696	756	SYNPCC7942_RS07230	sulfite exporter TauE/SafE family protein
gene-SYNPCC7942_RS07235	215.335	206.523	0.05804	0.76332	0.85626	FALSE	NC_007604.1	1465709	1466434	726	SYNPCC7942_RS07235	ABC transporter ATP-binding protein
gene-SYNPCC7942_RS07240	1125.03	816.899	0.46223	0.037854	0.10326	FALSE	NC_007604.1	1466530	1468095	1566	SYNPCC7942_RS07240	NAD(P)H-quinone oxidoreductase subunit N
gene-SYNPCC7942_RS07245	2660.42	2328.84	0.19217	0.32824	0.49822	FALSE	NC_007604.1	1468344	1470995	2652	topA	type I DNA topoisomerase
gene-SYNPCC7942_RS07250	113.078	64.4638	0.8173	0.00036326	0.002536	TRUE	NC_007604.1	1471000	1471983	984	SYNPCC7942_RS07250	S-layer homology domain-containing protein
gene-SYNPCC7942_RS07255	9.83491	12.6113	-0.37548	0.4104	0.58003	FALSE	NC_007604.1	1471980	1472186	207	SYNPCC7942_RS07255	hypothetical protein
gene-SYNPCC7942_RS07260	2440.26	1793.6	0.44428	0.049206	0.12779	FALSE	NC_007604.1	1472585	1473445	861	bchL	ferredoxin:protochlorophyllide reductase (ATP-dependent) iron-sulfur ATP-binding protein
gene-SYNPCC7942_RS07265	1565.31	1065.97	0.55415	0.064765	0.15675	FALSE	NC_007604.1	1473509	1474909	1401	SYNPCC7942_RS07265	ferredoxin:protochlorophyllide reductase (ATP-dependent) subunit N
gene-SYNPCC7942_RS07270	2230.77	1868	0.25595	0.33055	0.50034	FALSE	NC_007604.1	1475239	1475547	309	SYNPCC7942_RS07270	carbon dioxide-concentrating mechanism protein CcmK
gene-SYNPCC7942_RS07275	170.602	97.4704	0.81054	0.00079715	0.0049645	TRUE	NC_007604.1	1475694	1475993	300	SYNPCC7942_RS07275	EutN/CcmL family microcompartment protein
gene-SYNPCC7942_RS07280	1664.36	707.435	1.2343	2.532e-05	0.00027172	TRUE	NC_007604.1	1476059	1477678	1620	SYNPCC7942_RS07280	ribulose bisphosphate carboxylase small subunit
gene-SYNPCC7942_RS07285	30.2785	26.6052	0.18691	0.65614	0.78246	FALSE	NC_007604.1	1477713	1478198	486	SYNPCC7942_RS07285	hypothetical protein
gene-SYNPCC7942_RS07290	904.749	1205.52	-0.41441	0.018666	0.060444	FALSE	NC_007604.1	1478240	1479070	831	SYNPCC7942_RS07290	carbon dioxide-concentrating mechanism protein CcmK
gene-SYNPCC7942_RS07295	8030.09	7630.85	0.07364	0.73297	0.83598	FALSE	NC_007604.1	1479461	1480879	1419	SYNPCC7942_RS07295	form I ribulose bisphosphate carboxylase large subunit
gene-SYNPCC7942_RS07300	749.757	841.41	-0.16567	0.47354	0.63113	FALSE	NC_007604.1	1480970	1481305	336	SYNPCC7942_RS07300	ribulose bisphosphate carboxylase small subunit
gene-SYNPCC7942_RS07305	39.6419	31.5628	0.32499	0.34732	0.52012	FALSE	NC_007604.1	1481407	1482594	1188	purK	5-(carboxyamino)imidazole ribonucleotide synthase
gene-SYNPCC7942_RS07310	201.04	215.962	-0.10124	0.61132	0.74676	FALSE	NC_007604.1	1482857	1483267	411	SYNPCC7942_RS07310	hypothetical protein
gene-SYNPCC7942_RS07315	548.285	753.035	-0.45835	0.0047656	0.021944	TRUE	NC_007604.1	1483316	1484173	858	SYNPCC7942_RS07315	hypothetical protein
gene-SYNPCC7942_RS07320	1915.82	2156.49	-0.17018	0.26101	0.43203	FALSE	NC_007604.1	1484549	1484986	438	SYNPCC7942_RS07320	peptidylprolyl isomerase
gene-SYNPCC7942_RS07325	1657.8	1862.61	-0.16757	0.31427	0.48635	FALSE	NC_007604.1	1485025	1486710	1686	ribBA	bifunctional 3%2C4-dihydroxy-2-butanone-4-phosphate synthase/GTP cyclohydrolase II
gene-SYNPCC7942_RS07330	131.082	224.977	-0.77474	0.00013023	0.0010703	TRUE	NC_007604.1	1486983	1488041	1059	argC	N-acetyl-gamma-glutamyl-phosphate reductase
gene-SYNPCC7942_RS07335	719.877	840.798	-0.22299	0.18281	0.3364	FALSE	NC_007604.1	1488255	1488854	600	SYNPCC7942_RS07335	hypothetical protein
gene-SYNPCC7942_RS07340	79.6689	81.5092	-0.03276	0.87247	0.92975	FALSE	NC_007604.1	1488975	1490723	1749	menD	2-succinyl-5-enolpyruvyl-6-hydroxy-3-cyclohexene-1-carboxylic-acid synthase
gene-SYNPCC7942_RS07345	18.662	23.3215	-0.34795	0.33518	0.50512	FALSE	NC_007604.1	1490759	1491178	420	SYNPCC7942_RS07345	hypothetical protein
gene-SYNPCC7942_RS07350	59.0994	114.264	-0.94924	2.7111e-06	3.9116e-05	TRUE	NC_007604.1	1491286	1491564	279	SYNPCC7942_RS07350	DUF6439 family protein
gene-SYNPCC7942_RS07355	111.121	139.474	-0.33295	0.16541	0.31493	FALSE	NC_007604.1	1491796	1492191	396	SYNPCC7942_RS07355	ATP-binding protein
gene-SYNPCC7942_RS07360	1797.98	1460.51	0.29998	0.60167	0.74019	FALSE	NC_007604.1	1492429	1494030	1602	SYNPCC7942_RS07360	NAD(P)H-quinone oxidoreductase subunit 4
gene-SYNPCC7942_RS07365	29.2525	21.9491	0.4267	0.22018	0.38247	FALSE	NC_007604.1	1494173	1495093	921	thrB	homoserine kinase
gene-SYNPCC7942_RS07370	12.7727	12.8265	0.0087536	0.98441	0.99128	FALSE	NC_007604.1	1495174	1496151	978	cbiB	adenosylcobinamide-phosphate synthase CbiB
gene-SYNPCC7942_RS07375	7.46769	16.6789	-1.1091	0.026831	0.079003	FALSE	NC_007604.1	1496399	1496833	435	SYNPCC7942_RS07375	VOC family protein
gene-SYNPCC7942_RS07380	0	0	NA	NA	NA	NA	NC_007604.1	1496904	1496975	72	SYNPCC7942_RS07380	tRNA-Lys
gene-SYNPCC7942_RS07385	16452.3	23319.1	-0.50318	0.055645	0.13935	FALSE	NC_007604.1	1497217	1498290	1074	fba	fructose-bisphosphate aldolase class II
gene-SYNPCC7942_RS07395	452.207	416.578	0.11739	0.59694	0.73681	FALSE	NC_007604.1	1498702	1499817	1116	SYNPCC7942_RS07395	CARDB domain-containing protein
gene-SYNPCC7942_RS07400	624.268	912.276	-0.54653	0.0024504	0.012652	TRUE	NC_007604.1	1499923	1500342	420	SYNPCC7942_RS07400	hypothetical protein
gene-SYNPCC7942_RS07405	263.513	224.874	0.22852	0.14507	0.28782	FALSE	NC_007604.1	1500489	1501307	819	SYNPCC7942_RS07405	carbonic anhydrase
gene-SYNPCC7942_RS07410	799.407	930.294	-0.21765	0.43439	0.59974	FALSE	NC_007604.1	1501343	1502305	963	nadA	quinolinate synthase NadA
gene-SYNPCC7942_RS07415	141.086	221.121	-0.64651	0.00046241	0.0031192	TRUE	NC_007604.1	1502325	1503392	1068	lpxD	UDP-3-O-(3-hydroxymyristoyl)glucosamine N-acyltransferase
gene-SYNPCC7942_RS07420	50.9103	80.5973	-0.6633	0.0046765	0.02172	TRUE	NC_007604.1	1503457	1504257	801	SYNPCC7942_RS07420	phosphate ABC transporter ATP-binding protein
gene-SYNPCC7942_RS07425	540.294	684.862	-0.34117	0.021882	0.068021	FALSE	NC_007604.1	1504300	1504761	462	SYNPCC7942_RS07425	hypothetical protein
gene-SYNPCC7942_RS07430	61.9154	57.3796	0.10445	0.66536	0.78865	FALSE	NC_007604.1	1504758	1506194	1437	radA	DNA repair protein RadA
gene-SYNPCC7942_RS07435	128.348	245.678	-0.93617	7.2239e-05	0.00066527	TRUE	NC_007604.1	1506399	1507133	735	SYNPCC7942_RS07435	response regulator transcription factor
gene-SYNPCC7942_RS07440	386.238	365.301	0.078324	0.6707	0.79077	FALSE	NC_007604.1	1507284	1508324	1041	plsX	phosphate acyltransferase PlsX
gene-SYNPCC7942_RS07445	47.2271	63.5233	-0.43427	0.096968	0.21504	FALSE	NC_007604.1	1508394	1509401	1008	SYNPCC7942_RS07445	beta-ketoacyl-ACP synthase III
gene-SYNPCC7942_RS07450	57.9386	35.6182	0.68875	0.025694	0.07632	FALSE	NC_007604.1	1509455	1510336	882	fabD	ACP S-malonyltransferase
gene-SYNPCC7942_RS07455	35.3975	18.9985	0.89908	0.013143	0.04644	TRUE	NC_007604.1	1510305	1510982	678	SYNPCC7942_RS07455	lysophospholipid acyltransferase family protein
gene-SYNPCC7942_RS07460	46.3607	52.4577	-0.17638	0.47557	0.63174	FALSE	NC_007604.1	1510962	1511528	567	SYNPCC7942_RS07460	YdcF family protein
gene-SYNPCC7942_RS07465	173.37	137.485	0.33968	0.13911	0.27854	FALSE	NC_007604.1	1511592	1512212	621	tsaB	tRNA (adenosine(37)-N6)-threonylcarbamoyltransferase complex dimerization subunit type 1 TsaB
gene-SYNPCC7942_RS07470	94.7932	199.97	-1.0703	2.8317e-08	7.071e-07	TRUE	NC_007604.1	1512321	1512578	258	SYNPCC7942_RS07470	Ycf34 family protein
gene-SYNPCC7942_RS07475	254.613	1329.14	-2.3839	2.95e-12	1.7025e-10	TRUE	NC_007604.1	1512709	1514067	1359	SYNPCC7942_RS07475	di-heme oxidoredictase family protein
gene-SYNPCC7942_RS07480	453.361	2144.77	-2.2426	1.3406e-09	4.5565e-08	TRUE	NC_007604.1	1514071	1515141	1071	SYNPCC7942_RS07480	iron-regulated protein A
gene-SYNPCC7942_RS07485	1147.46	6316.63	-2.4607	4.3983e-14	3.6847e-12	TRUE	NC_007604.1	1515369	1517000	1632	SYNPCC7942_RS07485	iron uptake porin
gene-SYNPCC7942_RS07490	11917.3	8153.33	0.54757	0.0066713	0.027989	TRUE	NC_007604.1	1517237	1518832	1596	SYNPCC7942_RS07490	iron uptake porin
gene-SYNPCC7942_RS07495	39.1129	41.1322	-0.057865	0.8491	0.91385	FALSE	NC_007604.1	1519009	1519449	441	SYNPCC7942_RS07495	Rrf2 family transcriptional regulator
gene-SYNPCC7942_RS07500	638.471	973.195	-0.60845	9.3943e-06	0.00011729	TRUE	NC_007604.1	1519706	1520668	963	cysK	cysteine synthase A
gene-SYNPCC7942_RS07505	107.865	69.1448	0.63326	0.024084	0.072391	FALSE	NC_007604.1	1520674	1521363	690	SYNPCC7942_RS07505	J domain-containing protein
gene-SYNPCC7942_RS07510	105.78	76.0754	0.47658	0.020219	0.06427	FALSE	NC_007604.1	1521482	1522141	660	SYNPCC7942_RS07510	Na(+)/H(+) antiporter subunit B
gene-SYNPCC7942_RS07515	151.451	112.241	0.42797	0.050734	0.12968	FALSE	NC_007604.1	1522138	1522719	582	SYNPCC7942_RS07515	DUF4040 domain-containing protein
gene-SYNPCC7942_RS07520	58.5179	45.4013	0.37904	0.16868	0.31976	FALSE	NC_007604.1	1523002	1523259	258	SYNPCC7942_RS07520	hypothetical protein
gene-SYNPCC7942_RS07525	76.123	35.4022	1.1022	9.9858e-05	0.00085588	TRUE	NC_007604.1	1523256	1523642	387	SYNPCC7942_RS07525	Na+/H+ antiporter subunit E
gene-SYNPCC7942_RS07530	151.618	86.356	0.80992	0.0017599	0.0095416	TRUE	NC_007604.1	1523639	1525081	1443	SYNPCC7942_RS07530	cation:proton antiporter
gene-SYNPCC7942_RS07535	38.0824	18.0643	1.0612	0.0036061	0.01744	TRUE	NC_007604.1	1525078	1525413	336	SYNPCC7942_RS07535	cation:proton antiporter subunit C
gene-SYNPCC7942_RS07540	34.132	56.7002	-0.72294	0.0089884	0.035368	TRUE	NC_007604.1	1525833	1526954	1122	SYNPCC7942_RS07540	sodium-dependent bicarbonate transport family permease
gene-SYNPCC7942_RS07545	26.1339	17.6509	0.555	0.13751	0.27618	FALSE	NC_007604.1	1527717	1528031	315	SYNPCC7942_RS07545	hypothetical protein
gene-SYNPCC7942_RS07550	107.806	63.0828	0.7717	0.0065613	0.027662	TRUE	NC_007604.1	1528142	1530337	2196	SYNPCC7942_RS07550	transglutaminase family protein
gene-SYNPCC7942_RS07555	83.3327	59.5478	0.48852	0.041326	0.11001	FALSE	NC_007604.1	1530415	1530852	438	SYNPCC7942_RS07555	cytochrome c
gene-SYNPCC7942_RS07560	0	0	NA	NA	NA	NA	NC_007604.1	1530970	1531083	114	petG	cytochrome b6-f complex subunit PetG
gene-SYNPCC7942_RS07565	41.468	25.5677	0.71035	0.011871	0.043052	TRUE	NC_007604.1	1531194	1531748	555	rsmD	16S rRNA (guanine(966)-N(2))-methyltransferase RsmD
gene-SYNPCC7942_RS07570	530.577	774.115	-0.5434	0.058235	0.14376	FALSE	NC_007604.1	1531745	1532398	654	hisH	imidazole glycerol phosphate synthase subunit HisH
gene-SYNPCC7942_RS07575	32.4184	13.4848	1.2918	0.0005196	0.0034689	TRUE	NC_007604.1	1532605	1534170	1566	SYNPCC7942_RS07575	DUF3370 domain-containing protein
gene-SYNPCC7942_RS07580	10.3301	5.09803	1.0671	0.078709	0.18343	FALSE	NC_007604.1	1534449	1534877	429	SYNPCC7942_RS07580	HIT family protein
gene-SYNPCC7942_RS07585	507.247	434.308	0.2244	0.15507	0.30031	FALSE	NC_007604.1	1534874	1536367	1494	SYNPCC7942_RS07585	UDP-N-acetylmuramoyl-L-alanyl-D-glutamate--2%2C6-diaminopimelate ligase
gene-SYNPCC7942_RS07590	5.79002	5.29709	0.1357	0.82762	0.89792	FALSE	NC_007604.1	1536407	1536673	267	SYNPCC7942_RS07590	glutaredoxin family protein
gene-SYNPCC7942_RS07595	10.5076	17.9598	-0.75565	0.1088	0.23237	FALSE	NC_007604.1	1536664	1536912	249	yidD	membrane protein insertion efficiency factor YidD
gene-SYNPCC7942_RS07600	722.38	529.869	0.4464	0.00063814	0.0041328	TRUE	NC_007604.1	1536986	1537594	609	rpsD	30S ribosomal protein S4
gene-SYNPCC7942_RS07605	30.4014	40.9178	-0.42507	0.11037	0.23421	FALSE	NC_007604.1	1538545	1539897	1353	SYNPCC7942_RS07605	CmpA/NrtA family ABC transporter substrate-binding protein
gene-SYNPCC7942_RS07610	22.9399	37.1175	-0.67849	0.027948	0.08155	FALSE	NC_007604.1	1539953	1540789	837	ntrB	nitrate ABC transporter permease
gene-SYNPCC7942_RS07615	100.548	134.706	-0.41432	0.044288	0.11653	FALSE	NC_007604.1	1540818	1542809	1992	SYNPCC7942_RS07615	nitrate ABC transporter ATP-binding protein
gene-SYNPCC7942_RS07620	74.6577	112.699	-0.59038	0.0097591	0.037414	TRUE	NC_007604.1	1542834	1543670	837	SYNPCC7942_RS07620	nitrate ABC transporter ATP-binding protein
gene-SYNPCC7942_RS07625	33.4867	47.7939	-0.52203	0.064391	0.15599	FALSE	NC_007604.1	1543938	1544507	570	SYNPCC7942_RS07625	metal-binding protein
gene-SYNPCC7942_RS07630	42.8488	34.8602	0.28805	0.32704	0.49756	FALSE	NC_007604.1	1544514	1545353	840	mazG	nucleoside triphosphate pyrophosphohydrolase
gene-SYNPCC7942_RS07635	48.5082	48.7682	-8.8824e-05	0.99971	0.99971	FALSE	NC_007604.1	1545382	1546095	714	SYNPCC7942_RS07635	DUF3153 domain-containing protein
gene-SYNPCC7942_RS07640	15.1932	7.4317	1.0157	0.049356	0.12779	FALSE	NC_007604.1	1546123	1546650	528	SYNPCC7942_RS07640	tetratricopeptide repeat protein
gene-SYNPCC7942_RS07645	226.428	138.066	0.71475	0.001139	0.0066472	TRUE	NC_007604.1	1546647	1547552	906	argB	acetylglutamate kinase
gene-SYNPCC7942_RS07650	74.0395	64.1315	0.20394	0.50458	0.66073	FALSE	NC_007604.1	1547545	1548105	561	SYNPCC7942_RS07650	DUF2854 domain-containing protein
gene-SYNPCC7942_RS07655	55.2756	39.1801	0.50146	0.17012	0.32155	FALSE	NC_007604.1	1548207	1548410	204	SYNPCC7942_RS07655	hypothetical protein
gene-SYNPCC7942_RS07660	2181.93	730.52	1.5795	7.3529e-14	5.6163e-12	TRUE	NC_007604.1	1548631	1548930	300	petF1	ferredoxin PetF1
gene-SYNPCC7942_RS07665	193.31	111.163	0.79819	0.0012766	0.0073116	TRUE	NC_007604.1	1549179	1550078	900	prmA	50S ribosomal protein L11 methyltransferase
gene-SYNPCC7942_RS07670	1234.54	897.588	0.45923	0.0073498	0.030442	TRUE	NC_007604.1	1550078	1551718	1641	serA	phosphoglycerate dehydrogenase
gene-SYNPCC7942_RS07675	21.8628	26.624	-0.28892	0.35026	0.52187	FALSE	NC_007604.1	1551730	1552302	573	SYNPCC7942_RS07675	hypothetical protein
gene-SYNPCC7942_RS07680	54.4599	39.1939	0.47654	0.068628	0.16381	FALSE	NC_007604.1	1552303	1553082	780	SYNPCC7942_RS07680	photosystem II S4 domain protein
gene-SYNPCC7942_RS07685	1088.7	1453.6	-0.41688	0.017201	0.056618	FALSE	NC_007604.1	1553330	1554718	1389	SYNPCC7942_RS07685	DUF2252 domain-containing protein
gene-SYNPCC7942_RS07690	800.353	478.753	0.74203	2.4173e-05	0.00026158	TRUE	NC_007604.1	1554839	1555936	1098	leuB	3-isopropylmalate dehydrogenase
gene-SYNPCC7942_RS07695	2923.14	4345.44	-0.57167	0.001564	0.0086976	TRUE	NC_007604.1	1556097	1556525	429	SYNPCC7942_RS07695	TerB family tellurite resistance protein
gene-SYNPCC7942_RS07700	0	0	NA	NA	NA	NA	NC_007604.1	1557246	1557317	72	SYNPCC7942_RS07700	tRNA-Val
gene-SYNPCC7942_RS07705	91.3101	77.5598	0.22895	0.33123	0.50085	FALSE	NC_007604.1	1557396	1558298	903	lipA	lipoyl synthase
gene-SYNPCC7942_RS07710	32.537	29.7122	0.11875	0.67965	0.7966	FALSE	NC_007604.1	1558484	1559209	726	SYNPCC7942_RS07710	hypothetical protein
gene-SYNPCC7942_RS07715	874.368	781.599	0.16229	0.35912	0.53119	FALSE	NC_007604.1	1559329	1560402	1074	mnmA	tRNA 2-thiouridine(34) synthase MnmA
gene-SYNPCC7942_RS07720	307.205	519.929	-0.76059	1.6897e-07	3.5677e-06	TRUE	NC_007604.1	1560399	1561178	780	SYNPCC7942_RS07720	RNA polymerase sigma factor SigF
gene-SYNPCC7942_RS07725	57.9699	86.4735	-0.57568	0.0059395	0.025587	TRUE	NC_007604.1	1561467	1561904	438	SYNPCC7942_RS07725	SRPBCC family protein
gene-SYNPCC7942_RS07730	351.068	304.121	0.20614	0.30904	0.48157	FALSE	NC_007604.1	1561944	1563389	1446	zds	9%2C9'-di-cis-zeta-carotene desaturase
gene-SYNPCC7942_RS07735	389.001	351.506	0.14671	0.45844	0.61783	FALSE	NC_007604.1	1563532	1564740	1209	SYNPCC7942_RS07735	1-deoxy-D-xylulose-5-phosphate reductoisomerase
gene-SYNPCC7942_RS07740	21.3955	27.8103	-0.39772	0.28021	0.45114	FALSE	NC_007604.1	1564750	1565349	600	SYNPCC7942_RS07740	pseudouridine synthase
gene-SYNPCC7942_RS07745	332.403	506.554	-0.60649	0.0016203	0.008972	TRUE	NC_007604.1	1565391	1566290	900	SYNPCC7942_RS07745	serine/threonine phosphatase
gene-SYNPCC7942_RS07750	31.2484	31.9597	-0.0371	0.89162	0.94093	FALSE	NC_007604.1	1566324	1566971	648	SYNPCC7942_RS07750	histidine phosphatase family protein
gene-SYNPCC7942_RS07755	212.183	215.657	-0.025185	0.91664	0.95411	FALSE	NC_007604.1	1566943	1568316	1374	SYNPCC7942_RS07755	HAMP domain-containing sensor histidine kinase
gene-SYNPCC7942_RS07760	115.102	116.534	-0.017729	0.9367	0.96348	FALSE	NC_007604.1	1568627	1570927	2301	SYNPCC7942_RS07760	ATP-dependent helicase
gene-SYNPCC7942_RS07765	585.153	558.24	0.068218	0.71651	0.82226	FALSE	NC_007604.1	1570976	1572280	1305	hisD	histidinol dehydrogenase
gene-SYNPCC7942_RS07770	1290.33	887.183	0.54022	0.0002955	0.0021436	TRUE	NC_007604.1	1572486	1572782	297	rpsT	30S ribosomal protein S20
gene-SYNPCC7942_RS07775	304.346	132.497	1.1973	3.5162e-09	1.0871e-07	TRUE	NC_007604.1	1572849	1573646	798	SYNPCC7942_RS07775	TatD family hydrolase
gene-SYNPCC7942_RS07780	2890.33	2292.17	0.33432	0.021621	0.067324	FALSE	NC_007604.1	1573729	1577031	3303	rpoB	DNA-directed RNA polymerase subunit beta
gene-SYNPCC7942_RS07790	7219.4	4965.42	0.54002	0.03951	0.10655	FALSE	NC_007604.1	1577150	1583050	5901	SYNPCC7942_RS07790	DNA-directed RNA polymerase subunit beta'
gene-SYNPCC7942_RS07795	7994.52	5655.2	0.49952	0.011918	0.043109	TRUE	NC_007604.1	1583407	1585200	1794	typA	translational GTPase TypA
gene-SYNPCC7942_RS07800	29.9139	37.2055	-0.32448	0.27322	0.44403	FALSE	NC_007604.1	1585287	1586078	792	SYNPCC7942_RS07800	E3 ubiquitin ligase family protein
gene-SYNPCC7942_RS07805	337.305	660.501	-0.96767	6.7558e-09	1.9071e-07	TRUE	NC_007604.1	1586243	1588759	2517	SYNPCC7942_RS07805	sigma 54-interacting transcriptional regulator
gene-SYNPCC7942_RS07810	50.1101	77.4365	-0.62126	0.0064844	0.027471	TRUE	NC_007604.1	1588817	1589146	330	SYNPCC7942_RS07810	DUF2499 domain-containing protein
gene-SYNPCC7942_RS07815	15.8986	16.5843	-0.088634	0.82252	0.89488	FALSE	NC_007604.1	1589204	1590223	1020	csaB	polysaccharide pyruvyl transferase CsaB
gene-SYNPCC7942_RS07820	21.0198	26.7867	-0.34723	0.3144	0.48635	FALSE	NC_007604.1	1590283	1590708	426	SYNPCC7942_RS07820	molybdopterin-binding protein
gene-SYNPCC7942_RS07825	64.029	73.1422	-0.19116	0.44573	0.60867	FALSE	NC_007604.1	1590799	1591614	816	modA	molybdate ABC transporter substrate-binding protein
gene-SYNPCC7942_RS07830	36.5909	56.4091	-0.62643	0.024461	0.073271	FALSE	NC_007604.1	1591623	1592276	654	modB	molybdate ABC transporter permease subunit
gene-SYNPCC7942_RS07835	280.304	413.547	-0.56133	0.0010225	0.0061047	TRUE	NC_007604.1	1592332	1593093	762	SYNPCC7942_RS07835	succinate dehydrogenase/fumarate reductase iron-sulfur subunit
gene-SYNPCC7942_RS07840	182.186	179.924	0.015728	0.93678	0.96348	FALSE	NC_007604.1	1593215	1595422	2208	SYNPCC7942_RS07840	argonaute PAZ domain-containing protein
gene-SYNPCC7942_RS07845	47.3248	78.3518	-0.73299	0.0014165	0.0080143	TRUE	NC_007604.1	1595519	1595944	426	SYNPCC7942_RS07845	chaperonin family protein RbcX
gene-SYNPCC7942_RS07850	72.403	98.2159	-0.44153	0.026784	0.078952	FALSE	NC_007604.1	1595913	1596614	702	SYNPCC7942_RS07850	type 1 glutamine amidotransferase
gene-SYNPCC7942_RS07860	2.88645	0	3.8407	0.0068455	0.028581	TRUE	NC_007604.1	1597001	1597366	366	SYNPCC7942_RS07860	hypothetical protein
gene-SYNPCC7942_RS07865	155.715	1878.62	-3.5953	6.6888e-36	8.6854e-33	TRUE	NC_007604.1	1598656	1599168	513	fldA	flavodoxin FldA
gene-SYNPCC7942_RS07870	2265.66	34728.1	-3.9381	2.1008e-41	5.4557e-38	TRUE	NC_007604.1	1599353	1600381	1029	SYNPCC7942_RS07870	chlorophyll a/b binding light-harvesting protein
gene-SYNPCC7942_RS07875	30.5444	42.3442	-0.4772	0.097651	0.21565	FALSE	NC_007604.1	1600802	1601053	252	SYNPCC7942_RS07875	pantothenate metabolism flavoprotein
gene-SYNPCC7942_RS07880	6.02186	5.85193	0.027498	0.96396	0.97828	FALSE	NC_007604.1	1601056	1601511	456	SYNPCC7942_RS07880	type II toxin-antitoxin system VapC family toxin
gene-SYNPCC7942_RS07885	44.7293	67.8855	-0.60176	0.0091292	0.035706	TRUE	NC_007604.1	1601489	1602886	1398	SYNPCC7942_RS07885	RNB domain-containing ribonuclease
gene-SYNPCC7942_RS07890	5.44886	3.35125	0.67955	0.39654	0.56459	FALSE	NC_007604.1	1603035	1603415	381	SYNPCC7942_RS07890	hypothetical protein
gene-SYNPCC7942_RS07895	225.777	260.979	-0.20955	0.28007	0.45114	FALSE	NC_007604.1	1604319	1605638	1320	SYNPCC7942_RS07895	acetamidase/formamidase family protein
gene-SYNPCC7942_RS07900	15.9769	23.0392	-0.52155	0.12901	0.26422	FALSE	NC_007604.1	1606129	1606689	561	umuD	translesion error-prone DNA polymerase V autoproteolytic subunit
gene-SYNPCC7942_RS07905	96.3024	83.1468	0.20711	0.33765	0.50805	FALSE	NC_007604.1	1606746	1608002	1257	SYNPCC7942_RS07905	Y-family DNA polymerase
gene-SYNPCC7942_RS07910	329.67	452.914	-0.45813	0.010431	0.03934	TRUE	NC_007604.1	1607980	1608816	837	SYNPCC7942_RS07910	hypothetical protein
gene-SYNPCC7942_RS07915	512.101	447.483	0.19462	0.28908	0.46002	FALSE	NC_007604.1	1609373	1610365	993	ilvC	ketol-acid reductoisomerase
gene-SYNPCC7942_RS07920	60.9771	91.4638	-0.58144	0.011024	0.040899	TRUE	NC_007604.1	1610364	1611257	894	SYNPCC7942_RS07920	PHP domain-containing protein
gene-SYNPCC7942_RS07925	450.378	559.64	-0.31123	0.058004	0.14346	FALSE	NC_007604.1	1611260	1611940	681	clpP	ATP-dependent Clp endopeptidase proteolytic subunit ClpP
gene-SYNPCC7942_RS07930	242.684	270.64	-0.15563	0.32969	0.49983	FALSE	NC_007604.1	1611984	1612748	765	psb29	photosystem II biogenesis protein Psp29
gene-SYNPCC7942_RS07935	328.136	130.292	1.3301	5.3029e-07	9.4326e-06	TRUE	NC_007604.1	1612870	1613448	579	SYNPCC7942_RS07935	hypothetical protein
gene-SYNPCC7942_RS07940	5800.13	6329.97	-0.12621	0.41051	0.58003	FALSE	NC_007604.1	1613464	1614396	933	SYNPCC7942_RS07940	RpoD/SigA family RNA polymerase sigma factor
gene-SYNPCC7942_RS07945	5.71283	5.10021	0.16031	0.81239	0.88945	FALSE	NC_007604.1	1614601	1614786	186	SYNPCC7942_RS07945	hypothetical protein
gene-SYNPCC7942_RS07950	19.5759	14.566	0.40653	0.30127	0.47389	FALSE	NC_007604.1	1615204	1616271	1068	SYNPCC7942_RS07950	hypothetical protein
gene-SYNPCC7942_RS07955	97.8352	125.503	-0.3612	0.041282	0.11001	FALSE	NC_007604.1	1616284	1616958	675	SYNPCC7942_RS07955	acyltransferase
gene-SYNPCC7942_RS07965	2415.91	255.907	3.2393	4.5916e-30	2.9811e-27	TRUE	NC_007604.1	1618181	1618876	696	SYNPCC7942_RS07965	hypothetical protein
gene-SYNPCC7942_RS07970	1480.45	124.633	3.5725	1.6478e-32	1.4264e-29	TRUE	NC_007604.1	1618800	1619696	897	SYNPCC7942_RS07970	ADP-ribosylglycohydrolase family protein
gene-SYNPCC7942_RS07975	4.11219	4.47824	-0.094845	0.8951	0.94227	FALSE	NC_007604.1	1620225	1620413	189	SYNPCC7942_RS07975	hypothetical protein
gene-SYNPCC7942_RS07980	118.687	48.4447	1.2916	8.7262e-05	0.0007656	TRUE	NC_007604.1	1621096	1621566	471	SYNPCC7942_RS07980	YbjN domain-containing protein
gene-SYNPCC7942_RS07985	0.445983	0.260235	0.50726	0.83954	NA	NA	NC_007604.1	1621903	1622220	318	SYNPCC7942_RS07985	hypothetical protein
gene-SYNPCC7942_RS07990	0	0	NA	NA	NA	NA	NC_007604.1	1622798	1622869	72	SYNPCC7942_RS07990	tRNA-Gly
gene-SYNPCC7942_RS07995	29.8786	37.4521	-0.32464	0.22094	0.38313	FALSE	NC_007604.1	1622970	1623410	441	SYNPCC7942_RS07995	TerB family tellurite resistance protein
gene-SYNPCC7942_RS08000	106.461	71.8696	0.56121	0.014796	0.050894	FALSE	NC_007604.1	1623497	1625644	2148	ppk1	polyphosphate kinase 1
gene-SYNPCC7942_RS08005	163.998	92.6611	0.83087	4.9681e-05	0.00048323	TRUE	NC_007604.1	1625702	1626019	318	SYNPCC7942_RS08005	hypothetical protein
gene-SYNPCC7942_RS08010	5.75141	3.12433	0.90246	0.27449	0.44553	FALSE	NC_007604.1	1626357	1626581	225	SYNPCC7942_RS08010	DUF305 domain-containing protein
gene-SYNPCC7942_RS08015	48.0326	87.7142	-0.86042	0.00052214	0.0034769	TRUE	NC_007604.1	1626654	1627172	519	SYNPCC7942_RS08015	cupredoxin domain-containing protein
gene-SYNPCC7942_RS08020	268.83	506.793	-0.91393	0.00012561	0.0010422	TRUE	NC_007604.1	1627206	1629449	2244	SYNPCC7942_RS08020	heavy metal translocating P-type ATPase
gene-SYNPCC7942_RS08025	51.5614	45.5933	0.17147	0.54195	0.69094	FALSE	NC_007604.1	1630069	1630872	804	SYNPCC7942_RS08025	aquaporin family protein
gene-SYNPCC7942_RS08030	3317.18	1156.76	1.5197	1.4615e-07	3.1629e-06	TRUE	NC_007604.1	1631339	1632925	1587	SYNPCC7942_RS08030	GMC family oxidoreductase
gene-SYNPCC7942_RS08035	1853.89	567.101	1.7087	1.7248e-11	7.8582e-10	TRUE	NC_007604.1	1632994	1633794	801	SYNPCC7942_RS08035	glucose 1-dehydrogenase
gene-SYNPCC7942_RS08040	1595.42	276.253	2.5294	1.1667e-11	5.5091e-10	TRUE	NC_007604.1	1633895	1636567	2673	SYNPCC7942_RS08040	glucosidase
gene-SYNPCC7942_RS08045	202.278	34.0312	2.5647	9.613e-10	3.4199e-08	TRUE	NC_007604.1	1636580	1638625	2046	SYNPCC7942_RS08045	amylo-alpha-1%2C6-glucosidase
gene-SYNPCC7942_RS08050	83.3273	28.3361	1.5572	0.00010704	0.00090548	TRUE	NC_007604.1	1638668	1640059	1392	clcA	H(+)/Cl(-) exchange transporter ClcA
gene-SYNPCC7942_RS08055	268.193	194.464	0.46136	0.049627	0.12837	FALSE	NC_007604.1	1640261	1642015	1755	argS	arginine--tRNA ligase
gene-SYNPCC7942_RS08060	96.638	144.197	-0.57748	0.0103	0.039032	TRUE	NC_007604.1	1642172	1642891	720	tatC	twin-arginine translocase subunit TatC
gene-SYNPCC7942_RS08065	31.0336	62.2147	-1.0115	0.00029441	0.0021419	TRUE	NC_007604.1	1643406	1643957	552	SYNPCC7942_RS08065	cyclin-dependent kinase inhibitor 3 family protein
gene-SYNPCC7942_RS08070	81.8838	113.603	-0.46236	0.13275	0.26956	FALSE	NC_007604.1	1644011	1644436	426	SYNPCC7942_RS08070	hypothetical protein
gene-SYNPCC7942_RS08075	459.552	703.75	-0.61481	0.00020481	0.0015657	TRUE	NC_007604.1	1645142	1646821	1680	SYNPCC7942_RS08075	M14 family metallopeptidase
gene-SYNPCC7942_RS08080	168.151	167.117	0.0089818	0.96197	0.97719	FALSE	NC_007604.1	1646823	1648211	1389	mnmE	tRNA uridine-5-carboxymethylaminomethyl(34) synthesis GTPase MnmE
gene-SYNPCC7942_RS08085	5.91597	7.42906	-0.33843	0.54263	0.69146	FALSE	NC_007604.1	1648210	1648746	537	SYNPCC7942_RS08085	DUF2062 domain-containing protein
gene-SYNPCC7942_RS08090	345.274	287.341	0.26503	0.23599	0.40234	FALSE	NC_007604.1	1648682	1650160	1479	SYNPCC7942_RS08090	YdiU family protein
gene-SYNPCC7942_RS08095	52.6818	63.1618	-0.24938	0.31096	0.48327	FALSE	NC_007604.1	1650201	1650986	786	SYNPCC7942_RS08095	peptidoglycan recognition family protein
gene-SYNPCC7942_RS08100	564.688	632.236	-0.16213	0.55152	0.69921	FALSE	NC_007604.1	1651359	1652669	1311	SYNPCC7942_RS08100	HAMP domain-containing sensor histidine kinase
gene-SYNPCC7942_RS08105	7815.12	12473.3	-0.67457	0.00073002	0.0046128	TRUE	NC_007604.1	1652732	1653172	441	SYNPCC7942_RS08105	DUF1036 domain-containing protein
gene-SYNPCC7942_RS08110	230.677	355.367	-0.62354	0.00011517	0.00096792	TRUE	NC_007604.1	1653255	1655834	2580	SYNPCC7942_RS08110	chloride channel protein
gene-SYNPCC7942_RS08115	87.6225	47.0402	0.88337	0.00040094	0.0027398	TRUE	NC_007604.1	1655981	1657270	1290	SYNPCC7942_RS08115	TldD/PmbA family protein
gene-SYNPCC7942_RS08120	147.114	155.575	-0.084575	0.64657	0.77558	FALSE	NC_007604.1	1657274	1658131	858	SYNPCC7942_RS08120	Tab2/Atab2 family RNA-binding protein
gene-SYNPCC7942_RS08125	346.851	367.754	-0.083734	0.62472	0.75751	FALSE	NC_007604.1	1658135	1659022	888	SYNPCC7942_RS08125	S1 RNA-binding domain-containing protein
gene-SYNPCC7942_RS08130	3.95967	6.00352	-0.59496	0.38639	0.55594	FALSE	NC_007604.1	1659119	1659934	816	SYNPCC7942_RS08130	creatininase family protein
gene-SYNPCC7942_RS08135	530.486	572.985	-0.10928	0.4742	0.63122	FALSE	NC_007604.1	1660025	1660720	696	SYNPCC7942_RS08135	aldehyde oxygenase (deformylating)
gene-SYNPCC7942_RS08140	733.19	489.286	0.58313	0.0017487	0.0095209	TRUE	NC_007604.1	1660735	1661760	1026	SYNPCC7942_RS08140	long-chain acyl-[acyl-carrier-protein] reductase
gene-SYNPCC7942_RS08145	550.084	421.667	0.38364	0.021285	0.066832	FALSE	NC_007604.1	1661770	1662753	984	SYNPCC7942_RS08145	acetyl-CoA carboxylase carboxyltransferase subunit alpha
gene-SYNPCC7942_RS08150	115.012	75.015	0.61405	0.014907	0.051139	FALSE	NC_007604.1	1662871	1663608	738	SYNPCC7942_RS08150	SDR family oxidoreductase
gene-SYNPCC7942_RS08155	318.402	219.077	0.54207	0.0023026	0.012032	TRUE	NC_007604.1	1663657	1664298	642	folE	GTP cyclohydrolase I FolE
gene-SYNPCC7942_RS08160	133.757	68.8245	0.96002	0.00020286	0.0015633	TRUE	NC_007604.1	1664306	1665100	795	SYNPCC7942_RS08160	PhzF family phenazine biosynthesis protein
gene-SYNPCC7942_RS08165	320.058	263.524	0.2793	0.12524	0.25732	FALSE	NC_007604.1	1665097	1666182	1086	SYNPCC7942_RS08165	SpoIID/LytB domain-containing protein
gene-SYNPCC7942_RS08170	15.6117	17.5639	-0.144	0.7033	0.81357	FALSE	NC_007604.1	1666188	1667030	843	SYNPCC7942_RS08170	DUF4922 domain-containing protein
gene-SYNPCC7942_RS08175	17.0086	10.65	0.67736	0.12441	0.25643	FALSE	NC_007604.1	1667296	1668033	738	SYNPCC7942_RS08175	RNA methyltransferase
gene-SYNPCC7942_RS08180	98.3377	86.7587	0.17876	0.41792	0.5873	FALSE	NC_007604.1	1668136	1669263	1128	SYNPCC7942_RS08180	serine hydrolase
gene-SYNPCC7942_RS08185	54.2557	45.1744	0.26334	0.37218	0.54331	FALSE	NC_007604.1	1669273	1670625	1353	SYNPCC7942_RS08185	DUF3370 domain-containing protein
gene-SYNPCC7942_RS08190	10.3777	15.259	-0.55339	0.259	0.42952	FALSE	NC_007604.1	1670630	1671208	579	SYNPCC7942_RS08190	hypothetical protein
gene-SYNPCC7942_RS08195	603.146	343.716	0.81151	0.011246	0.041428	TRUE	NC_007604.1	1671538	1672011	474	SYNPCC7942_RS08195	fasciclin domain-containing protein
gene-SYNPCC7942_RS08200	970.81	13562.1	-3.8043	3.065e-24	1.3266e-21	TRUE	NC_007604.1	1672123	1673679	1557	SYNPCC7942_RS08200	iron uptake porin
gene-SYNPCC7942_RS08205	219.315	299.332	-0.44729	0.0035479	0.01719	TRUE	NC_007604.1	1673935	1675344	1410	SYNPCC7942_RS08205	mannose-1-phosphate guanylyltransferase/mannose-6-phosphate isomerase
gene-SYNPCC7942_RS08210	1636.62	942.441	0.79603	0.00022509	0.0016993	TRUE	NC_007604.1	1675456	1678869	3414	nrdJ	ribonucleoside-triphosphate reductase%2C adenosylcobalamin-dependent
gene-SYNPCC7942_RS08215	2317.95	381.056	2.6045	3.5096e-06	4.9003e-05	TRUE	NC_007604.1	1678977	1680389	1413	SYNPCC7942_RS08215	NAD(P)(+) transhydrogenase (Re/Si-specific) subunit beta
gene-SYNPCC7942_RS08220	43.5949	7.43452	2.5674	6.3115e-06	8.4928e-05	TRUE	NC_007604.1	1680389	1680682	294	SYNPCC7942_RS08220	NAD(P) transhydrogenase subunit alpha
gene-SYNPCC7942_RS08225	3895.46	760.581	2.3565	3.3806e-05	0.00034294	TRUE	NC_007604.1	1680679	1681905	1227	SYNPCC7942_RS08225	NAD(P) transhydrogenase subunit alpha
gene-SYNPCC7942_RS08230	14535.5	8478.48	0.77777	0.0083415	0.033276	TRUE	NC_007604.1	1682042	1682617	576	SYNPCC7942_RS08230	DUF2808 domain-containing protein
gene-SYNPCC7942_RS08235	0	0	NA	NA	NA	NA	NC_007604.1	1682665	1682802	138	rpmH	50S ribosomal protein L34
gene-SYNPCC7942_RS08240	126.843	12.9945	3.2856	5.938e-15	5.5075e-13	TRUE	NC_007604.1	1682808	1683176	369	rnpA	ribonuclease P protein component
gene-SYNPCC7942_RS08245	1479.34	2298.64	-0.63582	1.9192e-08	5.1384e-07	TRUE	NC_007604.1	1683163	1683549	387	SYNPCC7942_RS08245	PH domain-containing protein
gene-SYNPCC7942_RS08250	1146.15	936.199	0.29174	0.1508	0.29495	FALSE	NC_007604.1	1683752	1684930	1179	yidC	membrane protein insertase YidC
gene-SYNPCC7942_RS08255	104.866	54.1002	0.95422	6.0336e-05	0.00057608	TRUE	NC_007604.1	1684927	1685433	507	SYNPCC7942_RS08255	R3H domain-containing nucleic acid-binding protein
gene-SYNPCC7942_RS08260	33.9063	20.0164	0.76208	0.019425	0.062357	FALSE	NC_007604.1	1685436	1685942	507	SYNPCC7942_RS08260	DUF177 domain-containing protein
gene-SYNPCC7942_RS08265	95.4635	40.9843	1.2175	7.2109e-08	1.672e-06	TRUE	NC_007604.1	1685939	1687444	1506	SYNPCC7942_RS08265	AAA family ATPase
gene-SYNPCC7942_RS08270	841.347	1618.03	-0.94407	4.3189e-07	8.0692e-06	TRUE	NC_007604.1	1687584	1689152	1569	SYNPCC7942_RS08270	B12-binding domain-containing radical SAM protein
gene-SYNPCC7942_RS08275	427.585	471.017	-0.14012	0.46954	0.62809	FALSE	NC_007604.1	1689721	1692192	2472	SYNPCC7942_RS08275	DUF3656 domain-containing protein
gene-SYNPCC7942_RS08280	23.9647	27.3999	-0.18058	0.61252	0.74787	FALSE	NC_007604.1	1692265	1692957	693	SYNPCC7942_RS08280	hypothetical protein
gene-SYNPCC7942_RS08285	136.691	238.129	-0.79621	0.00040195	0.0027398	TRUE	NC_007604.1	1692985	1693644	660	ribE	riboflavin synthase
gene-SYNPCC7942_RS08290	35.5558	28.1895	0.34234	0.27128	0.44254	FALSE	NC_007604.1	1693698	1694921	1224	SYNPCC7942_RS08290	glycosyltransferase family 4 protein
gene-SYNPCC7942_RS08295	218.413	241.234	-0.14422	0.49023	0.64593	FALSE	NC_007604.1	1695068	1695550	483	SYNPCC7942_RS08295	hypothetical protein
gene-SYNPCC7942_RS08300	425.837	936.198	-1.1341	1.1117e-10	4.3746e-09	TRUE	NC_007604.1	1695554	1696852	1299	SYNPCC7942_RS08300	hypothetical protein
gene-SYNPCC7942_RS08305	363.574	495.186	-0.44669	0.072223	0.17129	FALSE	NC_007604.1	1697252	1697971	720	SYNPCC7942_RS08305	cytochrome b/b6 domain-containing protein
gene-SYNPCC7942_RS08310	28.956	6.13334	2.2307	3.3616e-07	6.515e-06	TRUE	NC_007604.1	1698071	1698712	642	SYNPCC7942_RS08310	hypothetical protein
gene-SYNPCC7942_RS08315	91.3104	46.9348	0.95709	0.0030849	0.01526	TRUE	NC_007604.1	1698933	1699268	336	SYNPCC7942_RS08315	c-type cytochrome
gene-SYNPCC7942_RS08320	50.8655	26.8164	0.93275	0.0075891	0.031178	TRUE	NC_007604.1	1699269	1700168	900	SYNPCC7942_RS08320	tetratricopeptide repeat protein
gene-SYNPCC7942_RS08325	43.1236	42.6105	0.018476	0.95862	0.97529	FALSE	NC_007604.1	1700263	1700772	510	SYNPCC7942_RS08325	hypothetical protein
gene-SYNPCC7942_RS08330	30.1711	21.7749	0.46273	0.23332	0.39917	FALSE	NC_007604.1	1701339	1702091	753	SYNPCC7942_RS08330	hypothetical protein
gene-SYNPCC7942_RS08335	627.438	424.176	0.56353	0.00017049	0.0013417	TRUE	NC_007604.1	1702113	1702652	540	SYNPCC7942_RS08335	hypothetical protein
gene-SYNPCC7942_RS08340	23248	13797	0.75277	0.00010272	0.0008775	TRUE	NC_007604.1	1702823	1704469	1647	SYNPCC7942_RS08340	iron uptake porin
gene-SYNPCC7942_RS08345	453.145	628.636	-0.47326	0.031508	0.089919	FALSE	NC_007604.1	1704606	1705013	408	SYNPCC7942_RS08345	4a-hydroxytetrahydrobiopterin dehydratase
gene-SYNPCC7942_RS08350	0.522355	0.260235	0.56515	0.81731	NA	NA	NC_007604.1	1705426	1706484	1059	psbD	photosystem II D2 protein (photosystem q(a) protein)
gene-SYNPCC7942_RS08355	135.406	118.098	0.19748	0.34888	0.52078	FALSE	NC_007604.1	1706685	1706951	267	SYNPCC7942_RS08355	hypothetical protein
gene-SYNPCC7942_RS08360	51.9028	16.4277	1.6558	1.0177e-05	0.00012526	TRUE	NC_007604.1	1707135	1707776	642	SYNPCC7942_RS08360	energy-coupling factor ABC transporter ATP-binding protein
gene-SYNPCC7942_RS08365	58.7819	63.4603	-0.10758	0.65092	0.77936	FALSE	NC_007604.1	1707881	1708414	534	SYNPCC7942_RS08365	NYN domain-containing protein
gene-SYNPCC7942_RS08370	117.754	138.442	-0.23064	0.3686	0.54051	FALSE	NC_007604.1	1708665	1709165	501	SYNPCC7942_RS08370	hypothetical protein
gene-SYNPCC7942_RS08375	159.039	106.438	0.58463	0.023279	0.070874	FALSE	NC_007604.1	1709180	1710250	1071	SYNPCC7942_RS08375	TIGR00341 family protein
gene-SYNPCC7942_RS08380	1246.47	1534.5	-0.2997	0.050785	0.12968	FALSE	NC_007604.1	1710353	1711873	1521	SYNPCC7942_RS08380	diguanylate cyclase
gene-SYNPCC7942_RS08385	151.895	171.466	-0.17042	0.41042	0.58003	FALSE	NC_007604.1	1711969	1712817	849	SYNPCC7942_RS08385	hypothetical protein
gene-SYNPCC7942_RS08390	59.8603	74.5037	-0.30954	0.18042	0.33433	FALSE	NC_007604.1	1713332	1714075	744	rnc	ribonuclease III
gene-SYNPCC7942_RS08395	2216.95	2953.74	-0.41356	0.0042412	0.01999	TRUE	NC_007604.1	1714348	1715070	723	SYNPCC7942_RS08395	hypothetical protein
gene-SYNPCC7942_RS08400	74.6082	136.816	-0.87138	0.00016079	0.0012731	TRUE	NC_007604.1	1715266	1716186	921	SYNPCC7942_RS08400	alpha/beta hydrolase
gene-SYNPCC7942_RS08405	74.0699	72.57	0.036127	0.90568	0.94688	FALSE	NC_007604.1	1716189	1716638	450	SYNPCC7942_RS08405	Fur family transcriptional regulator
gene-SYNPCC7942_RS08410	415.751	205.075	1.0199	0.0010635	0.0062915	TRUE	NC_007604.1	1716788	1717504	717	SYNPCC7942_RS08410	rubredoxin
gene-SYNPCC7942_RS08415	821.775	643.854	0.35164	0.017941	0.058682	FALSE	NC_007604.1	1717707	1720946	3240	SYNPCC7942_RS08415	glycoside hydrolase family 15 protein
gene-SYNPCC7942_RS08420	76.5638	109.04	-0.50608	0.027098	0.079518	FALSE	NC_007604.1	1721058	1721795	738	SYNPCC7942_RS08420	WecB/TagA/CpsF family glycosyltransferase
gene-SYNPCC7942_RS08425	57.2749	74.4186	-0.37553	0.091553	0.20594	FALSE	NC_007604.1	1721792	1723432	1641	SYNPCC7942_RS08425	radical SAM protein
gene-SYNPCC7942_RS08430	276.972	145.73	0.92449	0.00040075	0.0027398	TRUE	NC_007604.1	1723540	1724736	1197	SYNPCC7942_RS08430	glycerol dehydrogenase
gene-SYNPCC7942_RS08435	93.3413	44.2985	1.0752	0.15604	0.30151	FALSE	NC_007604.1	1724849	1725232	384	SYNPCC7942_RS08435	hypothetical protein
gene-SYNPCC7942_RS08440	240.143	227.817	0.075649	0.91305	0.9514	FALSE	NC_007604.1	1725260	1725829	570	SYNPCC7942_RS08440	hypothetical protein
gene-SYNPCC7942_RS08445	11559.2	15666.1	-0.43861	0.047926	0.12506	FALSE	NC_007604.1	1725919	1728081	2163	katG	catalase/peroxidase HPI
gene-SYNPCC7942_RS08450	196.359	265.966	-0.44088	0.050675	0.12968	FALSE	NC_007604.1	1728453	1728674	222	SYNPCC7942_RS08450	hypothetical protein
gene-SYNPCC7942_RS08455	48.681	36.0298	0.43746	0.15075	0.29495	FALSE	NC_007604.1	1728788	1729246	459	SYNPCC7942_RS08455	DUF2214 family protein
gene-SYNPCC7942_RS08460	371.168	587.361	-0.66455	0.00020424	0.0015657	TRUE	NC_007604.1	1729384	1730031	648	SYNPCC7942_RS08460	NAD(P)H-dependent oxidoreductase
gene-SYNPCC7942_RS08465	41.9731	51.9222	-0.31466	0.30438	0.47792	FALSE	NC_007604.1	1730131	1730964	834	SYNPCC7942_RS08465	ion transporter
gene-SYNPCC7942_RS08470	100.285	47.1248	1.091	0.0010605	0.0062879	TRUE	NC_007604.1	1731159	1731722	564	SYNPCC7942_RS08470	COP23 domain-containing protein
gene-SYNPCC7942_RS08475	101.195	100.923	0.0017829	0.99317	0.99653	FALSE	NC_007604.1	1731811	1733247	1437	cysS	cysteine--tRNA ligase
gene-SYNPCC7942_RS08485	8.55348	8.70934	-0.022866	0.9723	0.98443	FALSE	NC_007604.1	1733790	1733984	195	SYNPCC7942_RS08485	hypothetical protein
gene-SYNPCC7942_RS08490	74.4821	45.414	0.71572	0.0084096	0.033394	TRUE	NC_007604.1	1733989	1735104	1116	SYNPCC7942_RS08490	Gfo/Idh/MocA family oxidoreductase
gene-SYNPCC7942_RS08495	423.689	810.906	-0.93497	1.647e-06	2.5923e-05	TRUE	NC_007604.1	1735155	1735859	705	SYNPCC7942_RS08495	neutral zinc metallopeptidase
gene-SYNPCC7942_RS08500	114.469	69.298	0.71694	0.00062319	0.0040562	TRUE	NC_007604.1	1735965	1737356	1392	murD	UDP-N-acetylmuramoyl-L-alanine--D-glutamate ligase
gene-SYNPCC7942_RS08505	681.379	312.725	1.1229	0.00029444	0.0021419	TRUE	NC_007604.1	1737879	1739552	1674	kdpA	potassium-transporting ATPase subunit KdpA
gene-SYNPCC7942_RS08510	265.836	67.7159	1.9688	6.0562e-09	1.7672e-07	TRUE	NC_007604.1	1739595	1741685	2091	kdpB	potassium-transporting ATPase subunit KdpB
gene-SYNPCC7942_RS08515	108.399	49.8386	1.1177	2.6149e-05	0.00027605	TRUE	NC_007604.1	1741839	1742447	609	kdpC	K(+)-transporting ATPase subunit C
gene-SYNPCC7942_RS08520	422.912	506.978	-0.26324	0.24443	0.41268	FALSE	NC_007604.1	1742508	1743233	726	SYNPCC7942_RS08520	D-alanyl-D-alanine carboxypeptidase family protein
gene-SYNPCC7942_RS08525	45.5604	83.9586	-0.89247	0.0012651	0.0072814	TRUE	NC_007604.1	1743189	1743854	666	SYNPCC7942_RS08525	cofactor assembly of complex C subunit B
gene-SYNPCC7942_RS08530	316.019	699.82	-1.1457	1.1758e-07	2.566e-06	TRUE	NC_007604.1	1743855	1744166	312	SYNPCC7942_RS08530	hypothetical protein
gene-SYNPCC7942_RS08535	341.212	449.88	-0.40008	0.038171	0.10391	FALSE	NC_007604.1	1744281	1744766	486	SYNPCC7942_RS08535	2TM domain-containing protein
gene-SYNPCC7942_RS08540	85.375	153.921	-0.84242	0.00035124	0.0024587	TRUE	NC_007604.1	1744816	1745469	654	SYNPCC7942_RS08540	hypothetical protein
gene-SYNPCC7942_RS08545	557.676	238.616	1.2267	3.6849e-12	2.0804e-10	TRUE	NC_007604.1	1745500	1746597	1098	SYNPCC7942_RS08545	FAD-dependent oxidoreductase
gene-SYNPCC7942_RS08550	1469.28	929.697	0.66087	2.0567e-05	0.00022632	TRUE	NC_007604.1	1746611	1747069	459	psbQ	photosystem II protein PsbQ
gene-SYNPCC7942_RS08555	233.289	271.442	-0.21515	0.38964	0.55906	FALSE	NC_007604.1	1747252	1747590	339	psb28	photosystem II reaction center protein Psb28
gene-SYNPCC7942_RS08560	335.557	199.708	0.74875	0.0017289	0.0094326	TRUE	NC_007604.1	1747842	1748858	1017	SYNPCC7942_RS08560	TOBE-like domain-containing protein
gene-SYNPCC7942_RS08565	91.9568	21.3462	2.1183	5.463e-07	9.6514e-06	TRUE	NC_007604.1	1749076	1750128	1053	SYNPCC7942_RS08565	sulfate ABC transporter substrate-binding protein
gene-SYNPCC7942_RS08570	50.12	26.269	0.94289	0.005823	0.025278	TRUE	NC_007604.1	1750203	1751039	837	cysT	sulfate ABC transporter permease subunit CysT
gene-SYNPCC7942_RS08575	6.78476	8.9242	-0.40247	0.48181	0.63709	FALSE	NC_007604.1	1751063	1751308	246	SYNPCC7942_RS08575	NIL domain-containing protein
gene-SYNPCC7942_RS08580	153.849	164.091	-0.090377	0.64651	0.77558	FALSE	NC_007604.1	1751336	1751956	621	SYNPCC7942_RS08580	Crp/Fnr family transcriptional regulator
gene-SYNPCC7942_RS08585	614.722	425.815	0.53067	0.0012369	0.007154	TRUE	NC_007604.1	1752002	1752862	861	cysW	sulfate ABC transporter permease subunit CysW
gene-SYNPCC7942_RS08590	77.8694	175.206	-1.1719	7.1021e-06	9.3153e-05	TRUE	NC_007604.1	1753022	1754047	1026	SYNPCC7942_RS08590	sulfate ABC transporter substrate-binding protein
gene-SYNPCC7942_RS08595	9.26636	8.47273	0.14729	0.76683	0.85802	FALSE	NC_007604.1	1754047	1754913	867	cysT	sulfate ABC transporter permease subunit CysT
gene-SYNPCC7942_RS08600	9.15231	7.64212	0.3143	0.6146	0.74916	FALSE	NC_007604.1	1754913	1755773	861	cysW	sulfate ABC transporter permease subunit CysW
gene-SYNPCC7942_RS08605	135.528	96.1881	0.49319	0.037837	0.10326	FALSE	NC_007604.1	1755915	1756877	963	SYNPCC7942_RS08605	sulfurtransferase
gene-SYNPCC7942_RS08610	35.521	53.7838	-0.58549	0.039201	0.10583	FALSE	NC_007604.1	1757155	1758315	1161	SYNPCC7942_RS08610	YeeE/YedE family protein
gene-SYNPCC7942_RS08615	9.43977	9.93351	-0.083773	0.85562	0.91896	FALSE	NC_007604.1	1758418	1759329	912	SYNPCC7942_RS08615	restriction endonuclease
gene-SYNPCC7942_RS08620	21.4545	9.95742	1.0941	0.016543	0.055008	FALSE	NC_007604.1	1759418	1759819	402	SYNPCC7942_RS08620	response regulator
gene-SYNPCC7942_RS08625	89.8518	76.9543	0.21835	0.35194	0.52407	FALSE	NC_007604.1	1759930	1762506	2577	SYNPCC7942_RS08625	DNA topoisomerase 4 subunit A
gene-SYNPCC7942_RS08630	63.4523	54.1523	0.22378	0.42651	0.59201	FALSE	NC_007604.1	1762639	1763637	999	SYNPCC7942_RS08630	CsgG/HfaB family protein
gene-SYNPCC7942_RS08635	403.906	405.642	-0.0046598	0.98586	0.99235	FALSE	NC_007604.1	1763712	1764452	741	SYNPCC7942_RS08635	pirin-like bicupin family protein
gene-SYNPCC7942_RS08640	3.76664	4.8993	-0.3881	0.57061	0.71492	FALSE	NC_007604.1	1764611	1764892	282	SYNPCC7942_RS08640	CDGSH iron-sulfur domain-containing protein
gene-SYNPCC7942_RS08645	54.6078	92.5376	-0.76465	0.00038301	0.0026384	TRUE	NC_007604.1	1765087	1765428	342	SYNPCC7942_RS08645	helix-turn-helix domain-containing protein
gene-SYNPCC7942_RS08650	31.6414	37.2081	-0.24448	0.42305	0.59131	FALSE	NC_007604.1	1765464	1766858	1395	SYNPCC7942_RS08650	MATE family efflux transporter
gene-SYNPCC7942_RS08655	18.3646	14.1146	0.38893	0.31463	0.48635	FALSE	NC_007604.1	1766905	1767849	945	SYNPCC7942_RS08655	GDP-L-fucose synthase
gene-SYNPCC7942_RS08660	157.551	216.935	-0.46104	0.009777	0.037414	TRUE	NC_007604.1	1767953	1768489	537	SYNPCC7942_RS08660	TIGR04376 family protein
gene-SYNPCC7942_RS08670	650.032	760.015	-0.2256	0.21764	0.37933	FALSE	NC_007604.1	1768940	1771987	3048	SYNPCC7942_RS08670	alpha-mannosidase
gene-SYNPCC7942_RS08675	89.3103	125.012	-0.48398	0.076607	0.17989	FALSE	NC_007604.1	1772024	1772833	810	SYNPCC7942_RS08675	hypothetical protein
gene-SYNPCC7942_RS08680	264.952	194.245	0.44563	0.11889	0.24852	FALSE	NC_007604.1	1773246	1775426	2181	SYNPCC7942_RS08680	DUF3769 domain-containing protein
gene-SYNPCC7942_RS08685	13.8161	9.21599	0.54395	0.2927	0.46322	FALSE	NC_007604.1	1775633	1776064	432	SYNPCC7942_RS08685	hypothetical protein
gene-SYNPCC7942_RS08690	84.5338	60.1618	0.49271	0.027785	0.081168	FALSE	NC_007604.1	1776199	1778226	2028	SYNPCC7942_RS08690	M3 family metallopeptidase
gene-SYNPCC7942_RS08695	88.0504	56.9658	0.62891	0.0019682	0.010539	TRUE	NC_007604.1	1778348	1779889	1542	SYNPCC7942_RS08695	GTP-binding protein
gene-SYNPCC7942_RS08700	380.891	721.309	-0.91928	7.7576e-05	0.00069471	TRUE	NC_007604.1	1780048	1780278	231	SYNPCC7942_RS08700	DNA-directed RNA polymerase subunit omega
gene-SYNPCC7942_RS08705	268.133	270.756	-0.013482	0.95045	0.96949	FALSE	NC_007604.1	1780275	1780847	573	SYNPCC7942_RS08705	hypothetical protein
gene-SYNPCC7942_RS08710	3.50946	2.61554	0.42859	0.60721	0.74489	FALSE	NC_007604.1	1780853	1781218	366	SYNPCC7942_RS08710	DUF1818 family protein
gene-SYNPCC7942_RS08715	225.596	99.1331	1.187	4.5693e-07	8.4159e-06	TRUE	NC_007604.1	1781317	1782219	903	SYNPCC7942_RS08715	fatty acid desaturase family protein
gene-SYNPCC7942_RS08720	24.0759	14.7831	0.7105	0.078756	0.18343	FALSE	NC_007604.1	1782216	1783232	1017	SYNPCC7942_RS08720	alpha/beta fold hydrolase
gene-SYNPCC7942_RS08725	52.9898	60.4737	-0.18835	0.47182	0.63026	FALSE	NC_007604.1	1783250	1783903	654	upp	uracil phosphoribosyltransferase
gene-SYNPCC7942_RS08730	2598.25	4856.99	-0.90251	1.474e-06	2.3484e-05	TRUE	NC_007604.1	1783939	1787655	3717	SYNPCC7942_RS08730	GGDEF and EAL domain-containing protein
gene-SYNPCC7942_RS08735	275.29	311.951	-0.18188	0.27998	0.45114	FALSE	NC_007604.1	1787724	1789025	1302	SYNPCC7942_RS08735	heterodisulfide reductase-related iron-sulfur binding cluster
gene-SYNPCC7942_RS08740	166.037	203.017	-0.2918	0.18537	0.3395	FALSE	NC_007604.1	1789028	1790305	1278	SYNPCC7942_RS08740	FAD-binding oxidoreductase
gene-SYNPCC7942_RS08745	614.814	460.838	0.41547	0.027159	0.079606	FALSE	NC_007604.1	1790369	1791796	1428	SYNPCC7942_RS08745	NADP-dependent isocitrate dehydrogenase
gene-SYNPCC7942_RS08750	8.3132	8.38668	-0.021149	0.96818	0.98065	FALSE	NC_007604.1	1791952	1792392	441	SYNPCC7942_RS08750	hypothetical protein
gene-SYNPCC7942_RS08755	3.00757	3.33693	-0.13438	0.86402	0.92378	FALSE	NC_007604.1	1792493	1792681	189	SYNPCC7942_RS08755	hypothetical protein
gene-SYNPCC7942_RS08760	145.05	138.142	0.070395	0.79106	0.87198	FALSE	NC_007604.1	1793212	1793916	705	SYNPCC7942_RS08760	HEAT repeat domain-containing protein
gene-SYNPCC7942_RS08765	38.9408	51.4859	-0.38871	0.14876	0.29202	FALSE	NC_007604.1	1794143	1795228	1086	SYNPCC7942_RS08765	sulfate ABC transporter substrate-binding protein
gene-SYNPCC7942_RS08770	85.2951	75.0267	0.18495	0.40044	0.56889	FALSE	NC_007604.1	1795482	1797032	1551	SYNPCC7942_RS08770	NAD(P)/FAD-dependent oxidoreductase
gene-SYNPCC7942_RS08775	472.42	1306.12	-1.4665	2.6899e-14	2.3285e-12	TRUE	NC_007604.1	1797078	1797386	309	SYNPCC7942_RS08775	hypothetical protein
gene-SYNPCC7942_RS08780	466.724	474.522	-0.022076	0.93455	0.96311	FALSE	NC_007604.1	1797586	1799067	1482	SYNPCC7942_RS08780	PLP-dependent aminotransferase family protein
gene-SYNPCC7942_RS08785	24.4175	20.9655	0.23427	0.51575	0.67016	FALSE	NC_007604.1	1799119	1799607	489	lspA	signal peptidase II
gene-SYNPCC7942_RS08790	16.1646	17.6851	-0.13061	0.74764	0.84533	FALSE	NC_007604.1	1799638	1800219	582	SYNPCC7942_RS08790	biotin transporter BioY
gene-SYNPCC7942_RS08795	25.909	40.9079	-0.66578	0.035068	0.09761	FALSE	NC_007604.1	1800372	1800887	516	SYNPCC7942_RS08795	hypothetical protein
gene-SYNPCC7942_RS08800	82.7933	76.4117	0.1095	0.66956	0.79038	FALSE	NC_007604.1	1800893	1802005	1113	SYNPCC7942_RS08800	sensor histidine kinase
gene-SYNPCC7942_RS08805	229.262	331.403	-0.53092	0.01105	0.040938	TRUE	NC_007604.1	1802053	1802640	588	SYNPCC7942_RS08805	thioredoxin family protein
gene-SYNPCC7942_RS08810	17.1599	12.0076	0.5001	0.2019	0.36167	FALSE	NC_007604.1	1802686	1803171	486	SYNPCC7942_RS08810	phosphoribosyltransferase family protein
gene-SYNPCC7942_RS08815	19.7082	30.8766	-0.62863	0.13398	0.27097	FALSE	NC_007604.1	1803168	1803578	411	SYNPCC7942_RS08815	hypothetical protein
gene-SYNPCC7942_RS08820	140.64	134.333	0.071472	0.76918	0.85935	FALSE	NC_007604.1	1803575	1804219	645	sufR	iron-sulfur cluster biosynthesis transcriptional regulator SufR
gene-SYNPCC7942_RS08825	175.357	135.88	0.36804	0.17544	0.3279	FALSE	NC_007604.1	1804395	1804757	363	SYNPCC7942_RS08825	ferredoxin-thioredoxin reductase catalytic domain-containing protein
gene-SYNPCC7942_RS08830	844.715	562.112	0.5873	0.0012957	0.0073952	TRUE	NC_007604.1	1804805	1806244	1440	sufB	Fe-S cluster assembly protein SufB
gene-SYNPCC7942_RS08835	795.313	338.135	1.2334	6.8552e-05	0.00063582	TRUE	NC_007604.1	1806290	1807075	786	sufC	Fe-S cluster assembly ATPase SufC
gene-SYNPCC7942_RS08840	1037.03	533.053	0.96029	0.00029744	0.0021517	TRUE	NC_007604.1	1807075	1808403	1329	sufD	Fe-S cluster assembly protein SufD
gene-SYNPCC7942_RS08845	778.309	579.671	0.42564	0.13865	0.27784	FALSE	NC_007604.1	1808413	1809672	1260	SYNPCC7942_RS08845	SufS family cysteine desulfurase
gene-SYNPCC7942_RS08850	97.9446	67.8776	0.52867	0.10828	0.23182	FALSE	NC_007604.1	1809717	1810142	426	SYNPCC7942_RS08850	heavy metal-responsive transcriptional regulator
gene-SYNPCC7942_RS08855	28.4145	16.0818	0.83525	0.015458	0.052683	FALSE	NC_007604.1	1810183	1811088	906	murB	UDP-N-acetylmuramate dehydrogenase
gene-SYNPCC7942_RS08860	197.277	148.04	0.41257	0.011086	0.040982	TRUE	NC_007604.1	1811099	1812535	1437	murC	UDP-N-acetylmuramate--L-alanine ligase
gene-SYNPCC7942_RS08865	1082.16	661.448	0.71103	0.00037156	0.002587	TRUE	NC_007604.1	1812814	1813833	1020	SYNPCC7942_RS08865	type I glyceraldehyde-3-phosphate dehydrogenase
gene-SYNPCC7942_RS08870	272.021	296.41	-0.12302	0.5202	0.67298	FALSE	NC_007604.1	1814092	1815276	1185	SYNPCC7942_RS08870	NAD(P)H-quinone oxidoreductase subunit H
gene-SYNPCC7942_RS08875	12.8536	7.99153	0.64848	0.1656	0.31506	FALSE	NC_007604.1	1815423	1815833	411	SYNPCC7942_RS08875	thioesterase family protein
gene-SYNPCC7942_RS08880	41.3936	74.8214	-0.83903	0.034545	0.096361	FALSE	NC_007604.1	1815848	1816393	546	SYNPCC7942_RS08880	HPP family protein
gene-SYNPCC7942_RS08885	10739.5	13414.1	-0.32077	0.34751	0.52012	FALSE	NC_007604.1	1816600	1817562	963	sigA2	circadian expression RNA polymerase sigma factor SigA2
gene-SYNPCC7942_RS08890	488.054	551.929	-0.17549	0.37464	0.54537	FALSE	NC_007604.1	1817778	1818962	1185	SYNPCC7942_RS08890	aldo/keto reductase
gene-SYNPCC7942_RS08895	89.8589	50.2835	0.8479	0.0015235	0.0085271	TRUE	NC_007604.1	1818990	1819751	762	SYNPCC7942_RS08895	class I SAM-dependent methyltransferase
gene-SYNPCC7942_RS08900	508.338	603.008	-0.24497	0.28341	0.45377	FALSE	NC_007604.1	1819754	1820146	393	SYNPCC7942_RS08900	ferredoxin
gene-SYNPCC7942_RS08905	814.792	1100.87	-0.43332	0.017425	0.057209	FALSE	NC_007604.1	1820146	1820532	387	SYNPCC7942_RS08905	DUF1257 domain-containing protein
gene-SYNPCC7942_RS08910	135.303	245.999	-0.85753	1.4691e-05	0.00017342	TRUE	NC_007604.1	1820575	1820778	204	SYNPCC7942_RS08910	DUF2997 domain-containing protein
gene-SYNPCC7942_RS08915	489.467	687.078	-0.48888	0.0015217	0.0085271	TRUE	NC_007604.1	1821018	1821770	753	SYNPCC7942_RS08915	HEAT repeat domain-containing protein
gene-SYNPCC7942_RS08920	15.0138	6.99455	1.0963	0.017553	0.057557	FALSE	NC_007604.1	1821890	1822354	465	SYNPCC7942_RS08920	GNAT family N-acetyltransferase
gene-SYNPCC7942_RS08925	230.941	233.74	-0.017677	0.9374	0.96348	FALSE	NC_007604.1	1822494	1824275	1782	SYNPCC7942_RS08925	Na+:solute symporter
gene-SYNPCC7942_RS08930	30.6252	32.6367	-0.071023	0.86497	0.92442	FALSE	NC_007604.1	1824744	1824935	192	SYNPCC7942_RS08930	hypothetical protein
gene-SYNPCC7942_RS08935	882.478	878.446	0.0075701	0.97292	0.98468	FALSE	NC_007604.1	1825182	1826219	1038	rlmN	23S rRNA (adenine(2503)-C(2))-methyltransferase RlmN
gene-SYNPCC7942_RS08945	109.806	109.562	0.0041152	0.98234	0.98997	FALSE	NC_007604.1	1826528	1827619	1092	ald	alanine dehydrogenase
gene-SYNPCC7942_RS08950	453.946	492.796	-0.11856	0.51713	0.67083	FALSE	NC_007604.1	1827926	1829530	1605	SYNPCC7942_RS08950	TolC family protein
gene-SYNPCC7942_RS08955	493.958	591.502	-0.26044	0.13106	0.26717	FALSE	NC_007604.1	1829577	1831028	1452	SYNPCC7942_RS08955	BCD family MFS transporter
gene-SYNPCC7942_RS08960	67.4061	48.028	0.49339	0.043743	0.11521	FALSE	NC_007604.1	1831028	1831846	819	SYNPCC7942_RS08960	inositol monophosphatase family protein
gene-SYNPCC7942_RS08965	34.2736	18.8461	0.84829	0.036351	0.10013	FALSE	NC_007604.1	1831928	1832230	303	SYNPCC7942_RS08965	MSMEG_0570 family nitrogen starvation response protein
gene-SYNPCC7942_RS08970	45.4759	32.156	0.50089	0.10336	0.22426	FALSE	NC_007604.1	1832303	1832806	504	SYNPCC7942_RS08970	hypothetical protein
gene-SYNPCC7942_RS08975	283.561	313.036	-0.1446	0.41386	0.58317	FALSE	NC_007604.1	1832998	1834029	1032	cydB	cytochrome d ubiquinol oxidase subunit II
gene-SYNPCC7942_RS08980	670.579	1214.08	-0.85616	0.00030697	0.0022083	TRUE	NC_007604.1	1834078	1835463	1386	SYNPCC7942_RS08980	cytochrome ubiquinol oxidase subunit I
gene-SYNPCC7942_RS08985	68.9669	58.3748	0.23785	0.33805	0.50835	FALSE	NC_007604.1	1835635	1836408	774	SYNPCC7942_RS08985	hypothetical protein
gene-SYNPCC7942_RS08990	97.0693	73.8264	0.39686	0.065215	0.1574	FALSE	NC_007604.1	1836408	1836794	387	SYNPCC7942_RS08990	hypothetical protein
gene-SYNPCC7942_RS08995	7.29534	5.73346	0.40477	0.57049	0.71492	FALSE	NC_007604.1	1836751	1837047	297	SYNPCC7942_RS08995	hypothetical protein
gene-SYNPCC7942_RS09000	951.959	1052.85	-0.14557	0.35833	0.53116	FALSE	NC_007604.1	1837195	1838652	1458	ffh	signal recognition particle protein
gene-SYNPCC7942_RS09005	67.6127	48.8947	0.47758	0.056047	0.13979	FALSE	NC_007604.1	1838756	1839004	249	rpsP	30S ribosomal protein S16
gene-SYNPCC7942_RS09010	29.6062	16.0262	0.88809	0.018112	0.059092	FALSE	NC_007604.1	1839008	1839325	318	SYNPCC7942_RS09010	KH domain-containing protein
gene-SYNPCC7942_RS09015	55.6259	66.5992	-0.24878	0.32498	0.49587	FALSE	NC_007604.1	1839385	1839558	174	rpsU	30S ribosomal protein S21
gene-SYNPCC7942_RS09020	55.4465	43.1677	0.36622	0.17309	0.32455	FALSE	NC_007604.1	1839685	1840650	966	SYNPCC7942_RS09020	PhoH family protein
gene-SYNPCC7942_RS09025	5.91892	13.4531	-1.1827	0.024009	0.07231	FALSE	NC_007604.1	1840742	1840999	258	SYNPCC7942_RS09025	hypothetical protein
gene-SYNPCC7942_RS09030	77.1996	48.1046	0.67459	0.011681	0.042539	TRUE	NC_007604.1	1841045	1841998	954	SYNPCC7942_RS09030	hypothetical protein
gene-SYNPCC7942_RS09035	361.483	181.507	0.99424	0.00080599	0.0049956	TRUE	NC_007604.1	1842010	1843869	1860	SYNPCC7942_RS09035	AarF/ABC1/UbiB kinase family protein
gene-SYNPCC7942_RS09040	86.2519	61.9034	0.47346	0.058709	0.14426	FALSE	NC_007604.1	1843941	1845686	1746	recN	DNA repair protein RecN
gene-SYNPCC7942_RS09045	108.784	132.942	-0.29294	0.14722	0.2903	FALSE	NC_007604.1	1845760	1847385	1626	mutL	DNA mismatch repair endonuclease MutL
gene-SYNPCC7942_RS09050	10.6722	5.51636	0.92325	0.086337	0.19685	FALSE	NC_007604.1	1847468	1847743	276	SYNPCC7942_RS09050	MoaD/ThiS family protein
gene-SYNPCC7942_RS09055	533.158	740.266	-0.4728	0.031917	0.090987	FALSE	NC_007604.1	1847829	1849121	1293	thrC	threonine synthase
gene-SYNPCC7942_RS09060	475.085	604.851	-0.34696	0.09647	0.21465	FALSE	NC_007604.1	1849303	1852170	2868	SYNPCC7942_RS09060	UPF0182 family protein
gene-SYNPCC7942_RS09065	2754.62	6359.15	-1.2068	5.1625e-07	9.3105e-06	TRUE	NC_007604.1	1852529	1853311	783	SYNPCC7942_RS09065	RNA polymerase sigma factor SigF
gene-SYNPCC7942_RS09070	27.1495	16.1385	0.75987	0.053954	0.13604	FALSE	NC_007604.1	1853308	1853730	423	SYNPCC7942_RS09070	DUF4332 domain-containing protein
gene-SYNPCC7942_RS09075	151.744	181.686	-0.2563	0.30634	0.47911	FALSE	NC_007604.1	1853723	1854250	528	SYNPCC7942_RS09075	Ycf51 family protein
gene-SYNPCC7942_RS09080	78.7336	92.9702	-0.23926	0.22597	0.38949	FALSE	NC_007604.1	1854247	1854729	483	SYNPCC7942_RS09080	SUF system NifU family Fe-S cluster assembly protein
gene-SYNPCC7942_RS09085	2309.21	2060.91	0.16395	0.15812	0.30373	FALSE	NC_007604.1	1855204	1859910	4707	SYNPCC7942_RS09085	translocation/assembly module TamB domain-containing protein
gene-SYNPCC7942_RS09090	601.499	724.16	-0.26676	0.31515	0.48635	FALSE	NC_007604.1	1860032	1861012	981	SYNPCC7942_RS09090	DnaJ C-terminal domain-containing protein
gene-SYNPCC7942_RS09095	28.6553	29.4566	-0.021719	0.95027	0.96949	FALSE	NC_007604.1	1861019	1861810	792	SYNPCC7942_RS09095	Dam family site-specific DNA-(adenine-N6)-methyltransferase
gene-SYNPCC7942_RS09100	361.863	131.738	1.4581	0.00014668	0.0011794	TRUE	NC_007604.1	1861831	1863066	1236	SYNPCC7942_RS09100	PQQ-dependent sugar dehydrogenase
gene-SYNPCC7942_RS09105	2288.55	2596.85	-0.18238	0.28234	0.45307	FALSE	NC_007604.1	1863290	1864270	981	hemB	porphobilinogen synthase
gene-SYNPCC7942_RS09110	57.5948	60.7946	-0.077473	0.74107	0.84115	FALSE	NC_007604.1	1864440	1864763	324	trxA	thioredoxin
gene-SYNPCC7942_RS09115	113.847	76.7799	0.56021	0.033759	0.094476	FALSE	NC_007604.1	1864768	1865946	1179	SYNPCC7942_RS09115	LL-diaminopimelate aminotransferase
gene-SYNPCC7942_RS09120	158.543	164.547	-0.057294	0.74692	0.8452	FALSE	NC_007604.1	1865979	1866443	465	smpB	SsrA-binding protein SmpB
gene-SYNPCC7942_RS09125	75.8031	73.952	0.028143	0.92336	0.95765	FALSE	NC_007604.1	1866456	1866749	294	SYNPCC7942_RS09125	YciI family protein
gene-SYNPCC7942_RS09130	191.512	372.582	-0.96272	0.013482	0.047379	TRUE	NC_007604.1	1866873	1867376	504	SYNPCC7942_RS09130	hypothetical protein
gene-SYNPCC7942_RS09135	65.4831	49.2847	0.40724	0.17607	0.32811	FALSE	NC_007604.1	1867864	1868490	627	SYNPCC7942_RS09135	hypothetical protein
gene-SYNPCC7942_RS09140	69.6707	80.771	-0.21358	0.43261	0.59792	FALSE	NC_007604.1	1868940	1869971	1032	hypE	hydrogenase expression/formation protein HypE
gene-SYNPCC7942_RS09145	2750.67	2904.45	-0.078364	0.77801	0.86646	FALSE	NC_007604.1	1870006	1870455	450	SYNPCC7942_RS09145	Spy/CpxP family protein refolding chaperone
gene-SYNPCC7942_RS09150	218.874	22.8415	3.2713	9.1187e-14	6.7661e-12	TRUE	NC_007604.1	1870692	1871408	717	SYNPCC7942_RS09150	alpha/beta fold hydrolase
gene-SYNPCC7942_RS09155	59.4117	47.0795	0.33138	0.25749	0.4281	FALSE	NC_007604.1	1871523	1873145	1623	SYNPCC7942_RS09155	DUF3685 domain-containing protein
gene-SYNPCC7942_RS09160	168.081	175.17	-0.055323	0.82211	0.89481	FALSE	NC_007604.1	1873351	1873782	432	SYNPCC7942_RS09160	Fur family transcriptional regulator
gene-SYNPCC7942_RS09165	109.849	125.564	-0.19318	0.36109	0.53342	FALSE	NC_007604.1	1873843	1874406	564	SYNPCC7942_RS09165	hypothetical protein
gene-SYNPCC7942_RS09170	10.6402	6.10679	0.78292	0.1333	0.27024	FALSE	NC_007604.1	1874474	1875253	780	SYNPCC7942_RS09170	4'-phosphopantetheinyl transferase superfamily protein
gene-SYNPCC7942_RS09175	122.388	265.368	-1.1119	2.0465e-07	4.2519e-06	TRUE	NC_007604.1	1875268	1875741	474	bcp	thioredoxin-dependent thiol peroxidase
gene-SYNPCC7942_RS09180	4.88266	9.58354	-0.9584	0.074825	0.17698	FALSE	NC_007604.1	1875797	1876243	447	SYNPCC7942_RS09180	NUDIX hydrolase
gene-SYNPCC7942_RS09185	18.1093	15.3176	0.21804	0.58973	0.73162	FALSE	NC_007604.1	1876216	1876959	744	SYNPCC7942_RS09185	pantothenate kinase
gene-SYNPCC7942_RS09190	1724.7	2700.07	-0.64621	0.011326	0.041603	TRUE	NC_007604.1	1877025	1878740	1716	SYNPCC7942_RS09190	diflavin flavoprotein
gene-SYNPCC7942_RS09195	1133.25	766.003	0.56484	0.00023474	0.0017619	TRUE	NC_007604.1	1878956	1880710	1755	SYNPCC7942_RS09195	diflavin flavoprotein
gene-SYNPCC7942_RS09200	3681.53	2802.34	0.39362	0.081268	0.1881	FALSE	NC_007604.1	1880981	1884094	3114	SYNPCC7942_RS09200	PAS domain S-box protein
gene-SYNPCC7942_RS09205	9142.79	32665.6	-1.8371	2.2927e-15	2.3817e-13	TRUE	NC_007604.1	1884434	1886350	1917	htpG	molecular chaperone HtpG
gene-SYNPCC7942_RS09210	47.4338	48.4581	-0.031012	0.91594	0.95377	FALSE	NC_007604.1	1886477	1887277	801	SYNPCC7942_RS09210	cyclic nucleotide-binding domain-containing protein
gene-SYNPCC7942_RS09215	109.155	93.1259	0.22815	0.316	0.48654	FALSE	NC_007604.1	1887216	1888451	1236	SYNPCC7942_RS09215	response regulator
gene-SYNPCC7942_RS09220	184.851	162.071	0.18632	0.33133	0.50085	FALSE	NC_007604.1	1888444	1891377	2934	SYNPCC7942_RS09220	Cache 3/Cache 2 fusion domain-containing protein
gene-SYNPCC7942_RS09225	132.347	214.481	-0.69772	0.00037673	0.002609	TRUE	NC_007604.1	1891423	1891788	366	SYNPCC7942_RS09225	response regulator
gene-SYNPCC7942_RS09230	4.04382	3.58775	0.16714	0.83451	0.90225	FALSE	NC_007604.1	1891891	1892208	318	SYNPCC7942_RS09230	hypothetical protein
gene-SYNPCC7942_RS09235	21.7409	26.2938	-0.28305	0.3669	0.53881	FALSE	NC_007604.1	1892388	1892930	543	SYNPCC7942_RS09235	dihydrofolate reductase family protein
gene-SYNPCC7942_RS09240	22035.4	31449.1	-0.51316	0.05609	0.13979	FALSE	NC_007604.1	1893007	1893735	729	SYNPCC7942_RS09240	Bax inhibitor-1 family protein
gene-SYNPCC7942_RS09245	5676.6	2433.82	1.2219	2.9469e-07	5.7977e-06	TRUE	NC_007604.1	1893904	1894263	360	SYNPCC7942_RS09245	tetratricopeptide repeat protein
gene-SYNPCC7942_RS09250	326.079	397.338	-0.28528	0.10917	0.23278	FALSE	NC_007604.1	1894500	1895159	660	SYNPCC7942_RS09250	HEAT repeat domain-containing protein
gene-SYNPCC7942_RS09255	85.7283	122.253	-0.50601	0.021503	0.067038	FALSE	NC_007604.1	1895166	1895630	465	SYNPCC7942_RS09255	CBS domain-containing protein
gene-SYNPCC7942_RS09260	17.3262	11.3376	0.58648	0.181	0.33456	FALSE	NC_007604.1	1895716	1896225	510	pgsA	CDP-diacylglycerol--glycerol-3-phosphate 3-phosphatidyltransferase
gene-SYNPCC7942_RS09265	46.9967	44.8095	0.075568	0.76056	0.85395	FALSE	NC_007604.1	1896222	1897163	942	SYNPCC7942_RS09265	NAD-dependent epimerase/dehydratase family protein
gene-SYNPCC7942_RS09270	288.349	366.817	-0.34812	0.042848	0.11297	FALSE	NC_007604.1	1897287	1897913	627	SYNPCC7942_RS09270	hypothetical protein
gene-SYNPCC7942_RS09275	33.7426	49.1823	-0.53184	0.052187	0.13261	FALSE	NC_007604.1	1897914	1898171	258	SYNPCC7942_RS09275	TIGR02450 family Trp-rich protein
gene-SYNPCC7942_RS09280	322.039	421.035	-0.38667	0.013638	0.047732	TRUE	NC_007604.1	1898205	1898975	771	hisA	1-(5-phosphoribosyl)-5-[(5-phosphoribosylamino)methylideneamino]imidazole-4-carboxamide isomerase
gene-SYNPCC7942_RS09285	1676.13	2045.18	-0.28711	0.10617	0.22825	FALSE	NC_007604.1	1899227	1899550	324	trxA	thioredoxin
gene-SYNPCC7942_RS09290	1292.92	1696.26	-0.3916	0.016429	0.0547	FALSE	NC_007604.1	1899856	1901019	1164	SYNPCC7942_RS09290	GuaB3 family IMP dehydrogenase-related protein
gene-SYNPCC7942_RS09295	78.5965	100.961	-0.35447	0.1226	0.25431	FALSE	NC_007604.1	1901152	1901601	450	SYNPCC7942_RS09295	CAAD domain-containing protein
gene-SYNPCC7942_RS09300	60.3553	65.6053	-0.11359	0.59966	0.73912	FALSE	NC_007604.1	1901772	1902530	759	SYNPCC7942_RS09300	ParA family protein
gene-SYNPCC7942_RS09305	37.5528	36.6491	0.036918	0.90914	0.94891	FALSE	NC_007604.1	1902530	1902988	459	SYNPCC7942_RS09305	hypothetical protein
gene-SYNPCC7942_RS09310	49.0685	31.7054	0.63436	0.056326	0.14025	FALSE	NC_007604.1	1903031	1903657	627	SYNPCC7942_RS09310	rhomboid family intramembrane serine protease
gene-SYNPCC7942_RS09315	157.113	211.365	-0.42282	0.06416	0.15599	FALSE	NC_007604.1	1903658	1903990	333	SYNPCC7942_RS09315	DUF2973 domain-containing protein
gene-SYNPCC7942_RS09320	235.207	246.969	-0.071494	0.67587	0.79387	FALSE	NC_007604.1	1904030	1904374	345	SYNPCC7942_RS09320	DUF2605 domain-containing protein
gene-SYNPCC7942_RS09325	4108.28	6585.21	-0.68069	0.0022496	0.01185	TRUE	NC_007604.1	1904431	1905957	1527	bchB	ferredoxin:protochlorophyllide reductase (ATP-dependent) subunit B
gene-SYNPCC7942_RS09330	129.31	94.4594	0.45347	0.037534	0.10282	FALSE	NC_007604.1	1906094	1906834	741	SYNPCC7942_RS09330	hypothetical protein
gene-SYNPCC7942_RS09335	91.7618	22.566	2.0174	1.0594e-12	6.5507e-11	TRUE	NC_007604.1	1906920	1907426	507	SYNPCC7942_RS09335	pentapeptide repeat-containing protein
gene-SYNPCC7942_RS09340	222.365	190.337	0.22652	0.21289	0.37458	FALSE	NC_007604.1	1907478	1908845	1368	murF	UDP-N-acetylmuramoyl-tripeptide--D-alanyl-D-alanine ligase
gene-SYNPCC7942_RS09345	934.322	947.445	-0.020384	0.91808	0.95485	FALSE	NC_007604.1	1908945	1910213	1269	SYNPCC7942_RS09345	RNA-guided endonuclease TnpB family protein
gene-SYNPCC7942_RS09350	28.7608	17.8252	0.68321	0.076008	0.17929	FALSE	NC_007604.1	1910225	1911034	810	SYNPCC7942_RS09350	DUF362 domain-containing protein
gene-SYNPCC7942_RS09355	256.785	250.397	0.036494	0.82773	0.89792	FALSE	NC_007604.1	1911034	1911558	525	queF	preQ(1) synthase
gene-SYNPCC7942_RS09360	405.411	549.315	-0.43662	0.19201	0.34894	FALSE	NC_007604.1	1911652	1911879	228	SYNPCC7942_RS09360	hypothetical protein
gene-SYNPCC7942_RS09365	3791.93	2268.24	0.74159	0.00080861	0.004998	TRUE	NC_007604.1	1911978	1913807	1830	SYNPCC7942_RS09365	ribonuclease J
gene-SYNPCC7942_RS09370	620.802	847.624	-0.4493	0.025845	0.076533	FALSE	NC_007604.1	1913856	1914755	900	dapA	4-hydroxy-tetrahydrodipicolinate synthase
gene-SYNPCC7942_RS09375	641.245	750.195	-0.22687	0.2366	0.40253	FALSE	NC_007604.1	1914772	1915836	1065	SYNPCC7942_RS09375	aspartate-semialdehyde dehydrogenase
gene-SYNPCC7942_RS09380	18858.9	5231.5	1.8498	4.1336e-21	1.2929e-18	TRUE	NC_007604.1	1916620	1917816	1197	sigC	RNA polymerase sigma factor SigC
gene-SYNPCC7942_RS09385	29.3729	26.2592	0.17065	0.68096	0.7966	FALSE	NC_007604.1	1917870	1919099	1230	SYNPCC7942_RS09385	bifunctional cobalt-precorrin-7 (C(5))-methyltransferase/cobalt-precorrin-6B (C(15))-methyltransferase
gene-SYNPCC7942_RS09390	397.084	400.607	-0.014029	0.943	0.96568	FALSE	NC_007604.1	1919364	1920827	1464	cobG	precorrin-3B synthase
gene-SYNPCC7942_RS09395	272.4	230.807	0.23774	0.28977	0.46026	FALSE	NC_007604.1	1920852	1921481	630	SYNPCC7942_RS09395	precorrin-8X methylmutase
gene-SYNPCC7942_RS09400	145.659	113.104	0.36353	0.19306	0.34987	FALSE	NC_007604.1	1921478	1922182	705	cobI	precorrin-2 C(20)-methyltransferase
gene-SYNPCC7942_RS09405	159.427	74.4589	1.0944	3.3495e-05	0.00034247	TRUE	NC_007604.1	1922179	1923879	1701	cobJ	precorrin-3B C(17)-methyltransferase
gene-SYNPCC7942_RS09410	43.5346	26.5753	0.7109	0.053249	0.13479	FALSE	NC_007604.1	1923883	1925253	1371	SYNPCC7942_RS09410	cobyrinate a%2Cc-diamide synthase
gene-SYNPCC7942_RS09415	14.4526	23.0261	-0.681	0.097863	0.21582	FALSE	NC_007604.1	1925324	1925830	507	SYNPCC7942_RS09415	nucleoside deaminase
gene-SYNPCC7942_RS09420	74.288	50.7909	0.54518	0.055508	0.13914	FALSE	NC_007604.1	1925835	1926701	867	SYNPCC7942_RS09420	NAD(P)-dependent oxidoreductase
gene-SYNPCC7942_RS09425	6827.73	5937.17	0.20153	0.35256	0.52454	FALSE	NC_007604.1	1926893	1927609	717	SYNPCC7942_RS09425	heme oxygenase (biliverdin-producing)
gene-SYNPCC7942_RS09430	695.269	904.405	-0.37983	0.023234	0.070874	FALSE	NC_007604.1	1927733	1930486	2754	SYNPCC7942_RS09430	EAL domain-containing protein
gene-SYNPCC7942_RS09435	357.022	434.582	-0.28538	0.088151	0.19994	FALSE	NC_007604.1	1930475	1931182	708	SYNPCC7942_RS09435	response regulator transcription factor
gene-SYNPCC7942_RS09440	46.3112	46.0192	-0.0024472	0.99266	0.99649	FALSE	NC_007604.1	1931340	1932569	1230	SYNPCC7942_RS09440	ABC transporter substrate-binding protein
gene-SYNPCC7942_RS09445	1517.4	2148.22	-0.5013	0.016063	0.053965	FALSE	NC_007604.1	1932669	1933688	1020	SYNPCC7942_RS09445	hypothetical protein
gene-SYNPCC7942_RS09450	141.017	111.997	0.33333	0.10398	0.22521	FALSE	NC_007604.1	1933701	1934582	882	prmC	peptide chain release factor N(5)-glutamine methyltransferase
gene-SYNPCC7942_RS09455	65.6634	61.6164	0.096879	0.68023	0.7966	FALSE	NC_007604.1	1934588	1935175	588	SYNPCC7942_RS09455	L-threonylcarbamoyladenylate synthase
gene-SYNPCC7942_RS09460	0.378065	0.64475	-0.39818	0.86352	NA	NA	NC_007604.1	1935180	1935359	180	SYNPCC7942_RS09460	hypothetical protein
gene-SYNPCC7942_RS09465	237.461	316.62	-0.41294	0.0074747	0.030812	TRUE	NC_007604.1	1935472	1936392	921	SYNPCC7942_RS09465	NAD(+) kinase
gene-SYNPCC7942_RS09470	260.618	345.235	-0.40367	0.068274	0.16312	FALSE	NC_007604.1	1936389	1936799	411	SYNPCC7942_RS09470	DUF1824 family protein
gene-SYNPCC7942_RS09475	8.53731	7.48179	0.20237	0.73891	0.8398	FALSE	NC_007604.1	1936937	1937818	882	SYNPCC7942_RS09475	FAD-binding domain-containing protein
gene-SYNPCC7942_RS09480	3.21455	1.75547	0.8515	0.3835	0.55392	FALSE	NC_007604.1	1937822	1938253	432	SYNPCC7942_RS09480	hypothetical protein
gene-SYNPCC7942_RS09485	2934.96	4327.65	-0.56003	0.035109	0.097622	FALSE	NC_007604.1	1938280	1941534	3255	SYNPCC7942_RS09485	efflux RND transporter permease subunit
gene-SYNPCC7942_RS09490	1275.76	717.97	0.82957	0.00026156	0.0019352	TRUE	NC_007604.1	1941531	1942814	1284	SYNPCC7942_RS09490	efflux RND transporter periplasmic adaptor subunit
gene-SYNPCC7942_RS09495	335.643	175.904	0.93093	0.0075994	0.031178	TRUE	NC_007604.1	1943951	1945399	1449	SYNPCC7942_RS09495	ATP-binding protein
gene-SYNPCC7942_RS09500	167.337	147.604	0.18134	0.26683	0.43818	FALSE	NC_007604.1	1945396	1946076	681	SYNPCC7942_RS09500	response regulator transcription factor
gene-SYNPCC7942_RS09505	22.4476	21.7972	0.022682	0.94898	0.96949	FALSE	NC_007604.1	1946154	1946624	471	SYNPCC7942_RS09505	tRNA (cytidine(34)-2'-O)-methyltransferase
gene-SYNPCC7942_RS09510	335.196	462.523	-0.46266	0.005951	0.025587	TRUE	NC_007604.1	1946701	1948101	1401	SYNPCC7942_RS09510	TldD/PmbA family protein
gene-SYNPCC7942_RS09515	54.4208	61.9115	-0.19341	0.45543	0.61474	FALSE	NC_007604.1	1948203	1948610	408	SYNPCC7942_RS09515	hypothetical protein
gene-SYNPCC7942_RS09520	155.222	155.727	0.00015766	0.99935	0.99971	FALSE	NC_007604.1	1948660	1950663	2004	SYNPCC7942_RS09520	DUF3488 and transglutaminase-like domain-containing protein
gene-SYNPCC7942_RS09525	89.8447	109.267	-0.28941	0.23193	0.3973	FALSE	NC_007604.1	1950660	1951652	993	SYNPCC7942_RS09525	DUF58 domain-containing protein
gene-SYNPCC7942_RS09530	110.505	155.325	-0.49059	0.024525	0.073302	FALSE	NC_007604.1	1951649	1952587	939	SYNPCC7942_RS09530	AAA family ATPase
gene-SYNPCC7942_RS09535	3.55966	1.80829	0.92051	0.32169	0.49259	FALSE	NC_007604.1	1952819	1953025	207	SYNPCC7942_RS09535	DUF896 domain-containing protein
gene-SYNPCC7942_RS09540	78.8361	48.2801	0.70878	0.0023856	0.012366	TRUE	NC_007604.1	1953074	1954726	1653	nadB	L-aspartate oxidase
gene-SYNPCC7942_RS09545	408.138	466.637	-0.1938	0.30475	0.47821	FALSE	NC_007604.1	1954814	1955224	411	psbU	photosystem II complex extrinsic protein PsbU
gene-SYNPCC7942_RS09550	167.446	142.754	0.23195	0.18705	0.34162	FALSE	NC_007604.1	1955407	1956126	720	SYNPCC7942_RS09550	GUN4 domain-containing protein
gene-SYNPCC7942_RS09555	14.9876	9.33931	0.67054	0.11107	0.23507	FALSE	NC_007604.1	1956126	1956647	522	SYNPCC7942_RS09555	adenylyltransferase/cytidyltransferase family protein
gene-SYNPCC7942_RS09560	33.2289	27.8943	0.27816	0.37809	0.54794	FALSE	NC_007604.1	1956644	1957411	768	SYNPCC7942_RS09560	HAD-IA family hydrolase
gene-SYNPCC7942_RS09565	193.138	217.003	-0.16766	0.37555	0.54569	FALSE	NC_007604.1	1957417	1959471	2055	recJ	single-stranded-DNA-specific exonuclease RecJ
gene-SYNPCC7942_RS09570	62.8294	41.8074	0.58393	0.027728	0.081092	FALSE	NC_007604.1	1959524	1960816	1293	SYNPCC7942_RS09570	glycosyltransferase family 1 protein
gene-SYNPCC7942_RS09575	177.809	131.265	0.4345	0.083663	0.19143	FALSE	NC_007604.1	1960851	1961891	1041	SYNPCC7942_RS09575	methyltransferase domain-containing protein
gene-SYNPCC7942_RS09580	187.936	193.349	-0.038289	0.83621	0.90334	FALSE	NC_007604.1	1961987	1963582	1596	SYNPCC7942_RS09580	glycoside hydrolase family 57 protein
gene-SYNPCC7942_RS09585	1540.7	1898.49	-0.30133	0.16946	0.32076	FALSE	NC_007604.1	1963748	1964254	507	SYNPCC7942_RS09585	hypothetical protein
gene-SYNPCC7942_RS09590	872.791	1071.6	-0.29643	0.15447	0.29955	FALSE	NC_007604.1	1964412	1964972	561	SYNPCC7942_RS09590	NYN domain-containing protein
gene-SYNPCC7942_RS09595	167.657	121.168	0.4643	0.096211	0.21451	FALSE	NC_007604.1	1964969	1965778	810	SYNPCC7942_RS09595	rhodanese-related sulfurtransferase
gene-SYNPCC7942_RS09600	25.459	28.893	-0.17073	0.57042	0.71492	FALSE	NC_007604.1	1965754	1966530	777	SYNPCC7942_RS09600	ABC transporter ATP-binding protein
gene-SYNPCC7942_RS09605	48.3457	74.598	-0.61305	0.022201	0.068637	FALSE	NC_007604.1	1966520	1967599	1080	SYNPCC7942_RS09605	branched-chain amino acid ABC transporter permease
gene-SYNPCC7942_RS09610	658.844	623.012	0.080933	0.62941	0.76183	FALSE	NC_007604.1	1967770	1968582	813	SYNPCC7942_RS09610	2OG-Fe(II) oxygenase
gene-SYNPCC7942_RS09615	73.6072	45.8962	0.67447	0.010023	0.038166	TRUE	NC_007604.1	1968654	1969901	1248	argJ	bifunctional ornithine acetyltransferase/N-acetylglutamate synthase
gene-SYNPCC7942_RS09620	55.5153	26.0903	1.0821	6.9213e-05	0.00063967	TRUE	NC_007604.1	1969931	1970821	891	SYNPCC7942_RS09620	TIGR04168 family protein
gene-SYNPCC7942_RS09625	3566.19	3628.45	-0.024782	0.88887	0.93948	FALSE	NC_007604.1	1970822	1972228	1407	leuC	3-isopropylmalate dehydratase large subunit
gene-SYNPCC7942_RS09630	7.3761	13.7343	-0.88083	0.054218	0.13657	FALSE	NC_007604.1	1972290	1972778	489	SYNPCC7942_RS09630	cupin domain-containing protein
gene-SYNPCC7942_RS09635	68.1558	76.4192	-0.14989	0.61075	0.74676	FALSE	NC_007604.1	1972832	1973413	582	dcd	dCTP deaminase
gene-SYNPCC7942_RS09640	299.948	185.814	0.6904	0.0041711	0.019729	TRUE	NC_007604.1	1973458	1975839	2382	SYNPCC7942_RS09640	glycosyltransferase family 4 protein
gene-SYNPCC7942_RS09645	546.192	529.652	0.044528	0.85711	0.9198	FALSE	NC_007604.1	1975932	1976978	1047	SYNPCC7942_RS09645	glycosyltransferase family 4 protein
gene-SYNPCC7942_RS09650	1140.04	1119.96	0.025413	0.90327	0.94616	FALSE	NC_007604.1	1976983	1978113	1131	SYNPCC7942_RS09650	class I SAM-dependent methyltransferase
gene-SYNPCC7942_RS09655	3024.74	3928.18	-0.37721	0.0076453	0.031239	TRUE	NC_007604.1	1978129	1979454	1326	SYNPCC7942_RS09655	HlyD family type I secretion periplasmic adaptor subunit
gene-SYNPCC7942_RS09660	1728.29	1747.13	-0.015765	0.91775	0.95485	FALSE	NC_007604.1	1979496	1982498	3003	SYNPCC7942_RS09660	peptidase domain-containing ABC transporter
gene-SYNPCC7942_RS09665	285.372	397.063	-0.47912	0.0063129	0.026833	TRUE	NC_007604.1	1982513	1983253	741	SYNPCC7942_RS09665	peptidylprolyl isomerase
gene-SYNPCC7942_RS09670	2321.03	3172.96	-0.45079	0.0046341	0.021607	TRUE	NC_007604.1	1983417	1984493	1077	acsF	magnesium-protoporphyrin IX monomethyl ester (oxidative) cyclase
gene-SYNPCC7942_RS09675	66.9395	158.141	-1.2315	2.0197e-08	5.3522e-07	TRUE	NC_007604.1	1984647	1985081	435	SYNPCC7942_RS09675	DUF2996 domain-containing protein
gene-SYNPCC7942_RS09680	27.8708	23.0661	0.29069	0.37205	0.54331	FALSE	NC_007604.1	1985142	1985738	597	SYNPCC7942_RS09680	hypothetical protein
gene-SYNPCC7942_RS09685	8.61801	4.32337	0.92921	0.13996	0.27959	FALSE	NC_007604.1	1985741	1986379	639	SYNPCC7942_RS09685	flavin prenyltransferase UbiX
gene-SYNPCC7942_RS09690	981.15	617.906	0.66604	0.0015081	0.0084773	TRUE	NC_007604.1	1986376	1988613	2238	SYNPCC7942_RS09690	ribonuclease R
gene-SYNPCC7942_RS09700	257.159	311.917	-0.27871	0.39041	0.55986	FALSE	NC_007604.1	1988931	1989605	675	phoU	phosphate signaling complex protein PhoU
gene-SYNPCC7942_RS09705	0	0	NA	NA	NA	NA	NC_007604.1	1989729	1989818	90	psaM	photosystem I reaction center subunit XII
gene-SYNPCC7942_RS09710	41.0719	111.565	-1.4406	1.6276e-08	4.4029e-07	TRUE	NC_007604.1	1989975	1990358	384	SYNPCC7942_RS09710	hypothetical protein
gene-SYNPCC7942_RS09715	1624.67	2278.77	-0.4881	0.0095698	0.036873	TRUE	NC_007604.1	1990394	1990852	459	SYNPCC7942_RS09715	hypothetical protein
gene-SYNPCC7942_RS09720	72.1206	90.1062	-0.31762	0.15083	0.29495	FALSE	NC_007604.1	1991020	1991412	393	aroH	chorismate mutase
gene-SYNPCC7942_RS09725	155.52	241.253	-0.6292	0.032269	0.091789	FALSE	NC_007604.1	1991469	1992281	813	sppA	signal peptide peptidase SppA
gene-SYNPCC7942_RS09730	16.7478	23.9184	-0.50434	0.19867	0.35756	FALSE	NC_007604.1	1992396	1993463	1068	SYNPCC7942_RS09730	EamA family transporter
gene-SYNPCC7942_RS09735	64.6174	48.1736	0.41855	0.13405	0.27097	FALSE	NC_007604.1	1993521	1994600	1080	SYNPCC7942_RS09735	glycosyltransferase family 4 protein
gene-SYNPCC7942_RS09740	201.122	171.078	0.22887	0.2722	0.44306	FALSE	NC_007604.1	1994565	1995326	762	SYNPCC7942_RS09740	helix-turn-helix transcriptional regulator
gene-SYNPCC7942_RS09745	863.635	717.464	0.26698	0.10063	0.21961	FALSE	NC_007604.1	1995596	1998193	2598	leuS	leucine--tRNA ligase
gene-SYNPCC7942_RS09750	2.85905	2.05798	0.45896	0.60422	0.74227	FALSE	NC_007604.1	1998203	1998655	453	SYNPCC7942_RS09750	gamma-glutamylcyclotransferase
gene-SYNPCC7942_RS09755	1883.05	1866.98	0.012242	0.93658	0.96348	FALSE	NC_007604.1	1998656	1999156	501	SYNPCC7942_RS09755	hypothetical protein
gene-SYNPCC7942_RS09760	1962.72	2087.23	-0.088333	0.73706	0.83881	FALSE	NC_007604.1	1999240	1999896	657	SYNPCC7942_RS09760	sigma-70 family RNA polymerase sigma factor
gene-SYNPCC7942_RS09765	17.7053	11.0815	0.67115	0.086748	0.19762	FALSE	NC_007604.1	2000205	2000732	528	SYNPCC7942_RS09765	late competence development ComFB family protein
gene-SYNPCC7942_RS09770	76.4941	54.2132	0.48967	0.077941	0.18203	FALSE	NC_007604.1	2000732	2001583	852	SYNPCC7942_RS09770	M23 family metallopeptidase
gene-SYNPCC7942_RS09775	2.68964	1.52301	0.7836	0.44035	0.60394	FALSE	NC_007604.1	2001647	2001859	213	SYNPCC7942_RS09775	hypothetical protein
gene-SYNPCC7942_RS09780	82.6286	69.4487	0.25752	0.26415	0.43501	FALSE	NC_007604.1	2001982	2002824	843	dapF	diaminopimelate epimerase
gene-SYNPCC7942_RS09785	105.48	101.606	0.063114	0.81691	0.89177	FALSE	NC_007604.1	2002837	2003079	243	SYNPCC7942_RS09785	hypothetical protein
gene-SYNPCC7942_RS09790	1420.59	550.463	1.3682	1.5959e-09	5.3135e-08	TRUE	NC_007604.1	2003133	2004293	1161	SYNPCC7942_RS09790	cysteine desulfurase family protein
gene-SYNPCC7942_RS09795	710.35	593.043	0.26142	0.082317	0.18944	FALSE	NC_007604.1	2004305	2005048	744	SYNPCC7942_RS09795	DUF1995 family protein
gene-SYNPCC7942_RS09800	270.906	242.067	0.16189	0.36694	0.53881	FALSE	NC_007604.1	2005055	2005825	771	SYNPCC7942_RS09800	metallophosphoesterase family protein
gene-SYNPCC7942_RS09805	85.6595	102.537	-0.2548	0.24876	0.41687	FALSE	NC_007604.1	2006047	2006580	534	SYNPCC7942_RS09805	DUF4330 domain-containing protein
gene-SYNPCC7942_RS09810	366.902	355.556	0.044617	0.80171	0.88036	FALSE	NC_007604.1	2006589	2007635	1047	fni	type 2 isopentenyl-diphosphate Delta-isomerase
gene-SYNPCC7942_RS09815	340.595	419.686	-0.29965	0.089573	0.20193	FALSE	NC_007604.1	2007533	2008990	1458	dacB	D-alanyl-D-alanine carboxypeptidase/D-alanyl-D-alanine-endopeptidase
gene-SYNPCC7942_RS09820	43.7599	29.4816	0.57157	0.026477	0.078226	FALSE	NC_007604.1	2009232	2010020	789	SYNPCC7942_RS09820	A24 family peptidase
gene-SYNPCC7942_RS09825	40.2208	52.348	-0.38637	0.16114	0.30816	FALSE	NC_007604.1	2010026	2010268	243	SYNPCC7942_RS09825	hypothetical protein
gene-SYNPCC7942_RS09830	468.623	699.78	-0.57736	0.0015509	0.0086617	TRUE	NC_007604.1	2010387	2011127	741	msrA	peptide-methionine (S)-S-oxide reductase MsrA
gene-SYNPCC7942_RS09835	7.30418	5.59573	0.39354	0.51632	0.67016	FALSE	NC_007604.1	2011214	2012275	1062	arsB	ACR3 family arsenite efflux transporter
gene-SYNPCC7942_RS09840	39.0424	42.9435	-0.14477	0.60087	0.73993	FALSE	NC_007604.1	2012363	2013364	1002	SYNPCC7942_RS09840	ArsJ-associated glyceraldehyde-3-phosphate dehydrogenase
gene-SYNPCC7942_RS09845	41.8732	63.1406	-0.5978	0.018026	0.058883	FALSE	NC_007604.1	2013361	2014620	1260	arsJ	organoarsenical effux MFS transporter ArsJ
gene-SYNPCC7942_RS09850	11.5632	11.1105	0.070035	0.88734	0.93837	FALSE	NC_007604.1	2014681	2015577	897	SYNPCC7942_RS09850	MnmC family methyltransferase
gene-SYNPCC7942_RS09855	120.022	136.425	-0.19006	0.42619	0.59188	FALSE	NC_007604.1	2015645	2016097	453	SYNPCC7942_RS09855	peroxiredoxin
gene-SYNPCC7942_RS09860	295.687	372.079	-0.32988	0.025775	0.076414	FALSE	NC_007604.1	2016143	2018038	1896	SYNPCC7942_RS09860	ARC6/PARC6 family protein
gene-SYNPCC7942_RS09865	918.07	1053.86	-0.19886	0.16366	0.31252	FALSE	NC_007604.1	2018389	2019417	1029	pdhA	pyruvate dehydrogenase (acetyl-transferring) E1 component subunit alpha
gene-SYNPCC7942_RS09870	299.693	303.39	-0.01788	0.90377	0.94616	FALSE	NC_007604.1	2019498	2021429	1932	uvrC	excinuclease ABC subunit UvrC
gene-SYNPCC7942_RS09875	64.5352	145.789	-1.1756	1.351e-09	4.5565e-08	TRUE	NC_007604.1	2021493	2021972	480	SYNPCC7942_RS09875	hypothetical protein
gene-SYNPCC7942_RS09880	456.758	811.597	-0.82855	7.3036e-06	9.5314e-05	TRUE	NC_007604.1	2022089	2023540	1452	SYNPCC7942_RS09880	Ig-like domain-containing protein
gene-SYNPCC7942_RS09885	11.1541	15.9643	-0.51161	0.26217	0.43311	FALSE	NC_007604.1	2023694	2023939	246	SYNPCC7942_RS09885	2TM domain-containing protein
gene-SYNPCC7942_RS09890	248.041	291.176	-0.23123	0.26133	0.43227	FALSE	NC_007604.1	2024003	2024311	309	SYNPCC7942_RS09890	DUF3181 family protein
gene-SYNPCC7942_RS09895	108.735	131.331	-0.27218	0.21141	0.37273	FALSE	NC_007604.1	2024388	2024639	252	SYNPCC7942_RS09895	hypothetical protein
gene-SYNPCC7942_RS09900	24.8366	41.9328	-0.75319	0.011303	0.041576	TRUE	NC_007604.1	2024828	2025190	363	SYNPCC7942_RS09900	hypothetical protein
gene-SYNPCC7942_RS09905	0	0	NA	NA	NA	NA	NC_007604.1	2025281	2025365	85	SYNPCC7942_RS09905	tRNA-Ser
gene-SYNPCC7942_RS09910	51.8488	37.5486	0.47746	0.20961	0.37137	FALSE	NC_007604.1	2025399	2025740	342	SYNPCC7942_RS09910	hypothetical protein
gene-SYNPCC7942_RS09915	45.7303	31.7687	0.508	0.096687	0.21479	FALSE	NC_007604.1	2025793	2026179	387	SYNPCC7942_RS09915	6-carboxytetrahydropterin synthase
gene-SYNPCC7942_RS09920	254.783	161.666	0.65196	0.0014721	0.0082963	TRUE	NC_007604.1	2026183	2027823	1641	SYNPCC7942_RS09920	CTP synthase
gene-SYNPCC7942_RS09925	1264.53	1305.89	-0.046461	0.75685	0.85052	FALSE	NC_007604.1	2028196	2029113	918	accD	acetyl-CoA carboxylase%2C carboxyltransferase subunit beta
gene-SYNPCC7942_RS09930	250.175	202.567	0.30339	0.30334	0.47656	FALSE	NC_007604.1	2029234	2029623	390	SYNPCC7942_RS09930	cyclic nucleotide-binding domain-containing protein
gene-SYNPCC7942_RS09935	133.655	187.152	-0.48905	0.014979	0.05132	FALSE	NC_007604.1	2029762	2030133	372	SYNPCC7942_RS09935	helix-turn-helix transcriptional regulator
gene-SYNPCC7942_RS09940	200.599	183.912	0.12671	0.53099	0.68334	FALSE	NC_007604.1	2030340	2032142	1803	SYNPCC7942_RS09940	proline--tRNA ligase
gene-SYNPCC7942_RS09945	63.046	42.962	0.55676	0.035312	0.097977	FALSE	NC_007604.1	2032190	2032696	507	SYNPCC7942_RS09945	TIGR02652 family protein
gene-SYNPCC7942_RS09950	27.6467	36.3704	-0.411	0.18455	0.33896	FALSE	NC_007604.1	2032854	2033402	549	SYNPCC7942_RS09950	gamma carbonic anhydrase family protein
gene-SYNPCC7942_RS09955	0	0	NA	NA	NA	NA	NC_007604.1	2033449	2033571	123	SYNPCC7942_RS09955	photosystem II protein Y
gene-SYNPCC7942_RS09960	99.543	83.2624	0.25776	0.19019	0.34612	FALSE	NC_007604.1	2033871	2034767	897	SYNPCC7942_RS09960	LD-carboxypeptidase
gene-SYNPCC7942_RS09965	406.088	597.432	-0.55549	0.00011145	0.00093974	TRUE	NC_007604.1	2034764	2035642	879	SYNPCC7942_RS09965	4-hydroxybenzoate solanesyltransferase
gene-SYNPCC7942_RS09970	132.903	129.974	0.035697	0.87874	0.93337	FALSE	NC_007604.1	2035730	2037379	1650	SYNPCC7942_RS09970	Ppx/GppA phosphatase family protein
gene-SYNPCC7942_RS09975	21.296	24.1066	-0.1768	0.59472	0.73512	FALSE	NC_007604.1	2037413	2037670	258	SYNPCC7942_RS09975	chlororespiratory reduction protein 7
gene-SYNPCC7942_RS09980	41.2601	51.159	-0.32272	0.2493	0.41689	FALSE	NC_007604.1	2037772	2038638	867	SYNPCC7942_RS09980	undecaprenyl-diphosphate phosphatase
gene-SYNPCC7942_RS09985	331.103	546.886	-0.72263	1.6604e-05	0.0001883	TRUE	NC_007604.1	2038685	2040043	1359	SYNPCC7942_RS09985	TIGR03279 family radical SAM protein
gene-SYNPCC7942_RS09990	12379.1	12092.8	0.033737	0.89487	0.94227	FALSE	NC_007604.1	2040474	2040851	378	SYNPCC7942_RS09990	AbrB family transcriptional regulator
gene-SYNPCC7942_RS09995	127.069	145.352	-0.19793	0.47286	0.63105	FALSE	NC_007604.1	2041038	2042224	1187	SYNPCC7942_RS09995	M20 family metallopeptidase
gene-SYNPCC7942_RS10000	87.3719	99.3944	-0.19001	0.44489	0.60842	FALSE	NC_007604.1	2042290	2043057	768	SYNPCC7942_RS10000	tetratricopeptide repeat protein
gene-SYNPCC7942_RS10005	245.118	230.202	0.087176	0.60996	0.7465	FALSE	NC_007604.1	2043151	2044320	1170	SYNPCC7942_RS10005	NDP-sugar synthase
gene-SYNPCC7942_RS10010	161.667	232.52	-0.52367	0.011543	0.042221	TRUE	NC_007604.1	2044388	2045224	837	SYNPCC7942_RS10010	ScpA family protein
gene-SYNPCC7942_RS10015	249.547	286.31	-0.19876	0.27535	0.44567	FALSE	NC_007604.1	2045410	2045763	354	SYNPCC7942_RS10015	LapA family protein
gene-SYNPCC7942_RS10020	10961.3	19848.2	-0.85654	2.6607e-07	5.2747e-06	TRUE	NC_007604.1	2045793	2047397	1605	ndhD1	photosynthetic/respiratory NAD(P)H-quinone oxidoreductase subunit D1
gene-SYNPCC7942_RS10025	1357.47	871.862	0.63856	0.0074686	0.030812	TRUE	NC_007604.1	2047567	2049564	1998	SYNPCC7942_RS10025	NAD(P)H-quinone oxidoreductase subunit 5
gene-SYNPCC7942_RS10030	39.8707	44.1615	-0.15261	0.54764	0.69546	FALSE	NC_007604.1	2049645	2049980	336	SYNPCC7942_RS10030	thioredoxin family protein
gene-SYNPCC7942_RS10035	43.28	29.9864	0.53102	0.053738	0.13576	FALSE	NC_007604.1	2050014	2050736	723	SYNPCC7942_RS10035	NnrU family protein
gene-SYNPCC7942_RS10040	770.912	791.21	-0.036236	0.81379	0.89023	FALSE	NC_007604.1	2050905	2051894	990	SYNPCC7942_RS10040	LysR family transcriptional regulator
gene-SYNPCC7942_RS10045	19.8624	8.70097	1.1513	0.010681	0.039944	TRUE	NC_007604.1	2051891	2052499	609	SYNPCC7942_RS10045	hypothetical protein
gene-SYNPCC7942_RS10050	139.479	111.371	0.31839	0.19964	0.35855	FALSE	NC_007604.1	2052499	2052831	333	SYNPCC7942_RS10050	NAD(P)H-quinone oxidoreductase subunit M
gene-SYNPCC7942_RS10055	224.557	161.283	0.47701	0.0033178	0.016257	TRUE	NC_007604.1	2052981	2054405	1425	pds	15-cis-phytoene desaturase
gene-SYNPCC7942_RS10060	331.083	374.492	-0.17881	0.35798	0.53116	FALSE	NC_007604.1	2054486	2055412	927	SYNPCC7942_RS10060	phytoene synthase
gene-SYNPCC7942_RS10065	191.44	254.561	-0.41374	0.038385	0.10427	FALSE	NC_007604.1	2055445	2056338	894	SYNPCC7942_RS10065	fructosamine kinase family protein
gene-SYNPCC7942_RS10070	1258.86	2288.94	-0.86208	8.8653e-08	2.0196e-06	TRUE	NC_007604.1	2056331	2057653	1323	SYNPCC7942_RS10070	pitrilysin family protein
gene-SYNPCC7942_RS10075	8565.74	16489.2	-0.94476	5.8027e-07	1.0046e-05	TRUE	NC_007604.1	2057819	2058133	315	SYNPCC7942_RS10075	hypothetical protein
gene-SYNPCC7942_RS10080	117.032	91.3699	0.3593	0.061035	0.14954	FALSE	NC_007604.1	2058724	2059857	1134	SYNPCC7942_RS10080	hypothetical protein
gene-SYNPCC7942_RS10085	377.542	663.852	-0.81383	2.6586e-09	8.42e-08	TRUE	NC_007604.1	2059907	2060818	912	SYNPCC7942_RS10085	cation diffusion facilitator family transporter
gene-SYNPCC7942_RS10090	33.7758	43.1461	-0.35907	0.44003	0.60394	FALSE	NC_007604.1	2060865	2061527	663	SYNPCC7942_RS10090	TMEM165/GDT1 family protein
gene-SYNPCC7942_RS10095	720.573	651.818	0.14392	0.58981	0.73162	FALSE	NC_007604.1	2061920	2062321	402	mscL	large conductance mechanosensitive channel protein MscL
gene-SYNPCC7942_RS10100	75.3004	113.451	-0.59611	0.0062605	0.026653	TRUE	NC_007604.1	2062388	2063434	1047	mtnA	S-methyl-5-thioribose-1-phosphate isomerase
gene-SYNPCC7942_RS10105	25.2533	24.6795	0.027082	0.93408	0.96311	FALSE	NC_007604.1	2063554	2064174	621	mtnB	methylthioribulose 1-phosphate dehydratase
gene-SYNPCC7942_RS10110	49.061	53.1917	-0.12111	0.62768	0.7603	FALSE	NC_007604.1	2064180	2064896	717	mtnC	acireductone synthase
gene-SYNPCC7942_RS10115	126.022	129.943	-0.042302	0.81877	0.89343	FALSE	NC_007604.1	2064926	2065561	636	hisIE	bifunctional phosphoribosyl-AMP cyclohydrolase/phosphoribosyl-ATP diphosphatase HisIE
gene-SYNPCC7942_RS10120	146.384	162.335	-0.15004	0.47514	0.63174	FALSE	NC_007604.1	2065617	2065967	351	SYNPCC7942_RS10120	hypothetical protein
gene-SYNPCC7942_RS10125	0.189032	0.232463	-0.23533	0.9351	NA	NA	NC_007604.1	2066152	2066370	219	SYNPCC7942_RS10125	high light inducible protein
gene-SYNPCC7942_RS10130	19.8938	26.7292	-0.42461	0.28849	0.45936	FALSE	NC_007604.1	2066565	2067143	579	SYNPCC7942_RS10130	GAF domain-containing protein
gene-SYNPCC7942_RS10135	778.619	773.55	0.0088464	0.95981	0.97596	FALSE	NC_007604.1	2067448	2067735	288	SYNPCC7942_RS10135	RNA-binding protein
gene-SYNPCC7942_RS10140	244.893	204.382	0.25852	0.14679	0.29012	FALSE	NC_007604.1	2067958	2070180	2223	SYNPCC7942_RS10140	transglycosylase domain-containing protein
gene-SYNPCC7942_RS10145	30.048	43.468	-0.52761	0.06438	0.15599	FALSE	NC_007604.1	2070348	2071166	819	minC	septum site-determining protein MinC
gene-SYNPCC7942_RS10155	210.286	254.798	-0.27845	0.16592	0.31543	FALSE	NC_007604.1	2071335	2072045	711	SYNPCC7942_RS10155	hypothetical protein
gene-SYNPCC7942_RS10160	31.1119	29.1588	0.085882	0.79945	0.87881	FALSE	NC_007604.1	2072150	2072806	657	SYNPCC7942_RS10160	CHRD domain-containing protein
gene-SYNPCC7942_RS10165	32.3551	33.6336	-0.060248	0.848	0.91322	FALSE	NC_007604.1	2073028	2073618	591	SYNPCC7942_RS10165	sigma-70 family RNA polymerase sigma factor
gene-SYNPCC7942_RS10170	62.6382	54.6284	0.20419	0.55181	0.69921	FALSE	NC_007604.1	2073628	2074449	822	SYNPCC7942_RS10170	anti-sigma factor
gene-SYNPCC7942_RS10175	80.2725	121.567	-0.59183	0.0036793	0.017761	TRUE	NC_007604.1	2074598	2075284	687	SYNPCC7942_RS10175	hypothetical protein
gene-SYNPCC7942_RS10180	65.4369	112.432	-0.7711	0.0027055	0.01375	TRUE	NC_007604.1	2075281	2075781	501	coaD	pantetheine-phosphate adenylyltransferase
gene-SYNPCC7942_RS10185	44.1697	36.7848	0.26137	0.37455	0.54537	FALSE	NC_007604.1	2075871	2076353	483	SYNPCC7942_RS10185	flavin reductase family protein
gene-SYNPCC7942_RS10190	356.427	311.409	0.19584	0.24617	0.41406	FALSE	NC_007604.1	2076365	2079133	2769	SYNPCC7942_RS10190	SMC family ATPase
gene-SYNPCC7942_RS10195	3376.23	3328.45	0.020609	0.90478	0.94632	FALSE	NC_007604.1	2079493	2079996	504	psbV	photosystem II cytochrome c-550
gene-SYNPCC7942_RS10200	122.043	131.326	-0.10385	0.58853	0.73095	FALSE	NC_007604.1	2080465	2081391	927	SYNPCC7942_RS10200	ribonuclease Z
gene-SYNPCC7942_RS10205	154.826	81.7636	0.91639	0.0003254	0.0023089	TRUE	NC_007604.1	2081512	2082729	1218	SYNPCC7942_RS10205	SpoIID/LytB domain-containing protein
gene-SYNPCC7942_RS10210	56.1518	12.52	2.1762	3.4107e-05	0.00034332	TRUE	NC_007604.1	2082726	2083253	528	SYNPCC7942_RS10210	PD40 domain-containing protein
gene-SYNPCC7942_RS10215	254.425	89.6893	1.5088	9.8624e-10	3.4612e-08	TRUE	NC_007604.1	2083250	2083843	594	SYNPCC7942_RS10215	TolB family protein
gene-SYNPCC7942_RS10220	5589.7	7349.66	-0.39486	0.1079	0.23119	FALSE	NC_007604.1	2083852	2084685	834	SYNPCC7942_RS10220	Ycf66 family protein
gene-SYNPCC7942_RS10225	0	0	NA	NA	NA	NA	NC_007604.1	2084803	2084922	120	SYNPCC7942_RS10225	photosystem II reaction center X protein
gene-SYNPCC7942_RS10230	84.675	188.423	-1.1457	1.7373e-05	0.00019532	TRUE	NC_007604.1	2085077	2085370	294	SYNPCC7942_RS10230	YggT family protein
gene-SYNPCC7942_RS10235	0	0	NA	NA	NA	NA	NC_007604.1	2085452	2085523	72	SYNPCC7942_RS10235	tRNA-Thr
gene-SYNPCC7942_RS10240	23.9723	40.2236	-0.74616	0.0090714	0.035533	TRUE	NC_007604.1	2085584	2085829	246	SYNPCC7942_RS10240	DUF3493 domain-containing protein
[truncated: 768 more rows]

## Sheet: Nutrient transporters
	Gene_id	readcount_C252Y_mHTL	readcount_WT_mHTL	log2FoldChange	pval	padj	significant	chromosome	start	end	length	gene_name	product
	potassium
	gene-SYNPCC7942_RS08505	681.379	312.725	1.1229	0.00029444	0.0021419	TRUE	NC_007604.1	1737879	1739552	1674	kdpA	potassium-transporting ATPase subunit KdpA
	gene-SYNPCC7942_RS08510	265.836	67.7159	1.9688	6.0562e-09	1.7672e-07	TRUE	NC_007604.1	1739595	1741685	2091	kdpB	potassium-transporting ATPase subunit KdpB
	gene-SYNPCC7942_RS08515	108.399	49.8386	1.1177	2.6149e-05	0.00027605	TRUE	NC_007604.1	1741839	1742447	609	kdpC	K(+)-transporting ATPase subunit C
	gene-SYNPCC7942_RS01545	47.0321	13.6731	1.7693	8.064e-05	0.00071232	TRUE	NC_007604.1	301609	302697	1089	SYNPCC7942_RS01545	potassium channel protein
	nitrate
	gene-SYNPCC7942_RS06330	184.714	100.384	0.87962	0.0081316	0.03269	TRUE	NC_007604.1	1255757	1257946	2190	SYNPCC7942_RS06330	nitrate reductase catalytic subunit (reduce nitrate into nitrite, transforming inorganic nitrogen into organic forms)
	gene-SYNPCC7942_RS11585	147.71	57.2803	1.375	1.3385e-06	2.159e-05	TRUE	NC_007604.1	2347614	2349026	1413	SYNPCC7942_RS11585	ammonium transporter
	gene-SYNPCC7942_RS00595	151.75	83.5969	0.85452	0.0011209	0.0065713	TRUE	NC_007604.1	118437	118793	357	nrtS	nitrate/nitrite transporter NrtS
	sulfate
	gene-SYNPCC7942_RS08560	335.557	199.708	0.74875	0.0017289	0.0094326	TRUE	NC_007604.1	1747842	1748858	1017	SYNPCC7942_RS08560	TOBE-like domain-containing protein
	gene-SYNPCC7942_RS08565	91.9568	21.3462	2.1183	5.463e-07	9.6514e-06	TRUE	NC_007604.1	1749076	1750128	1053	SYNPCC7942_RS08565	sulfate ABC transporter substrate-binding protein
	gene-SYNPCC7942_RS08570	50.12	26.269	0.94289	0.005823	0.025278	TRUE	NC_007604.1	1750203	1751039	837	cysT	sulfate ABC transporter permease subunit CysT
	gene-SYNPCC7942_RS08585	614.722	425.815	0.53067	0.0012369	0.007154	TRUE	NC_007604.1	1752002	1752862	861	cysW	sulfate ABC transporter permease subunit CysW
	gene-SYNPCC7942_RS12330	141.172	99.8343	0.49947	0.010311	0.039032	TRUE	NC_007604.1	2498972	2499814	843	SYNPCC7942_RS12330	sulfurtransferase
	gene-SYNPCC7942_RS00100	477.734	202.07	1.2412	1.7979e-13	1.2619e-11	TRUE	NC_007604.1	18615	20489	1875	sir	sulfite reductase ferredoxin dependent
	carbon
	gene-SYNPCC7942_RS07540	34.132	56.7002	-0.72294	0.0089884	0.035368	TRUE	NC_007604.1	1525833	1526954	1122	SYNPCC7942_RS07540	sodium-dependent bicarbonate transport family permease
	gene-SYNPCC7942_RS12165	111.501	181.972	-0.70704	0.00031405	0.0022345	TRUE	NC_007604.1	2469054	2470835	1782	SYNPCC7942_RS12165	sodium:proton antiporter
	iron
	gene-SYNPCC7942_RS07210	450.629	1460.73	-1.696	3.8492e-19	7.6894e-17	TRUE	NC_007604.1	1460847	1461869	1023	SYNPCC7942_RS07210	Fe(3+) ABC transporter substrate-binding protein
	gene-SYNPCC7942_RS11055	9958.31	23875.2	-1.2616	9.2706e-10	3.3439e-08	TRUE	NC_007604.1	2254747	2255820	1074	SYNPCC7942_RS11055	Fe(3+) ABC transporter substrate-binding protein
	gene-SYNPCC7942_RS07195	719.085	1362.38	-0.92221	7.5206e-05	0.00068179	TRUE	NC_007604.1	1456803	1457909	1107	SYNPCC7942_RS07195	ABC transporter ATP-binding protein
	gene-SYNPCC7942_RS07200	726.17	1708.26	-1.2343	2.8269e-08	7.071e-07	TRUE	NC_007604.1	1457997	1459688	1692	SYNPCC7942_RS07200	iron ABC transporter permease

## Sheet: protein synthesis
	Ribosome
	gene-SYNPCC7942_RS11310	212.594	124.974	0.76801	0.0083883	0.033361	TRUE	NC_007604.1	2296333	2296686	354	rplV	50S ribosomal protein L22
	gene-SYNPCC7942_RS11315	40.904	17.1828	1.248	0.0067888	0.028391	TRUE	NC_007604.1	2296705	2296980	276	rpsS	30S ribosomal protein S19
	gene-SYNPCC7942_RS11320	1139.98	469.67	1.2798	1.2627e-05	0.00015253	TRUE	NC_007604.1	2297012	2297875	864	rplB	50S ribosomal protein L2
	gene-SYNPCC7942_RS11325	226.128	75.6553	1.5826	1.0105e-06	1.6716e-05	TRUE	NC_007604.1	2297905	2298207	303	SYNPCC7942_RS11325	50S ribosomal protein L23
	gene-SYNPCC7942_RS11330	1164.15	341.496	1.7697	4.6547e-09	1.4056e-07	TRUE	NC_007604.1	2298200	2298832	633	rplD	50S ribosomal protein L4
	gene-SYNPCC7942_RS11335	1194.18	369.442	1.6925	5.4208e-08	1.3157e-06	TRUE	NC_007604.1	2298877	2299518	642	rplC	50S ribosomal protein L3
	gene-SYNPCC7942_RS02280	605.827	409.653	0.5649	0.003407	0.0166	TRUE	NC_007604.1	436519	436821	303	rpsN	30S ribosomal protein S14
	gene-SYNPCC7942_RS11230	233.407	135.53	0.78501	0.0014727	0.0082963	TRUE	NC_007604.1	2287781	2288173	393	rpsK	30S ribosomal protein S11
	gene-SYNPCC7942_RS04565	523.443	268.545	0.96259	5.8277e-05	0.00055914	TRUE	NC_007604.1	893112	893582	471	rpsG	30S ribosomal protein S7
	gene-SYNPCC7942_RS04570	916.25	576.895	0.66774	4.6348e-07	8.4173e-06	TRUE	NC_007604.1	893750	894124	375	rpsL	30S ribosomal protein S12
	gene-SYNPCC7942_RS03240	814.9	419.194	0.95937	6.1099e-05	0.00058122	TRUE	NC_007604.1	623876	624262	387	rplL	50S ribosomal protein L7/L12
	gene-SYNPCC7942_RS03245	1039.2	581.277	0.83835	0.00019993	0.0015487	TRUE	NC_007604.1	624322	624849	528	rplJ	50S ribosomal protein L10
	gene-SYNPCC7942_RS03250	1317.34	812.773	0.69674	0.00091292	0.0055917	TRUE	NC_007604.1	625078	625791	714	rplA	50S ribosomal protein L1
	gene-SYNPCC7942_RS12845	1758.69	704.457	1.3198	2.6557e-09	8.42e-08	TRUE	NC_007604.1	2611383	2612138	756	rpsB	30S ribosomal protein S2
	gene-SYNPCC7942_RS06540	1421.34	853.681	0.73609	3.1914e-06	4.529e-05	TRUE	NC_007604.1	1301174	1301524	351	rplT	50S ribosomal protein L20
	gene-SYNPCC7942_RS11200	661.147	389.691	0.76228	0.0010972	0.0064614	TRUE	NC_007604.1	2284391	2284624	234	rpmE	50S ribosomal protein L31
	gene-SYNPCC7942_RS13005	663.102	288.629	1.1985	5.26e-07	9.4208e-06	TRUE	NC_007604.1	2637730	2638188	459	rplI	50S ribosomal protein L9
	gene-SYNPCC7942_RS03560	1977.11	1106.52	0.83703	6.7267e-09	1.9071e-07	TRUE	NC_007604.1	687133	688056	924	SYNPCC7942_RS03560	30S ribosomal protein S1
	gene-SYNPCC7942_RS07770	1290.33	887.183	0.54022	0.0002955	0.0021436	TRUE	NC_007604.1	1572486	1572782	297	rpsT	30S ribosomal protein S20
	amino acid-tRNA ligase
	gene-SYNPCC7942_RS06715	139.121	88.8737	0.6422	0.0052765	0.023747	TRUE	NC_007604.1	1340634	1342433	1800	aspS	aspartate--tRNA ligase
	gene-SYNPCC7942_RS10095	720.573	651.818	0.14392	0.58981	0.73162	FALSE	NC_007604.1	2061920	2062321	402	mscL	large conductance mechanosensitive channel protein MscL
	gene-SYNPCC7942_RS02295	150.768	98.6629	0.61463	0.0042584	0.020034	TRUE	NC_007604.1	438675	439961	1287	serS	serine--tRNA ligase
	gene-SYNPCC7942_RS06690	139.359	95.9787	0.53239	0.011947	0.043154	TRUE	NC_007604.1	1335063	1336076	1014	trpS	tryptophan--tRNA ligase
	gene-SYNPCC7942_RS11350	20.6755	8.08481	1.3842	0.0022036	0.011631	TRUE	NC_007604.1	2300665	2301372	708	trmD	tRNA (guanosine(37)-N1)-methyltransferase TrmD
	gene-SYNPCC7942_RS00095	373.16	179.26	1.0553	1.733e-06	2.6474e-05	TRUE	NC_007604.1	16206	18392	2187	glyS	glycine--tRNA ligase subunit beta

## Sheet: fatty acid
	Gene_id	readcount_C252Y_mHTL	readcount_WT_mHTL	log2FoldChange	pval	padj	significant	chromosome	start	end	length	gene_name	product
	fatty acid biosynthesis
	gene-SYNPCC7942_RS07060	135.101	76.6979	0.80924	8.3113e-05	0.00073167	TRUE	NC_007604.1	1421475	1422836	1362	accC	acetyl-CoA carboxylase biotin carboxylase subunit
	gene-SYNPCC7942_RS02730	853.541	465.87	0.87227	4.8547e-11	2.0335e-09	TRUE	NC_007604.1	520102	521355	1254	fabF	beta-ketoacyl-ACP synthase II
	gene-SYNPCC7942_RS04795	190.838	108.851	0.80344	0.00094922	0.0057731	TRUE	NC_007604.1	939202	940392	1191	lpxB	lipid-A-disaccharide synthase (synthesizes a crucial component of lipopolysaccharide (LPS) called lipid A, which forms the inner core of the bacterial outer membrane, providing structural integrity and a protective barrier against the environment)
